# Supplementary material for: Single-cell transcriptomics identifies a p21-activated kinase important for survival of the zoonotic parasite Fasciola hepatica
Source: iScience. 2026 Jul 16;29(8):116778. doi: 10.1016/j.isci.2026.116778 (PMC13400776; doi:10.1016/j.isci.2026.116778)
Supplement: Table S9. Top 100 dynamical genes of each cluster from RNA velocity analysis [file mmc10.xlsx]

## Sheet: Sheet1
Table S9. Top 100 dynamical genes of each cluster from RNA velocity analysis
Gene	Cluster	Description
D915_005707	0	STAS domain-containing protein [Source:UniProtKB/TrEMBL;Acc:A0A4E0RB02]
D915_002958	0	Dolichyl-diphosphooligosaccharide--protein glycosyltransferase subunit 2 [Source:UniProtKB/TrEMBL;Acc:A0A4E0RX78]
D915_007479	0	Aconitate hydratase, mitochondrial [Source:UniProtKB/TrEMBL;Acc:A0A4E0R6J8]
D915_000748	0	Calnexin [Source:UniProtKB/TrEMBL;Acc:A0A4E0RJN6]
D915_000330	0	Transport protein Sec24D [Source:UniProtKB/TrEMBL;Acc:A0A4E0RYC8]
D915_005183	0	NA
D915_002616	0	Cytosolic large ribosomal subunit protein L30; Ribosomal protein L7Ae [Source:UniProtKB/TrEMBL;Acc:A0A2H1CM94]
D915_001461	0	Hypoxia up-regulated protein 1 [Source:UniProtKB/TrEMBL;Acc:A0A4E0RNU1]
D915_002306	0	NA
D915_000892	0	40S ribosomal protein S3a [Source:UniProtKB/TrEMBL;Acc:A0A4E0S3X6]
D915_009359	0	Nucleosome assembly protein 1 [Source:UniProtKB/TrEMBL;Acc:A0A4E0R0T3]
D915_003703/inx.15	0	Innexin [Source:UniProtKB/TrEMBL;Acc:A0A4E0S0G0]
D915_000340	0	Inositol 1,4,5-trisphosphate receptor [Source:UniProtKB/TrEMBL;Acc:A0A4E0RYC0]
D915_010446	0	Cell division cycle and apoptosis regulator protein 1 [Source:UniProtKB/TrEMBL;Acc:A0A4E0QVK2]
D915_010258	0	NA
D915_002718	0	Tyrosinase [Source:UniProtKB/TrEMBL;Acc:A0A4E0S2V2]
D915_004863	0	60S ribosomal protein L7a [Source:UniProtKB/TrEMBL;Acc:A0A4E0RAM7]
D915_003892	0	NA
D915_007416	0	NA
D915_008484	0	Ribosomal protein S27a; Small subunit ribosomal protein S27Ae [Source:UniProtKB/TrEMBL;Acc:A0A2H1C1D8]
D915_000068/inx	0	Innexin [Source:UniProtKB/TrEMBL;Acc:A0A4E0S0G0]
D915_004141	0	H/ACA ribonucleoprotein complex subunit [Source:UniProtKB/TrEMBL;Acc:A0A4E0RV00]
D915_003851	0	Fos transcription factor [Source:UniProtKB/TrEMBL;Acc:A0A4E0S0C0]
D915_009832	0	Glyoxalase domain-containing protein 4 [Source:UniProtKB/TrEMBL;Acc:A0A4E0RRS8]
D915_003622	0	60S ribosomal protein L6 [Source:UniProtKB/TrEMBL;Acc:A0A4E0RFK0]
D915_001258	0	U8 snoRNA-decapping enzyme [Source:UniProtKB/TrEMBL;Acc:A0A4E0RXD1]
D915_005124	0	Glycosyltransferase 1 domain-containing protein 1 [Source:UniProtKB/TrEMBL;Acc:A0A4E0RCH8]
D915_002665	0	Prohibitin [Source:UniProtKB/TrEMBL;Acc:A0A4E0S1I3]
D915_005185	0	Integral membrane protein [Source:UniProtKB/TrEMBL;Acc:A0A4E0RTM1]
D915_007946	0	Sulfhydryl oxidase [Source:UniProtKB/TrEMBL;Acc:A0A4E0RJ29]
D915_003825	0	Epithelial splicing regulatory protein 1 [Source:UniProtKB/TrEMBL;Acc:A0A4E0RVU6]
D915_006168	0	RNA helicase [Source:UniProtKB/TrEMBL;Acc:A0A2H1C7S1]
D915_007816	0	Glycogenin-1 [Source:UniProtKB/TrEMBL;Acc:A0A4E0R083]
D915_008547	0	Nucleoside diphosphate kinase [Source:UniProtKB/TrEMBL;Acc:A0A2H1BY32]
D915_001975	0	Nuclear hormone receptor HR96 [Source:UniProtKB/TrEMBL;Acc:A0A4E0RIL1]
D915_004055	0	NA
D915_003546	0	Ribosomal protein L24; Ribosomal protein L26 [Source:UniProtKB/TrEMBL;Acc:A0A2H1CIZ5]
D915_011031	0	NA
D915_004953	0	Syntaxin-binding protein 5 [Source:UniProtKB/TrEMBL;Acc:A0A4E0R845]
D915_005740	0	Alpha-1,4 glucan phosphorylase [Source:UniProtKB/TrEMBL;Acc:A0A4E0R6B3]
D915_007165	0	Proliferation-associated protein 2G4 [Source:UniProtKB/TrEMBL;Acc:A0A4E0R1Y3]
D915_002006	0	NA
D915_006438	0	Small integral membrane protein 15 [Source:UniProtKB/TrEMBL;Acc:A0A4E0RMW4]
D915_003871	0	Scaffold attachment factor B2 [Source:UniProtKB/TrEMBL;Acc:A0A4E0RUE2]
D915_000540	0	EF hand; Putative calcium-binding protein [Source:UniProtKB/TrEMBL;Acc:A0A2H1CVV7]
D915_000572	0	Hairy/enhancer-of-split with YRPW motif protein 2 [Source:UniProtKB/TrEMBL;Acc:A0A4E0RK24]
D915_004033	0	Phosphodiesterase [Source:UniProtKB/TrEMBL;Acc:A0A4E0S1Z9]
D915_008720	0	RRM domain-containing protein [Source:UniProtKB/TrEMBL;Acc:A0A4E0QY39]
D915_006821	0	60S ribosomal protein L21 [Source:UniProtKB/TrEMBL;Acc:A0A4E0RLY1]
D915_009939	0	60S ribosomal protein L12 [Source:UniProtKB/TrEMBL;Acc:A0A4E0QV55]
D915_007475	0	Eukaryotic translation elongation factor 1 beta 2 [Source:UniProtKB/TrEMBL;Acc:A0A4E0R664]
D915_007252	0	40S ribosomal protein S21 [Source:UniProtKB/TrEMBL;Acc:A0A4E0RZ09]
D915_001091	0	AKAP7_NLS domain-containing protein [Source:UniProtKB/TrEMBL;Acc:A0A4E0RJX6]
D915_007767	0	Hyperplastic disc [Source:UniProtKB/TrEMBL;Acc:A0A4E0R0R2]
D915_004987	0	Histone H3-K79 methyltransferase [Source:UniProtKB/TrEMBL;Acc:A0A4E0RST5]
D915_008953	0	NA
D915_001450	0	NA
D915_007797	0	Eukaryotic elongation factor 2 kinase [Source:UniProtKB/TrEMBL;Acc:A0A4E0R214]
D915_002715	0	Signal sequence receptor subunit alpha [Source:UniProtKB/TrEMBL;Acc:A0A4E0RFE5]
D915_004328	0	Tetraspanin-6 [Source:UniProtKB/TrEMBL;Acc:A0A4E0R873]
D915_006456	0	ATP-dependent RNA helicase [Source:UniProtKB/TrEMBL;Acc:A0A4E0RX23]
D915_010501	0	Large subunit ribosomal protein L22e [Source:UniProtKB/TrEMBL;Acc:A0A4E0QUZ1]
D915_004795	0	Aldehyde dehydrogenase mitochondrial [Source:UniProtKB/TrEMBL;Acc:A0A4E0RD98]
D915_002228	0	NA
D915_003752	0	Nucleolar protein 5 [Source:UniProtKB/TrEMBL;Acc:A0A4E0RFA8]
D915_004940	0	Cyclic AMP-responsive element-binding protein 3 protein 1 [Source:UniProtKB/TrEMBL;Acc:A0A4E0R6T1]
D915_008315	0	Nascent polypeptide-associated complex alpha polypeptide [Source:UniProtKB/TrEMBL;Acc:A0A4E0RXX0]
D915_002179	0	Tyrosinase [Source:UniProtKB/TrEMBL;Acc:A0A4E0RIA0]
D915_000815	0	SWI:SNF matrix associated [Source:UniProtKB/TrEMBL;Acc:A0A4E0RLR9]
D915_006104	0	N6-adenosine-methyltransferase subunit METTL14 [Source:UniProtKB/TrEMBL;Acc:A0A4E0RZP1]
D915_000775	0	VEFS-Box domain-containing protein [Source:UniProtKB/TrEMBL;Acc:A0A4E0RKT3]
D915_004535	0	Trematode Eggshell Synthesis [Source:UniProtKB/TrEMBL;Acc:A0A2H1CEG7]
D915_009742	0	Spna2 protein [Source:UniProtKB/TrEMBL;Acc:A0A4E0R0S1]
D915_007794	0	60S ribosomal protein L23 [Source:UniProtKB/TrEMBL;Acc:A0A4E0R0D5]
D915_009148	0	Eukaryotic translation initiation factor 3 subunit A [Source:UniProtKB/TrEMBL;Acc:A0A4E0R3X4]
D915_007804	0	Heterogeneous nuclear ribonucleoprotein L [Source:UniProtKB/TrEMBL;Acc:A0A4E0R0J6]
D915_009050	0	Small nuclear ribonucleoprotein E [Source:UniProtKB/TrEMBL;Acc:A0A4E0QXV9]
D915_002773	0	DNA-directed RNA polymerase II subunit J [Source:UniProtKB/TrEMBL;Acc:A0A4E0S2R9]
D915_006940	0	RNA helicase [Source:UniProtKB/TrEMBL;Acc:A0A4E0RPA5]
D915_003421	0	Complement component 1 Q subcomponent-binding protein mitochondrial [Source:UniProtKB/TrEMBL;Acc:A0A4E0RFC0]
D915_010165	0	Dihydrolipoyllysine-residue succinyltransferase component of 2-oxoglutarate dehydrogenase complex, mitochondrial [Source:UniProtKB/TrEMBL;Acc:A0A4E0RCR2]
D915_000853	0	Ribosomal protein L11; Ribosomal protein L5 [Source:UniProtKB/TrEMBL;Acc:A0A2H1CUL2]
D915_009464	0	Far upstream element-binding protein 2 [Source:UniProtKB/TrEMBL;Acc:A0A4E0R390]
D915_005084	0	Putative Transmembrane emp24 domain-containing protein [Source:UniProtKB/TrEMBL;Acc:A0A4E0RCR5]
D915_006488	0	NA
D915_003694	0	NA
D915_010573	0	Carbonyl reductase [Source:UniProtKB/TrEMBL;Acc:A0A4E0QVI4]
D915_011156	0	Serine/arginine-rich splicing factor 4 [Source:UniProtKB/TrEMBL;Acc:A0A2H1BSD7]
D915_001001	0	Actin regulatory protein CAP-G; Gelsolin repeat protein [Source:UniProtKB/TrEMBL;Acc:A0A2H1CU16]
D915_004898	0	Zinc finger protein 70 [Source:UniProtKB/TrEMBL;Acc:A0A4E0RAX4]
D915_008941	0	PWI domain-containing protein [Source:UniProtKB/TrEMBL;Acc:A0A4E0RX61]
D915_006923	0	Polyadenylate-binding protein II [Source:UniProtKB/TrEMBL;Acc:A0A4E0R5V6]
D915_006838	0	40S ribosomal protein S24 [Source:UniProtKB/TrEMBL;Acc:A0A2H1C5M1]
D915_001706	0	Ribosomal protein S5a [Source:UniProtKB/TrEMBL;Acc:A0A4E0RWT8]
D915_003602	0	ADP-ribosylation factor GTPase-activating protein 2 [Source:UniProtKB/TrEMBL;Acc:A0A4E0S0H6]
D915_007796	0	NA
D915_011133	0	T-complex protein 1 subunit gamma [Source:UniProtKB/TrEMBL;Acc:A0A4E0R883]
D915_007713	0	60S ribosomal protein L34 [Source:UniProtKB/TrEMBL;Acc:A0A4E0R391]
D915_008191	0	40S ribosomal protein S17 [Source:UniProtKB/TrEMBL;Acc:A0A2H1BZ11]
D915_000477	0	Putative Neurocalcin [Source:UniProtKB/TrEMBL;Acc:A0A4E0RIF3]
D915_000208	1	NA
D915_007165	1	Proliferation-associated protein 2G4 [Source:UniProtKB/TrEMBL;Acc:A0A4E0R1Y3]
D915_011077	1	Cathepsin L; Papain family cysteine protease [Source:UniProtKB/TrEMBL;Acc:A0A2H1BSI8]
D915_003635	1	MORC family CW-type zinc finger protein 2 [Source:UniProtKB/TrEMBL;Acc:A0A4E0RDQ7]
D915_007080	1	NA
D915_005195	1	Lectin C-type domain [Source:UniProtKB/TrEMBL;Acc:A0A4E0RC75]
D915_008191	1	40S ribosomal protein S17 [Source:UniProtKB/TrEMBL;Acc:A0A2H1BZ11]
D915_003546	1	Ribosomal protein L24; Ribosomal protein L26 [Source:UniProtKB/TrEMBL;Acc:A0A2H1CIZ5]
D915_010501	1	Large subunit ribosomal protein L22e [Source:UniProtKB/TrEMBL;Acc:A0A4E0QUZ1]
D915_001461	1	Hypoxia up-regulated protein 1 [Source:UniProtKB/TrEMBL;Acc:A0A4E0RNU1]
D915_007797	1	Eukaryotic elongation factor 2 kinase [Source:UniProtKB/TrEMBL;Acc:A0A4E0R214]
D915_005265	1	Cilia-and flagella-associated protein 45 [Source:UniProtKB/TrEMBL;Acc:A0A4E0R656]
D915_002015	1	NA
D915_000444	1	Eukaryotic translation elongation factor 1 gamma [Source:UniProtKB/TrEMBL;Acc:A0A4E0RL78]
D915_003555	1	Dynein heavy chain 5 axonemal [Source:UniProtKB/TrEMBL;Acc:A0A4E0RFH8]
D915_001609	1	NA
D915_009197	1	BUB3-interacting and GLEBS motif-containing protein ZNF207 [Source:UniProtKB/TrEMBL;Acc:A0A4E0R126]
D915_007913	1	Dynein light chain [Source:UniProtKB/TrEMBL;Acc:A0A4E0R6Z3]
D915_002972	1	NA
D915_009464	1	Far upstream element-binding protein 2 [Source:UniProtKB/TrEMBL;Acc:A0A4E0R390]
D915_009429	1	NA
D915_004497	1	NA
D915_009586	1	Ribosomal protein L3 [Source:UniProtKB/TrEMBL;Acc:A0A2H1BX12]
D915_001995	1	GINS complex subunit 4 [Source:UniProtKB/TrEMBL;Acc:A0A4E0RIG8]
D915_003453	1	Lebercilin [Source:UniProtKB/TrEMBL;Acc:A0A4E0RIL0]
D915_005460	1	SWI:SNF matrix associated [Source:UniProtKB/TrEMBL;Acc:A0A4E0R9W5]
D915_006957	1	Nucleoside-diphosphate kinase [Source:UniProtKB/TrEMBL;Acc:A0A4E0R917]
D915_008788	1	Translin-associated factor X-interacting protein 1 [Source:UniProtKB/TrEMBL;Acc:A0A4E0RHH8]
D915_002844	1	Serine/threonine-protein phosphatase [Source:UniProtKB/TrEMBL;Acc:A0A2H1CL01]
D915_002253	1	Macrophage-expressed gene 1 protein [Source:UniProtKB/TrEMBL;Acc:A0A4E0RGS4]
D915_009710	1	NA
D915_010203	1	Cytoplasmic dynein light chain [Source:UniProtKB/TrEMBL;Acc:A0A4E0QUZ9]
D915_000250	1	Btz domain-containing protein [Source:UniProtKB/TrEMBL;Acc:A0A4E0S3H6]
D915_007671	1	60S ribosomal protein L14 [Source:UniProtKB/TrEMBL;Acc:A0A4E0RYH5]
D915_003421	1	Complement component 1 Q subcomponent-binding protein mitochondrial [Source:UniProtKB/TrEMBL;Acc:A0A4E0RFC0]
D915_005214	1	NA
D915_000795	1	Cadherin tumor suppressor [Source:UniProtKB/TrEMBL;Acc:A0A4E0RLQ3]
D915_000972	1	Dysferlin limb girdle muscular dystrophy 2B (Autosomal recessive) [Source:UniProtKB/TrEMBL;Acc:A0A4E0RZM3]
D915_000924	1	Tau-tubulin kinase 1 [Source:UniProtKB/TrEMBL;Acc:A0A4E0RGS6]
D915_000910	1	Cation efflux protein: zinc transporter [Source:UniProtKB/TrEMBL;Acc:A0A4E0RZN6]
D915_002115	1	NA
D915_000883	1	NA
D915_000686	1	NA
D915_007590	1	NA
D915_005959/alpha-tub5	1	NA
D915_010204	1	Dynein light chain roadblock-type [Source:UniProtKB/TrEMBL;Acc:A0A4E0QVR5]
D915_008484	1	Ribosomal protein S27a; Small subunit ribosomal protein S27Ae [Source:UniProtKB/TrEMBL;Acc:A0A2H1C1D8]
D915_005452	1	Carboxypeptidase E [Source:UniProtKB/TrEMBL;Acc:A0A4E0S0K4]
D915_007131	1	Nuclear pore glycoprotein p62 [Source:UniProtKB/TrEMBL;Acc:A0A4E0RKP2]
D915_004592	1	Rab-protein 8; Ras family protein [Source:UniProtKB/TrEMBL;Acc:A0A2H1CH07]
D915_006995	1	NA
D915_001128	1	NA
D915_005207	1	NA
D915_001784	1	Tektin [Source:UniProtKB/TrEMBL;Acc:A0A4E0RIU6]
D915_003610	1	NA
D915_006265	1	NA
D915_003504	1	Calcium load-activated calcium channel [Source:UniProtKB/TrEMBL;Acc:A0A4E0RFY2]
D915_005434	1	Orotidine 5'-phosphate decarboxylase [Source:UniProtKB/TrEMBL;Acc:A0A4E0RB51]
D915_001211	1	NA
D915_004746	1	NA
D915_000331	1	NA
D915_004712	1	NA
D915_009535	1	Vasohibin 1 [Source:UniProtKB/TrEMBL;Acc:A0A4E0RD74]
D915_006236	1	Aldose reductase A [Source:UniProtKB/TrEMBL;Acc:A0A4E0R6F0]
D915_003877	1	Cilia-and flagella-associated protein 61 [Source:UniProtKB/TrEMBL;Acc:A0A4E0RFE9]
D915_000471	1	NA
D915_001117	1	Dynein beta chain ciliary [Source:UniProtKB/TrEMBL;Acc:A0A4E0RIZ0]
D915_003519	1	NA
D915_006478	1	NA
D915_004169	1	Thioredoxin domain-containing protein [Source:UniProtKB/TrEMBL;Acc:A0A4E0RFW5]
D915_007568	1	Dynein light chain 1 axonemal [Source:UniProtKB/TrEMBL;Acc:A0A4E0RKG2]
D915_007311	1	Adenylate kinase isoenzyme 5 [Source:UniProtKB/TrEMBL;Acc:A0A4E0RMN6]
D915_010262	1	Stress-associated endoplasmic reticulum protein 2 [Source:UniProtKB/TrEMBL;Acc:A0A4E0RV06]
D915_008246	1	Citron Rho-interacting kinase [Source:UniProtKB/TrEMBL;Acc:A0A4E0RY04]
D915_003899	1	NA
D915_004652	1	NA
D915_005133	1	Tubulin alpha chain [Source:UniProtKB/TrEMBL;Acc:A0A4E0RD40]
D915_003887	1	Kinesin protein [Source:UniProtKB/TrEMBL;Acc:A0A4E0RD67]
D915_001063	1	Dynein heavy chain axonemal [Source:UniProtKB/TrEMBL;Acc:A0A4E0RK79]
D915_005653	1	NA
D915_011226	1	Translationally controlled tumor protein; Translationally controlled tumor-associated [Source:UniProtKB/TrEMBL;Acc:A0A2H1BU68]
D915_006012	1	KH domain containing RNA binding signal [Source:UniProtKB/TrEMBL;Acc:A0A2H1C8T8]
D915_002130	1	RIB43A domain with coiled coils 1 [Source:UniProtKB/TrEMBL;Acc:A0A4E0RID9]
D915_006830	1	EF-hand domain-containing family member B [Source:UniProtKB/TrEMBL;Acc:A0A4E0R8R6]
D915_001206	1	NA
D915_006332	1	Tubulin alpha chain [Source:UniProtKB/TrEMBL;Acc:A0A4E0RZW2]
D915_008741	1	Putative Leucine zipper protein [Source:UniProtKB/TrEMBL;Acc:A0A4E0QZ97]
D915_005935	1	NA
D915_010019	1	Cell division cycle and apoptosis regulator protein 1 [Source:UniProtKB/TrEMBL;Acc:A0A4E0RW96]
D915_000843	1	BTB/POZ domain-containing protein 3 [Source:UniProtKB/TrEMBL;Acc:A0A4E0RZQ3]
D915_000986	1	Thrombospondin-2 [Source:UniProtKB/TrEMBL;Acc:A0A4E0RKA2]
D915_000527	1	Fatty acid-binding protein type IV [Source:UniProtKB/TrEMBL;Acc:A0A0U1YYN9]
D915_005552	1	Dynein regulatory complex protein 1 [Source:UniProtKB/TrEMBL;Acc:A0A4E0RR97]
D915_009882	1	Filamin/ABP280 repeat protein [Source:UniProtKB/TrEMBL;Acc:A0A2H1BWA4]
D915_007398/beta-tub1	1	NA
D915_002665	1	Prohibitin [Source:UniProtKB/TrEMBL;Acc:A0A4E0S1I3]
D915_005387	1	NA
D915_007152	1	Tetratricopeptide repeat protein 25 [Source:UniProtKB/TrEMBL;Acc:A0A4E0R2N8]
D915_004532	1	SEP domain-containing protein [Source:UniProtKB/TrEMBL;Acc:A0A4E0RDL7]
D915_007907	1	Ribosomal protein l4 [Source:UniProtKB/TrEMBL;Acc:A0A4E0RYD3]
D915_009087	2	NA
D915_008554	2	NA
D915_003323	2	SH2 domain-containing protein [Source:UniProtKB/TrEMBL;Acc:A0A4E0RUU5]
D915_006593	2	Peptidase S1 domain-containing protein [Source:UniProtKB/TrEMBL;Acc:A0A4E0R3N3]
D915_003144	2	Multidrug resistance-associated protein 4 [Source:UniProtKB/TrEMBL;Acc:A0A4E0RWK3]
D915_009155	2	Leucine-rich repeat protein soc-2 [Source:UniProtKB/TrEMBL;Acc:A0A4E0R207]
D915_000768	2	DUF4206 domain-containing protein [Source:UniProtKB/TrEMBL;Acc:A0A4E0RZT0]
D915_005195	2	Lectin C-type domain [Source:UniProtKB/TrEMBL;Acc:A0A4E0RC75]
D915_004760	2	NA
D915_002380	2	Ferritin [Source:UniProtKB/TrEMBL;Acc:A0A4E0RD35]
D915_006749	2	Putative Multidrug resistance protein 2 [Source:UniProtKB/TrEMBL;Acc:A0A4E0R6Q4]
D915_002620	2	Serine/threonine-protein kinase PLK [Source:UniProtKB/TrEMBL;Acc:A0A4E0S2Z2]
D915_009481	2	NA
D915_000158	2	Rho-GAP domain-containing protein [Source:UniProtKB/TrEMBL;Acc:A0A4E0RS26]
D915_009092	2	Xenotropic and polytropic retrovirus receptor 1 [Source:UniProtKB/TrEMBL;Acc:A0A4E0QYE9]
D915_005856	2	NA
D915_004158	2	NA
D915_000928	2	NA
D915_010139	2	Major heat shock 70 kDa protein Bbb [Source:UniProtKB/TrEMBL;Acc:A0A4E0RW70]
D915_000756	2	Zinc finger, C3HC4 type [Source:UniProtKB/TrEMBL;Acc:A0A2H1CWV4]
D915_005071	2	NA
D915_005561	2	NA
D915_008399	2	Xenotropic and polytropic retrovirus receptor 1 [Source:UniProtKB/TrEMBL;Acc:A0A4E0QZC6]
D915_004827	2	NA
D915_006168	2	RNA helicase [Source:UniProtKB/TrEMBL;Acc:A0A2H1C7S1]
D915_001430	2	ABC-type heme transporter ABCB6 [Source:UniProtKB/TrEMBL;Acc:A0A4E0RZ21]
D915_004549	2	Actin-binding LIM protein 1 [Source:UniProtKB/TrEMBL;Acc:A0A4E0RUC4]
D915_004114	2	MSP domain-containing protein [Source:UniProtKB/TrEMBL;Acc:A0A4E0RF99]
D915_004072	2	Echinoderm microtubule associated protein1 [Source:UniProtKB/TrEMBL;Acc:A0A4E0RGF4]
D915_004096	2	NA
D915_005044	2	NA
D915_000847	2	NA
D915_009427	2	Mitogen-activated protein kinase-binding protein 1 [Source:UniProtKB/TrEMBL;Acc:A0A4E0QZC4]
D915_006397	2	Lysosome-associated membrane glycoprotein [Source:UniProtKB/TrEMBL;Acc:A0A4E0R7N2]
D915_008231	2	Putative ATP-dependent RNA helicase YTHDC2 [Source:UniProtKB/TrEMBL;Acc:A0A4E0RUV9]
D915_003154	2	Myelin proteolipid [Source:UniProtKB/TrEMBL;Acc:A0A4E0RIP7]
D915_010352	2	Dual specificity protein phosphatase 10 [Source:UniProtKB/TrEMBL;Acc:A0A4E0RQ86]
D915_001514	2	Pyruvate kinase [Source:UniProtKB/TrEMBL;Acc:A0A4E0RX22]
D915_006808	2	RuvB-like helicase [Source:UniProtKB/TrEMBL;Acc:A0A4E0R2Y3]
D915_004972	2	FYVE RhoGEF and PH domain-containing protein 2 [Source:UniProtKB/TrEMBL;Acc:A0A4E0RT32]
D915_004748	2	Muscleblind protein [Source:UniProtKB/TrEMBL;Acc:A0A4E0RD92]
D915_001391	2	NA
D915_010841	2	Thioredoxin [Source:UniProtKB/TrEMBL;Acc:A0A2H1BRK2]
D915_011181	2	NA
D915_001815	2	Cyclin-Y protein 1-B [Source:UniProtKB/TrEMBL;Acc:A0A4E0RWH2]
D915_005491	2	RhoGAP [Source:UniProtKB/TrEMBL;Acc:A0A4E0R5Y1]
D915_008677	2	V-SNARE coiled-coil homology domain-containing protein [Source:UniProtKB/TrEMBL;Acc:A0A4E0RG65]
D915_006335	2	NA
D915_007995	2	T-complex protein 1 subunit delta [Source:UniProtKB/TrEMBL;Acc:A0A4E0RYD8]
D915_005621	2	Centaurin-gamma-1A [Source:UniProtKB/TrEMBL;Acc:A0A4E0R7B3]
D915_006236	2	Aldose reductase A [Source:UniProtKB/TrEMBL;Acc:A0A4E0R6F0]
D915_001509	2	Apoptotic chromatin condensation inducer in the nucleus [Source:UniProtKB/TrEMBL;Acc:A0A4E0RJ65]
D915_009652	2	NADPH:adrenodoxin oxidoreductase, mitochondrial [Source:UniProtKB/TrEMBL;Acc:A0A4E0RDY4]
D915_004236	2	Putative Phosphatidylcholine transfer protein [Source:UniProtKB/TrEMBL;Acc:A0A4E0RF40]
D915_006227	2	cAMP-dependent protein kinase catalytic subunit alpha [Source:UniProtKB/TrEMBL;Acc:A0A4E0R439]
D915_009579	2	Histone acetyltransferase [Source:UniProtKB/TrEMBL;Acc:A0A4E0RSD4]
D915_009529	2	Pecanex-like protein [Source:UniProtKB/TrEMBL;Acc:A0A4E0QZJ3]
D915_004284	2	Epsin-2 (EPS-15-interacting protein 2) (Intersectin-EH-binding protein 2) [Source:UniProtKB/TrEMBL;Acc:A0A4E0RDQ3]
D915_004871	2	Palmitoyltransferase [Source:UniProtKB/TrEMBL;Acc:A0A4E0RDR8]
D915_003807	2	Calcium uniporter protein [Source:UniProtKB/TrEMBL;Acc:A0A4E0RUF3]
D915_002873	2	EF-hand domain-containing protein [Source:UniProtKB/TrEMBL;Acc:A0A4E0S2N4]
D915_008682	2	Nipped-B protein [Source:UniProtKB/TrEMBL;Acc:A0A4E0RV57]
D915_002813	2	NA
D915_009560	2	TRPM3 [Source:UniProtKB/TrEMBL;Acc:A0A4E0RD38]
D915_004346	2	NA
D915_006511	2	PBPe domain-containing protein [Source:UniProtKB/TrEMBL;Acc:A0A4E0R4E2]
D915_000982	2	Colorectal mutant cancer protein [Source:UniProtKB/TrEMBL;Acc:A0A4E0RQM5]
D915_002649	2	Nad dependent epimerase dehydratase [Source:UniProtKB/TrEMBL;Acc:A0A4E0RCM9]
D915_002451	2	Monocarboxylate transporter 12 [Source:UniProtKB/TrEMBL;Acc:A0A4E0RGI0]
D915_005905	2	Glutamate [NMDA] receptor subunit epsilon-2 [Source:UniProtKB/TrEMBL;Acc:A0A4E0R4M7]
D915_001609	2	NA
D915_006590	2	Transmembrane protein [Source:UniProtKB/TrEMBL;Acc:A0A4E0RWT0]
D915_007289	2	NA
D915_008584	2	PEHE domain-containing protein [Source:UniProtKB/TrEMBL;Acc:A0A4E0R2S9]
D915_000253	2	Dynein light chain [Source:UniProtKB/TrEMBL;Acc:A0A4E0RLQ8]
D915_001052	2	DUF4210 domain-containing protein [Source:UniProtKB/TrEMBL;Acc:A0A4E0RXM8]
D915_005495	2	Mitochondrial polypeptide chain release factor [Source:UniProtKB/TrEMBL;Acc:A0A2H1CAR5]
D915_008271	2	NA
D915_001951	2	Glutamyl-tRNA(Gln) amidotransferase subunit B, mitochondrial [Source:UniProtKB/TrEMBL;Acc:A0A4E0RWN4]
D915_004859	2	Ribosomal protein S6 kinase [Source:UniProtKB/TrEMBL;Acc:A0A4E0S1D1]
D915_002294	2	Ricin B-type lectin domain-containing protein [Source:UniProtKB/TrEMBL;Acc:A0A4E0S347]
D915_001168	2	Dynein heavy chain [Source:UniProtKB/TrEMBL;Acc:A0A4E0RJV4]
D915_003575	2	M-phase inducer phosphatase 3 [Source:UniProtKB/TrEMBL;Acc:A0A4E0RAG6]
D915_003086	2	Annexin [Source:UniProtKB/TrEMBL;Acc:A0A4E0S0Z4]
D915_004953	2	Syntaxin-binding protein 5 [Source:UniProtKB/TrEMBL;Acc:A0A4E0R845]
D915_005808	2	Neuronal tryptophan hydroxylase [Source:UniProtKB/TrEMBL;Acc:A0A4E0R9N1]
D915_002408	2	NA
D915_007175	2	Meiotic recombination protein SPO11 [Source:UniProtKB/TrEMBL;Acc:A0A4E0RMI1]
D915_006748	2	MAGUK p55 subfamily member 5 [Source:UniProtKB/TrEMBL;Acc:A0A4E0R5Y6]
D915_003982	2	Piezo-type mechanosensitive ion channel component [Source:UniProtKB/TrEMBL;Acc:A0A4E0RU45]
D915_000313	2	RRM domain protein Bruno [Source:UniProtKB/TrEMBL;Acc:A0A4E0RPA0]
D915_000848	2	NA
D915_001424	2	cAMP-dependent protein kinase catalytic subunit alpha [Source:UniProtKB/TrEMBL;Acc:A0A4E0RIC2]
D915_008126	2	Cohesin subunit [Source:UniProtKB/TrEMBL;Acc:A0A4E0RUV3]
D915_004594	2	NA
D915_001181	2	NA
D915_004592	2	Rab-protein 8; Ras family protein [Source:UniProtKB/TrEMBL;Acc:A0A2H1CH07]
D915_002276	2	NA
D915_010619	2	PHD and RING finger domain-containing protein 1 [Source:UniProtKB/TrEMBL;Acc:A0A4E0QUL1]
D915_000793	2	NA
D915_005183	3	NA
D915_011143	3	40S ribosomal protein S7 [Source:UniProtKB/TrEMBL;Acc:A0A2H1BRB2]
D915_008484	3	Ribosomal protein S27a; Small subunit ribosomal protein S27Ae [Source:UniProtKB/TrEMBL;Acc:A0A2H1C1D8]
D915_002180	3	60S ribosomal protein L31 [Source:UniProtKB/TrEMBL;Acc:A0A4E0RHD1]
D915_002203	3	Ig-like domain-containing protein [Source:UniProtKB/TrEMBL;Acc:A0A4E0S210]
D915_004863	3	60S ribosomal protein L7a [Source:UniProtKB/TrEMBL;Acc:A0A4E0RAM7]
D915_003851	3	Fos transcription factor [Source:UniProtKB/TrEMBL;Acc:A0A4E0S0C0]
D915_006559	3	40S ribosomal protein S8 [Source:UniProtKB/TrEMBL;Acc:A0A4E0RX27]
D915_007252	3	40S ribosomal protein S21 [Source:UniProtKB/TrEMBL;Acc:A0A4E0RZ09]
D915_008315	3	Nascent polypeptide-associated complex alpha polypeptide [Source:UniProtKB/TrEMBL;Acc:A0A4E0RXX0]
D915_001706	3	Ribosomal protein S5a [Source:UniProtKB/TrEMBL;Acc:A0A4E0RWT8]
D915_002521	3	Eukaryotic translation initiation factor 3 subunit L [Source:UniProtKB/TrEMBL;Acc:A0A4E0RD52]
D915_003622	3	60S ribosomal protein L6 [Source:UniProtKB/TrEMBL;Acc:A0A4E0RFK0]
D915_000892	3	40S ribosomal protein S3a [Source:UniProtKB/TrEMBL;Acc:A0A4E0S3X6]
D915_000330	3	Transport protein Sec24D [Source:UniProtKB/TrEMBL;Acc:A0A4E0RYC8]
D915_004968	3	Splicing factor arginine serine rich arginine serine rich splicing factor [Source:UniProtKB/TrEMBL;Acc:A0A2H1CE81]
D915_008191	3	40S ribosomal protein S17 [Source:UniProtKB/TrEMBL;Acc:A0A2H1BZ11]
D915_003421	3	Complement component 1 Q subcomponent-binding protein mitochondrial [Source:UniProtKB/TrEMBL;Acc:A0A4E0RFC0]
D915_008432	3	[Histone H3]-lysine(27) N-trimethyltransferase [Source:UniProtKB/TrEMBL;Acc:A0A4E0R3G6]
D915_009918	3	DNA replication licensing factor MCM4 [Source:UniProtKB/TrEMBL;Acc:A0A4E0RWC4]
D915_006838	3	40S ribosomal protein S24 [Source:UniProtKB/TrEMBL;Acc:A0A2H1C5M1]
D915_008941	3	PWI domain-containing protein [Source:UniProtKB/TrEMBL;Acc:A0A4E0RX61]
D915_009586	3	Ribosomal protein L3 [Source:UniProtKB/TrEMBL;Acc:A0A2H1BX12]
D915_009464	3	Far upstream element-binding protein 2 [Source:UniProtKB/TrEMBL;Acc:A0A4E0R390]
D915_004328	3	Tetraspanin-6 [Source:UniProtKB/TrEMBL;Acc:A0A4E0R873]
D915_010501	3	Large subunit ribosomal protein L22e [Source:UniProtKB/TrEMBL;Acc:A0A4E0QUZ1]
D915_003546	3	Ribosomal protein L24; Ribosomal protein L26 [Source:UniProtKB/TrEMBL;Acc:A0A2H1CIZ5]
D915_005740	3	Alpha-1,4 glucan phosphorylase [Source:UniProtKB/TrEMBL;Acc:A0A4E0R6B3]
D915_007794	3	60S ribosomal protein L23 [Source:UniProtKB/TrEMBL;Acc:A0A4E0R0D5]
D915_011133	3	T-complex protein 1 subunit gamma [Source:UniProtKB/TrEMBL;Acc:A0A4E0R883]
D915_000690	3	NA
D915_007487	3	60S ribosomal protein L8 [Source:UniProtKB/TrEMBL;Acc:A0A2H1C1K7]
D915_010262	3	Stress-associated endoplasmic reticulum protein 2 [Source:UniProtKB/TrEMBL;Acc:A0A4E0RV06]
D915_008467	3	PP1-binding domain-containing protein [Source:UniProtKB/TrEMBL;Acc:A0A4E0RG46]
D915_001946	3	Phosphodiesterase [Source:UniProtKB/TrEMBL;Acc:A0A4E0S3E4]
D915_001391	3	NA
D915_007416	3	NA
D915_008547	3	Nucleoside diphosphate kinase [Source:UniProtKB/TrEMBL;Acc:A0A2H1BY32]
D915_009742	3	Spna2 protein [Source:UniProtKB/TrEMBL;Acc:A0A4E0R0S1]
D915_009651	3	RNA-binding protein 25 [Source:UniProtKB/TrEMBL;Acc:A0A4E0R0R7]
D915_009045	3	Arginine:serine rich splicing factor [Source:UniProtKB/TrEMBL;Acc:A0A4E0QYI8]
D915_007797	3	Eukaryotic elongation factor 2 kinase [Source:UniProtKB/TrEMBL;Acc:A0A4E0R214]
D915_003825	3	Epithelial splicing regulatory protein 1 [Source:UniProtKB/TrEMBL;Acc:A0A4E0RVU6]
D915_011006	3	Ribosomal protein L44 [Source:UniProtKB/TrEMBL;Acc:A0A2H1BRD0]
D915_009015	3	Heterogeneous nuclear ribonucleoprotein A2 [Source:UniProtKB/TrEMBL;Acc:A0A2H1BZ67]
D915_004898	3	Zinc finger protein 70 [Source:UniProtKB/TrEMBL;Acc:A0A4E0RAX4]
D915_008326	3	Putative peptidylglycine alpha-hydroxylating monooxygenase [Source:UniProtKB/TrEMBL;Acc:A0A4E0R655]
D915_006073	3	WD-repeat protein 1 [Source:UniProtKB/TrEMBL;Acc:A0A4E0R9Z5]
D915_007907	3	Ribosomal protein l4 [Source:UniProtKB/TrEMBL;Acc:A0A4E0RYD3]
D915_011031	3	NA
D915_009359	3	Nucleosome assembly protein 1 [Source:UniProtKB/TrEMBL;Acc:A0A4E0R0T3]
D915_002665	3	Prohibitin [Source:UniProtKB/TrEMBL;Acc:A0A4E0S1I3]
D915_010749	3	rRNA 2'-O-methyltransferase fibrillarin [Source:UniProtKB/TrEMBL;Acc:A0A4E0QU17]
D915_000500	3	60S ribosomal protein L13 [Source:UniProtKB/TrEMBL;Acc:A0A2H1CVX5]
D915_007307	3	Protein kinase domain-containing protein [Source:UniProtKB/TrEMBL;Acc:A0A4E0RLK8]
D915_007146	3	Protein transport protein SEC23 [Source:UniProtKB/TrEMBL;Acc:A0A4E0R8L4]
D915_010914	3	Translation elongation factor 1-alpha [Source:UniProtKB/TrEMBL;Acc:A0A4E0QUC0]
D915_009851	3	Dihydrofolate reductase [Source:UniProtKB/TrEMBL;Acc:A0A4E0QYF4]
D915_009939	3	60S ribosomal protein L12 [Source:UniProtKB/TrEMBL;Acc:A0A4E0QV55]
D915_004578	3	Cysteine-rich intestinal protein 1 [Source:UniProtKB/TrEMBL;Acc:A0A4E0RAR7]
D915_007479	3	Aconitate hydratase, mitochondrial [Source:UniProtKB/TrEMBL;Acc:A0A4E0R6J8]
D915_007541	3	Serine/arginine-rich splicing factor [Source:UniProtKB/TrEMBL;Acc:A0A2H1C1H1]
D915_006923	3	Polyadenylate-binding protein II [Source:UniProtKB/TrEMBL;Acc:A0A4E0R5V6]
D915_002637	3	Ubiquitin-fold modifier 1 [Source:UniProtKB/TrEMBL;Acc:A0A4E0RKZ7]
D915_003752	3	Nucleolar protein 5 [Source:UniProtKB/TrEMBL;Acc:A0A4E0RFA8]
D915_006846	3	Histone RNA hairpin-binding protein [Source:UniProtKB/TrEMBL;Acc:A0A4E0RLU5]
D915_006208	3	4a-hydroxytetrahydrobiopterin dehydratase [Source:UniProtKB/TrEMBL;Acc:A0A4E0RAQ0]
D915_010984	3	Mortalin protein [Source:UniProtKB/TrEMBL;Acc:A0A4E0QXN0]
D915_009119	3	DNA replication licensing factor MCM5 [Source:UniProtKB/TrEMBL;Acc:A0A4E0R1E0]
D915_006705	3	NA
D915_007713	3	60S ribosomal protein L34 [Source:UniProtKB/TrEMBL;Acc:A0A4E0R391]
D915_004862	3	DNA replication licensing factor MCM3 [Source:UniProtKB/TrEMBL;Acc:A0A4E0RD64]
D915_000994	3	Transmembrane 9 superfamily member [Source:UniProtKB/TrEMBL;Acc:A0A4E0RZK4]
D915_006012	3	KH domain containing RNA binding signal [Source:UniProtKB/TrEMBL;Acc:A0A2H1C8T8]
D915_005471	3	Propionyl-CoA carboxylase beta chain [Source:UniProtKB/TrEMBL;Acc:A0A4E0RBX3]
D915_000209	3	Nuclear factor interleukin-3-regulated protein [Source:UniProtKB/TrEMBL;Acc:A0A4E0S496]
D915_008850	3	60S ribosomal protein L35a [Source:UniProtKB/TrEMBL;Acc:A0A4E0R2G0]
D915_006456	3	ATP-dependent RNA helicase [Source:UniProtKB/TrEMBL;Acc:A0A4E0RX23]
D915_002096	3	40S ribosomal protein S26 [Source:UniProtKB/TrEMBL;Acc:A0A2H1CPA2]
D915_008007	3	Maternal embryonic leucine zipper kinase [Source:UniProtKB/TrEMBL;Acc:A0A4E0R2E6]
D915_002097	3	Importin subunit alpha [Source:UniProtKB/TrEMBL;Acc:A0A4E0RKN2]
D915_006290	3	DNA replication licensing factor MCM2 [Source:UniProtKB/TrEMBL;Acc:A0A4E0RXD7]
D915_007530	3	Ribosomal protein S27 [Source:UniProtKB/TrEMBL;Acc:A0A4E0RYQ8]
D915_010019	3	Cell division cycle and apoptosis regulator protein 1 [Source:UniProtKB/TrEMBL;Acc:A0A4E0RW96]
D915_007796	3	NA
D915_005600	3	Ribosome production factor [Source:UniProtKB/TrEMBL;Acc:A0A4E0S0N5]
D915_000971	3	Transcription factor NFAt subunit NF45 [Source:UniProtKB/TrEMBL;Acc:A0A4E0RJ77]
D915_009148	3	Eukaryotic translation initiation factor 3 subunit A [Source:UniProtKB/TrEMBL;Acc:A0A4E0R3X4]
D915_003058	3	Phosphatase and actin regulator [Source:UniProtKB/TrEMBL;Acc:A0A4E0REW1]
D915_001202	3	NA
D915_000540	3	EF hand; Putative calcium-binding protein [Source:UniProtKB/TrEMBL;Acc:A0A2H1CVV7]
D915_001857	3	Cysteinyl tRNA synthetase [Source:UniProtKB/TrEMBL;Acc:A0A4E0RY18]
D915_001556	3	Ankyrin_rpt-contain_dom domain-containing protein [Source:UniProtKB/TrEMBL;Acc:A0A4E0RJU3]
D915_000741	3	Cytosolic 80S ribosomal protein L39 Cytosolic 60S large ribosomal protein L39 [Source:UniProtKB/TrEMBL;Acc:A0A4E0S2E0]
D915_002958	3	Dolichyl-diphosphooligosaccharide--protein glycosyltransferase subunit 2 [Source:UniProtKB/TrEMBL;Acc:A0A4E0RX78]
D915_001948	3	DNA helicase [Source:UniProtKB/TrEMBL;Acc:A0A4E0RIN1]
D915_008163	3	ADP-ribosylation factor-interacting protein 1 [Source:UniProtKB/TrEMBL;Acc:A0A4E0R6M3]
D915_004141	3	H/ACA ribonucleoprotein complex subunit [Source:UniProtKB/TrEMBL;Acc:A0A4E0RV00]
D915_006652	3	RRM domain-containing protein [Source:UniProtKB/TrEMBL;Acc:A0A4E0RMR3]
D915_005971	3	NADH-ubiquinone oxidoreductase subunit mitochondrial [Source:UniProtKB/TrEMBL;Acc:A0A4E0RX66]
D915_008484	4	Ribosomal protein S27a; Small subunit ribosomal protein S27Ae [Source:UniProtKB/TrEMBL;Acc:A0A2H1C1D8]
D915_009832	4	Glyoxalase domain-containing protein 4 [Source:UniProtKB/TrEMBL;Acc:A0A4E0RRS8]
D915_002180	4	60S ribosomal protein L31 [Source:UniProtKB/TrEMBL;Acc:A0A4E0RHD1]
D915_000330	4	Transport protein Sec24D [Source:UniProtKB/TrEMBL;Acc:A0A4E0RYC8]
D915_000892	4	40S ribosomal protein S3a [Source:UniProtKB/TrEMBL;Acc:A0A4E0S3X6]
D915_005183	4	NA
D915_011143	4	40S ribosomal protein S7 [Source:UniProtKB/TrEMBL;Acc:A0A2H1BRB2]
D915_007252	4	40S ribosomal protein S21 [Source:UniProtKB/TrEMBL;Acc:A0A4E0RZ09]
D915_001706	4	Ribosomal protein S5a [Source:UniProtKB/TrEMBL;Acc:A0A4E0RWT8]
D915_007816	4	Glycogenin-1 [Source:UniProtKB/TrEMBL;Acc:A0A4E0R083]
D915_004863	4	60S ribosomal protein L7a [Source:UniProtKB/TrEMBL;Acc:A0A4E0RAM7]
D915_002521	4	Eukaryotic translation initiation factor 3 subunit L [Source:UniProtKB/TrEMBL;Acc:A0A4E0RD52]
D915_009359	4	Nucleosome assembly protein 1 [Source:UniProtKB/TrEMBL;Acc:A0A4E0R0T3]
D915_003622	4	60S ribosomal protein L6 [Source:UniProtKB/TrEMBL;Acc:A0A4E0RFK0]
D915_008315	4	Nascent polypeptide-associated complex alpha polypeptide [Source:UniProtKB/TrEMBL;Acc:A0A4E0RXX0]
D915_004968	4	Splicing factor arginine serine rich arginine serine rich splicing factor [Source:UniProtKB/TrEMBL;Acc:A0A2H1CE81]
D915_003851	4	Fos transcription factor [Source:UniProtKB/TrEMBL;Acc:A0A4E0S0C0]
D915_006838	4	40S ribosomal protein S24 [Source:UniProtKB/TrEMBL;Acc:A0A2H1C5M1]
D915_007165	4	Proliferation-associated protein 2G4 [Source:UniProtKB/TrEMBL;Acc:A0A4E0R1Y3]
D915_008191	4	40S ribosomal protein S17 [Source:UniProtKB/TrEMBL;Acc:A0A2H1BZ11]
D915_010262	4	Stress-associated endoplasmic reticulum protein 2 [Source:UniProtKB/TrEMBL;Acc:A0A4E0RV06]
D915_006559	4	40S ribosomal protein S8 [Source:UniProtKB/TrEMBL;Acc:A0A4E0RX27]
D915_007794	4	60S ribosomal protein L23 [Source:UniProtKB/TrEMBL;Acc:A0A4E0R0D5]
D915_010446	4	Cell division cycle and apoptosis regulator protein 1 [Source:UniProtKB/TrEMBL;Acc:A0A4E0QVK2]
D915_007475	4	Eukaryotic translation elongation factor 1 beta 2 [Source:UniProtKB/TrEMBL;Acc:A0A4E0R664]
D915_009586	4	Ribosomal protein L3 [Source:UniProtKB/TrEMBL;Acc:A0A2H1BX12]
D915_010914	4	Translation elongation factor 1-alpha [Source:UniProtKB/TrEMBL;Acc:A0A4E0QUC0]
D915_008432	4	[Histone H3]-lysine(27) N-trimethyltransferase [Source:UniProtKB/TrEMBL;Acc:A0A4E0R3G6]
D915_000539	4	Calcium binding protein; EF hand; Putative calcium-binding protein [Source:UniProtKB/TrEMBL;Acc:Q9NIG5]
D915_007946	4	Sulfhydryl oxidase [Source:UniProtKB/TrEMBL;Acc:A0A4E0RJ29]
D915_000278/inx.8	4	Innexin [Source:UniProtKB/TrEMBL;Acc:A0A4E0S0G0]
D915_010501	4	Large subunit ribosomal protein L22e [Source:UniProtKB/TrEMBL;Acc:A0A4E0QUZ1]
D915_005740	4	Alpha-1,4 glucan phosphorylase [Source:UniProtKB/TrEMBL;Acc:A0A4E0R6B3]
D915_007487	4	60S ribosomal protein L8 [Source:UniProtKB/TrEMBL;Acc:A0A2H1C1K7]
D915_009119	4	DNA replication licensing factor MCM5 [Source:UniProtKB/TrEMBL;Acc:A0A4E0R1E0]
D915_006456	4	ATP-dependent RNA helicase [Source:UniProtKB/TrEMBL;Acc:A0A4E0RX23]
D915_003387	4	Deoxyuridine 5'-triphosphate nucleotidohydrolase [Source:UniProtKB/TrEMBL;Acc:A0A4E0RG02]
D915_006923	4	Polyadenylate-binding protein II [Source:UniProtKB/TrEMBL;Acc:A0A4E0R5V6]
D915_006208	4	4a-hydroxytetrahydrobiopterin dehydratase [Source:UniProtKB/TrEMBL;Acc:A0A4E0RAQ0]
D915_009651	4	RNA-binding protein 25 [Source:UniProtKB/TrEMBL;Acc:A0A4E0R0R7]
D915_009148	4	Eukaryotic translation initiation factor 3 subunit A [Source:UniProtKB/TrEMBL;Acc:A0A4E0R3X4]
D915_011133	4	T-complex protein 1 subunit gamma [Source:UniProtKB/TrEMBL;Acc:A0A4E0R883]
D915_003752	4	Nucleolar protein 5 [Source:UniProtKB/TrEMBL;Acc:A0A4E0RFA8]
D915_001453/inx-15	4	NA
D915_004940	4	Cyclic AMP-responsive element-binding protein 3 protein 1 [Source:UniProtKB/TrEMBL;Acc:A0A4E0R6T1]
D915_008547	4	Nucleoside diphosphate kinase [Source:UniProtKB/TrEMBL;Acc:A0A2H1BY32]
D915_001751	4	Calcium uptake protein 2 mitochondrial [Source:UniProtKB/TrEMBL;Acc:A0A4E0RWJ5]
D915_004867	4	Ras GTP-binding protein Rho1 [Source:UniProtKB/TrEMBL;Acc:A0A4E0R7E0]
D915_000572	4	Hairy/enhancer-of-split with YRPW motif protein 2 [Source:UniProtKB/TrEMBL;Acc:A0A4E0RK24]
D915_004328	4	Tetraspanin-6 [Source:UniProtKB/TrEMBL;Acc:A0A4E0R873]
D915_002006	4	NA
D915_010984	4	Mortalin protein [Source:UniProtKB/TrEMBL;Acc:A0A4E0QXN0]
D915_002958	4	Dolichyl-diphosphooligosaccharide--protein glycosyltransferase subunit 2 [Source:UniProtKB/TrEMBL;Acc:A0A4E0RX78]
D915_007330	4	Protein SDA1 [Source:UniProtKB/TrEMBL;Acc:A0A4E0R1T7]
D915_006821	4	60S ribosomal protein L21 [Source:UniProtKB/TrEMBL;Acc:A0A4E0RLY1]
D915_008720	4	RRM domain-containing protein [Source:UniProtKB/TrEMBL;Acc:A0A4E0QY39]
D915_009851	4	Dihydrofolate reductase [Source:UniProtKB/TrEMBL;Acc:A0A4E0QYF4]
D915_008326	4	Putative peptidylglycine alpha-hydroxylating monooxygenase [Source:UniProtKB/TrEMBL;Acc:A0A4E0R655]
D915_001975	4	Nuclear hormone receptor HR96 [Source:UniProtKB/TrEMBL;Acc:A0A4E0RIL1]
D915_002306	4	NA
D915_000314	4	NA
D915_000500	4	60S ribosomal protein L13 [Source:UniProtKB/TrEMBL;Acc:A0A2H1CVX5]
D915_007907	4	Ribosomal protein l4 [Source:UniProtKB/TrEMBL;Acc:A0A4E0RYD3]
D915_003421	4	Complement component 1 Q subcomponent-binding protein mitochondrial [Source:UniProtKB/TrEMBL;Acc:A0A4E0RFC0]
D915_011031	4	NA
D915_007804	4	Heterogeneous nuclear ribonucleoprotein L [Source:UniProtKB/TrEMBL;Acc:A0A4E0R0J6]
D915_009410	4	Tetratricopeptide repeat protein 14 [Source:UniProtKB/TrEMBL;Acc:A0A4E0R3G7]
D915_001980	4	ATPase family AAA domain-containing protein 3-B [Source:UniProtKB/TrEMBL;Acc:A0A4E0RN40]
D915_005342	4	Cadherin domain protein [Source:UniProtKB/TrEMBL;Acc:A0A2H1CBK4]
D915_007416	4	NA
D915_007713	4	60S ribosomal protein L34 [Source:UniProtKB/TrEMBL;Acc:A0A4E0R391]
D915_003602	4	ADP-ribosylation factor GTPase-activating protein 2 [Source:UniProtKB/TrEMBL;Acc:A0A4E0S0H6]
D915_008850	4	60S ribosomal protein L35a [Source:UniProtKB/TrEMBL;Acc:A0A4E0R2G0]
D915_006438	4	Small integral membrane protein 15 [Source:UniProtKB/TrEMBL;Acc:A0A4E0RMW4]
D915_011058	4	Proliferating cell nuclear antigen [Source:UniProtKB/TrEMBL;Acc:A0A2H1BU75]
D915_004699	4	Heterogeneous nuclear ribonucleoprotein H [Source:UniProtKB/TrEMBL;Acc:A0A2H1CD52]
D915_002854	4	Kinesin protein [Source:UniProtKB/TrEMBL;Acc:A0A4E0RG74]
D915_000152/inx.3	4	Innexin [Source:UniProtKB/TrEMBL;Acc:A0A4E0RMZ1]
D915_004987	4	Histone H3-K79 methyltransferase [Source:UniProtKB/TrEMBL;Acc:A0A4E0RST5]
D915_008163	4	ADP-ribosylation factor-interacting protein 1 [Source:UniProtKB/TrEMBL;Acc:A0A4E0R6M3]
D915_000540	4	EF hand; Putative calcium-binding protein [Source:UniProtKB/TrEMBL;Acc:A0A2H1CVV7]
D915_003271	4	Paramyosin [Source:UniProtKB/TrEMBL;Acc:A0A4E0RIV7]
D915_002569	4	Uracil-DNA glycosylase [Source:UniProtKB/TrEMBL;Acc:A0A4E0RFW2]
D915_003546	4	Ribosomal protein L24; Ribosomal protein L26 [Source:UniProtKB/TrEMBL;Acc:A0A2H1CIZ5]
D915_001461	4	Hypoxia up-regulated protein 1 [Source:UniProtKB/TrEMBL;Acc:A0A4E0RNU1]
D915_002665	4	Prohibitin [Source:UniProtKB/TrEMBL;Acc:A0A4E0S1I3]
D915_009939	4	60S ribosomal protein L12 [Source:UniProtKB/TrEMBL;Acc:A0A4E0QV55]
D915_006941	4	Signal sequence receptor subunit gamma [Source:UniProtKB/TrEMBL;Acc:A0A2H1C3M8]
D915_010749	4	rRNA 2'-O-methyltransferase fibrillarin [Source:UniProtKB/TrEMBL;Acc:A0A4E0QU17]
D915_007235/GALE	4	UDP-glucose 4-epimerase [Source:UniProtKB/TrEMBL;Acc:A0A4E0RLQ6]
D915_002489	4	Karyopherin (Importin) beta 3 [Source:UniProtKB/TrEMBL;Acc:A0A4E0S2Z8]
D915_002773	4	DNA-directed RNA polymerase II subunit J [Source:UniProtKB/TrEMBL;Acc:A0A4E0S2R9]
D915_004549	4	Actin-binding LIM protein 1 [Source:UniProtKB/TrEMBL;Acc:A0A4E0RUC4]
D915_007796	4	NA
D915_002950	4	Microsomal glutathione transferase [Source:UniProtKB/TrEMBL;Acc:A0A4E0RJR2]
D915_009510	4	Putative exon-exon junction complex magoh component [Source:UniProtKB/TrEMBL;Acc:A0A4E0RSL3]
D915_007146	4	Protein transport protein SEC23 [Source:UniProtKB/TrEMBL;Acc:A0A4E0R8L4]
D915_002228	4	NA
D915_010690	4	NA
D915_009779	4	Ras responsive element binding protein 1 [Source:UniProtKB/TrEMBL;Acc:A0A4E0R268]
