# Supplementary material for: Single-cell transcriptomics identifies a p21-activated kinase important for survival of the zoonotic parasite Fasciola hepatica
Source: iScience. 2026 Jul 16;29(8):116778. doi: 10.1016/j.isci.2026.116778 (PMC13400776; doi:10.1016/j.isci.2026.116778)
Supplement: Table S10. Pairwise identity of PAK kinases [file mmc11.xlsx]

## Sheet: Tabellenblatt1
Table S10. Pairwise identity of PAK kinases
Target Identifier	Aim Identifier	Percent identity of domain sequence (%)	Percent identity of full length sequence (%)
Xle_ENSXETP00000025827	Xle_ENSXETP00000025827	100	100
Xle_ENSXETP00000025828	Xle_ENSXETP00000025827	88	64.8
Xle_ENSXETP00000092599	Xle_ENSXETP00000025827	91.2	72.7
Hs_NP_001014831.1	Xle_ENSXETP00000025827	55	32.7
Hs_NP_001121638.1	Xle_ENSXETP00000025827	90.4	69.2
Hs_NP_001122100.1	Xle_ENSXETP00000025827	51.8	2026-07-29
Dme_NP_001262313.1	Xle_ENSXETP00000025827	80.9	46
Dme_NP_001262638.1	Xle_ENSXETP00000025827	62.8	39.8
Hs_NP_001363202	Xle_ENSXETP00000025827	92	67.3
Hs_NP_002568.2	Xle_ENSXETP00000025827	96.4	79.5
Hs_NP_065074.1	Xle_ENSXETP00000025827	52.2	2026-06-28
Dme_NP_523375.2	Xle_ENSXETP00000025827	56.6	2026-01-31
Sc_S000000999	Xle_ENSXETP00000025827	66.9	2026-06-26
Ce_WBGene00003144	Xle_ENSXETP00000025827	50.6	35.7
Ce_WBGene00003911	Xle_ENSXETP00000025827	74.1	51.9
Ce_WBGene00006443	Xle_ENSXETP00000025827	58.3	37.9
CSKR_100195-T1	Xle_ENSXETP00000025827	67.6	2026-03-22
CSKR_108263-T1	Xle_ENSXETP00000025827	58.3	33.2
CSKR_110163-T1	Xle_ENSXETP00000025827	76.9	2026-04-28
CSKR_112226-T1	Xle_ENSXETP00000025827	68.3	2026-04-29
ECG_00200	Xle_ENSXETP00000025827	61.8	36.8
ECG_00334	Xle_ENSXETP00000025827	72.6	36.5
ECG_06944	Xle_ENSXETP00000025827	68.5	33.1
ECG_08153	Xle_ENSXETP00000025827	65.7	2026-04-28
EmuJ_000423000.1	Xle_ENSXETP00000025827	68.1	33.7
EmuJ_000558800.1	Xle_ENSXETP00000025827	65.3	2026-07-28
EmuJ_001167100.1	Xle_ENSXETP00000025827	72.6	36.4
EmuJ_001181300.1	Xle_ENSXETP00000025827	61.8	44.5
gene-D915_001478.t1	Xle_ENSXETP00000025827	76.9	31.2
gene-D915_004414.t1	Xle_ENSXETP00000025827	49	2026-07-18
gene-D915_004654.t1	Xle_ENSXETP00000025827	69.8	2026-04-30
gene-D915_006992.t1	Xle_ENSXETP00000025827	60.6	41.4
T265_02122	Xle_ENSXETP00000025827	65.4	28
T265_10160	Xle_ENSXETP00000025827	68.3	22
T265_12534	Xle_ENSXETP00000025827	58.3	40.2
T265_14129	Xle_ENSXETP00000025827	77.7	30
MS3_00004151.1_mrna	Xle_ENSXETP00000025827	65.6	2026-02-23
MS3_00004265.1_mrna	Xle_ENSXETP00000025827	63.4	2026-03-17
MS3_00007030.1_mrna	Xle_ENSXETP00000025827	77.3	2026-09-20
MS3_00010929.1_mrna	Xle_ENSXETP00000025827	60.2	44.7
EWB00_005007.3	Xle_ENSXETP00000025827	64	2026-07-21
EWB00_007649	Xle_ENSXETP00000025827	2026-09-15	NA
EWB00_007821	Xle_ENSXETP00000025827	77.3	2026-07-21
EWB00_008231.1	Xle_ENSXETP00000025827	59.8	44.6
Smp_064040.1	Xle_ENSXETP00000025827	59.8	42.9
Smp_159730.1	Xle_ENSXETP00000025827	63.4	2026-02-22
Smp_333950.1	Xle_ENSXETP00000025827	76.9	2026-05-20
Smp_347600.1	Xle_ENSXETP00000025827	65.6	2026-01-23
TsM_001063800	Xle_ENSXETP00000025827	68.9	32
TsM_000832800	Xle_ENSXETP00000025827	61.8	45
TsM_000136100	Xle_ENSXETP00000025827	66.1	2026-03-28
TsM_000109800	Xle_ENSXETP00000025827	59.9	34
Xle_ENSXETP00000025827	Xle_ENSXETP00000025828	88	64.8
Xle_ENSXETP00000025828	Xle_ENSXETP00000025828	100	100
Xle_ENSXETP00000092599	Xle_ENSXETP00000025828	90.8	64.6
Hs_NP_001014831.1	Xle_ENSXETP00000025828	56.6	2026-03-29
Hs_NP_001121638.1	Xle_ENSXETP00000025828	90.8	67.4
Hs_NP_001122100.1	Xle_ENSXETP00000025828	53	2026-06-27
Dme_NP_001262313.1	Xle_ENSXETP00000025828	83.7	47.1
Dme_NP_001262638.1	Xle_ENSXETP00000025828	60.1	34.3
Hs_NP_001363202	Xle_ENSXETP00000025828	92	71.7
Hs_NP_002568.2	Xle_ENSXETP00000025828	88	67.8
Hs_NP_065074.1	Xle_ENSXETP00000025828	54.2	2026-05-27
Dme_NP_523375.2	Xle_ENSXETP00000025828	57.4	2026-07-31
Sc_S000000999	Xle_ENSXETP00000025828	67.7	2026-08-27
Ce_WBGene00003144	Xle_ENSXETP00000025828	51.4	33.9
Ce_WBGene00003911	Xle_ENSXETP00000025828	77.7	51.9
Ce_WBGene00006443	Xle_ENSXETP00000025828	56.7	36.6
CSKR_100195-T1	Xle_ENSXETP00000025828	69.9	23
CSKR_108263-T1	Xle_ENSXETP00000025828	58.6	35
CSKR_110163-T1	Xle_ENSXETP00000025828	78.5	32.5
CSKR_112226-T1	Xle_ENSXETP00000025828	69.8	2026-06-30
ECG_00200	Xle_ENSXETP00000025828	61.6	34.3
ECG_00334	Xle_ENSXETP00000025828	75.4	36.4
ECG_06944	Xle_ENSXETP00000025828	69.7	34.2
ECG_08153	Xle_ENSXETP00000025828	67.9	2026-06-28
EmuJ_000423000.1	Xle_ENSXETP00000025828	69.3	34.5
EmuJ_000558800.1	Xle_ENSXETP00000025828	67.5	2026-02-28
EmuJ_001167100.1	Xle_ENSXETP00000025828	75.4	36.6
EmuJ_001181300.1	Xle_ENSXETP00000025828	61.6	39.2
gene-D915_001478.t1	Xle_ENSXETP00000025828	78.9	2026-07-31
gene-D915_004414.t1	Xle_ENSXETP00000025828	49.8	2026-01-18
gene-D915_004654.t1	Xle_ENSXETP00000025828	71.8	32.7
gene-D915_006992.t1	Xle_ENSXETP00000025828	60.5	39.6
T265_02122	Xle_ENSXETP00000025828	67.6	29
T265_10160	Xle_ENSXETP00000025828	69	2026-02-25
T265_12534	Xle_ENSXETP00000025828	58.7	37.1
T265_14129	Xle_ENSXETP00000025828	79.3	34.4
MS3_00004151.1_mrna	Xle_ENSXETP00000025828	68	2026-03-29
MS3_00004265.1_mrna	Xle_ENSXETP00000025828	65.4	2026-04-17
MS3_00007030.1_mrna	Xle_ENSXETP00000025828	77.7	2026-06-23
MS3_00010929.1_mrna	Xle_ENSXETP00000025828	59.8	39.4
EWB00_005007.3	Xle_ENSXETP00000025828	66.4	2026-08-22
EWB00_007649	Xle_ENSXETP00000025828	2026-07-16	2026-04-14
EWB00_007821	Xle_ENSXETP00000025828	77.7	23
EWB00_008231.1	Xle_ENSXETP00000025828	59.8	38.7
Smp_064040.1	Xle_ENSXETP00000025828	59.4	39.2
Smp_159730.1	Xle_ENSXETP00000025828	65.4	2026-02-23
Smp_333950.1	Xle_ENSXETP00000025828	77.3	2026-02-23
Smp_347600.1	Xle_ENSXETP00000025828	68	2026-08-28
TsM_001063800	Xle_ENSXETP00000025828	70.1	32.5
TsM_000832800	Xle_ENSXETP00000025828	62	41.1
TsM_000136100	Xle_ENSXETP00000025828	68.2	29
TsM_000109800	Xle_ENSXETP00000025828	62.7	34.1
Xle_ENSXETP00000025827	Xle_ENSXETP00000092599	91.2	72.7
Xle_ENSXETP00000025828	Xle_ENSXETP00000092599	90.8	64.6
Xle_ENSXETP00000092599	Xle_ENSXETP00000092599	100	100
Hs_NP_001014831.1	Xle_ENSXETP00000092599	56.6	35.2
Hs_NP_001121638.1	Xle_ENSXETP00000092599	99.2	83.8
Hs_NP_001122100.1	Xle_ENSXETP00000092599	52.6	31
Dme_NP_001262313.1	Xle_ENSXETP00000092599	84.5	48.6
Dme_NP_001262638.1	Xle_ENSXETP00000092599	61.7	38.7
Hs_NP_001363202	Xle_ENSXETP00000092599	96.8	74.6
Hs_NP_002568.2	Xle_ENSXETP00000092599	92	69.5
Hs_NP_065074.1	Xle_ENSXETP00000092599	54.2	2026-09-29
Dme_NP_523375.2	Xle_ENSXETP00000092599	57.8	33.9
Sc_S000000999	Xle_ENSXETP00000092599	68.5	2026-01-27
Ce_WBGene00003144	Xle_ENSXETP00000092599	51.4	37
Ce_WBGene00003911	Xle_ENSXETP00000092599	77.7	51.5
Ce_WBGene00006443	Xle_ENSXETP00000092599	60.3	39.1
CSKR_100195-T1	Xle_ENSXETP00000092599	70.2	2026-01-28
CSKR_108263-T1	Xle_ENSXETP00000092599	58.7	34.4
CSKR_110163-T1	Xle_ENSXETP00000092599	79.7	33
CSKR_112226-T1	Xle_ENSXETP00000092599	70.2	2026-09-30
ECG_00200	Xle_ENSXETP00000092599	62	36.3
ECG_00334	Xle_ENSXETP00000092599	73.8	35.5
ECG_06944	Xle_ENSXETP00000092599	71.7	34.8
ECG_08153	Xle_ENSXETP00000092599	69.7	2026-07-29
EmuJ_000423000.1	Xle_ENSXETP00000092599	71.3	35.3
EmuJ_000558800.1	Xle_ENSXETP00000092599	69.3	30.2
EmuJ_001167100.1	Xle_ENSXETP00000092599	73.8	36.1
EmuJ_001181300.1	Xle_ENSXETP00000092599	62	42.4
gene-D915_001478.t1	Xle_ENSXETP00000092599	80.1	2026-05-31
gene-D915_004414.t1	Xle_ENSXETP00000092599	50.2	2026-05-19
gene-D915_004654.t1	Xle_ENSXETP00000092599	71	2026-07-31
gene-D915_006992.t1	Xle_ENSXETP00000092599	61.4	41.5
T265_02122	Xle_ENSXETP00000092599	68.8	2026-04-29
T265_10160	Xle_ENSXETP00000092599	70.6	2026-02-25
T265_12534	Xle_ENSXETP00000092599	58.7	41.3
T265_14129	Xle_ENSXETP00000092599	79.3	33.6
MS3_00004151.1_mrna	Xle_ENSXETP00000092599	69.2	2026-03-29
MS3_00004265.1_mrna	Xle_ENSXETP00000092599	66.1	21
MS3_00007030.1_mrna	Xle_ENSXETP00000092599	80.1	29
MS3_00010929.1_mrna	Xle_ENSXETP00000092599	61	43.1
EWB00_005007.3	Xle_ENSXETP00000092599	67.5	2026-02-27
EWB00_007649	Xle_ENSXETP00000092599	2026-07-16	2026-03-14
EWB00_007821	Xle_ENSXETP00000092599	80.1	2026-09-28
EWB00_008231.1	Xle_ENSXETP00000092599	59.4	42.4
Smp_064040.1	Xle_ENSXETP00000092599	60.6	43.1
Smp_159730.1	Xle_ENSXETP00000092599	66.1	2026-07-26
Smp_333950.1	Xle_ENSXETP00000092599	79.7	28
Smp_347600.1	Xle_ENSXETP00000092599	69.2	2026-05-28
TsM_001063800	Xle_ENSXETP00000092599	72.1	35.5
TsM_000832800	Xle_ENSXETP00000092599	62.2	42.1
TsM_000136100	Xle_ENSXETP00000092599	69.7	2026-07-29
TsM_000109800	Xle_ENSXETP00000092599	62.3	35.2
Xle_ENSXETP00000025827	Hs_NP_001014831.1	55	32.7
Xle_ENSXETP00000025828	Hs_NP_001014831.1	56.6	2026-03-29
Xle_ENSXETP00000092599	Hs_NP_001014831.1	56.6	35.2
Hs_NP_001014831.1	Hs_NP_001014831.1	100	100
Hs_NP_001121638.1	Hs_NP_001014831.1	56.6	32.7
Hs_NP_001122100.1	Hs_NP_001014831.1	78.9	47.9
Dme_NP_001262313.1	Hs_NP_001014831.1	57.8	2026-07-31
Dme_NP_001262638.1	Hs_NP_001014831.1	50.2	2026-08-29
Hs_NP_001363202	Hs_NP_001014831.1	56.2	32.4
Hs_NP_002568.2	Hs_NP_001014831.1	56.2	31.2
Hs_NP_065074.1	Hs_NP_001014831.1	85.7	52.3
Dme_NP_523375.2	Hs_NP_001014831.1	81.7	50.2
Sc_S000000999	Hs_NP_001014831.1	51.4	2026-02-20
Ce_WBGene00003144	Hs_NP_001014831.1	61.4	40.2
Ce_WBGene00003911	Hs_NP_001014831.1	53.1	2026-09-30
Ce_WBGene00006443	Hs_NP_001014831.1	50	2026-06-30
CSKR_100195-T1	Hs_NP_001014831.1	51.3	24
CSKR_108263-T1	Hs_NP_001014831.1	48.4	2026-05-26
CSKR_110163-T1	Hs_NP_001014831.1	55.4	2026-09-24
CSKR_112226-T1	Hs_NP_001014831.1	56.3	2026-01-27
ECG_00200	Hs_NP_001014831.1	52.3	30
ECG_00334	Hs_NP_001014831.1	55.6	2026-03-29
ECG_06944	Hs_NP_001014831.1	52.6	2026-09-26
ECG_08153	Hs_NP_001014831.1	49.3	2026-05-24
EmuJ_000423000.1	Hs_NP_001014831.1	52.2	2026-02-27
EmuJ_000558800.1	Hs_NP_001014831.1	49.3	2026-07-24
EmuJ_001167100.1	Hs_NP_001014831.1	55.6	2026-07-29
EmuJ_001181300.1	Hs_NP_001014831.1	52.3	33.1
gene-D915_001478.t1	Hs_NP_001014831.1	56.1	26
gene-D915_004414.t1	Hs_NP_001014831.1	64.1	2026-08-30
gene-D915_004654.t1	Hs_NP_001014831.1	55.6	2026-08-27
gene-D915_006992.t1	Hs_NP_001014831.1	48.2	2026-03-29
T265_02122	Hs_NP_001014831.1	50.7	2026-02-26
T265_10160	Hs_NP_001014831.1	55.5	2026-01-21
T265_12534	Hs_NP_001014831.1	48	31
T265_14129	Hs_NP_001014831.1	55.8	2026-06-26
MS3_00004151.1_mrna	Hs_NP_001014831.1	55.3	2026-01-25
MS3_00004265.1_mrna	Hs_NP_001014831.1	46.6	14
MS3_00007030.1_mrna	Hs_NP_001014831.1	56.6	2026-05-22
MS3_00010929.1_mrna	Hs_NP_001014831.1	52.7	32.6
EWB00_005007.3	Hs_NP_001014831.1	46.8	2026-08-21
EWB00_007649	Hs_NP_001014831.1	2026-08-12	2026-09-13
EWB00_007821	Hs_NP_001014831.1	56.6	2026-06-21
EWB00_008231.1	Hs_NP_001014831.1	51.9	32.4
Smp_064040.1	Hs_NP_001014831.1	52.3	32.8
Smp_159730.1	Hs_NP_001014831.1	46.6	2026-05-18
Smp_333950.1	Hs_NP_001014831.1	57	2026-07-21
Smp_347600.1	Hs_NP_001014831.1	55.7	26
TsM_001063800	Hs_NP_001014831.1	51	2026-02-28
TsM_000832800	Hs_NP_001014831.1	53.1	31.9
TsM_000136100	Hs_NP_001014831.1	49.6	2026-01-24
TsM_000109800	Hs_NP_001014831.1	46.8	2026-05-29
Xle_ENSXETP00000025827	Hs_NP_001121638.1	90.4	69.2
Xle_ENSXETP00000025828	Hs_NP_001121638.1	90.8	67.4
Xle_ENSXETP00000092599	Hs_NP_001121638.1	99.2	83.8
Hs_NP_001014831.1	Hs_NP_001121638.1	56.6	32.7
Hs_NP_001121638.1	Hs_NP_001121638.1	100	100
Hs_NP_001122100.1	Hs_NP_001121638.1	53	2026-04-28
Dme_NP_001262313.1	Hs_NP_001121638.1	84.1	50.7
Dme_NP_001262638.1	Hs_NP_001121638.1	61.7	36.3
Hs_NP_001363202	Hs_NP_001121638.1	96.4	79.9
Hs_NP_002568.2	Hs_NP_001121638.1	91.6	74.9
Hs_NP_065074.1	Hs_NP_001121638.1	54.6	2026-02-27
Dme_NP_523375.2	Hs_NP_001121638.1	57.8	2026-03-31
Sc_S000000999	Hs_NP_001121638.1	68.5	29
Ce_WBGene00003144	Hs_NP_001121638.1	51.4	33.2
Ce_WBGene00003911	Hs_NP_001121638.1	77.3	54.1
Ce_WBGene00006443	Hs_NP_001121638.1	60.3	38.1
CSKR_100195-T1	Hs_NP_001121638.1	70.6	29.2
CSKR_108263-T1	Hs_NP_001121638.1	58.7	34.7
CSKR_110163-T1	Hs_NP_001121638.1	79.3	33.9
CSKR_112226-T1	Hs_NP_001121638.1	70.2	31.9
ECG_00200	Hs_NP_001121638.1	62	35
ECG_00334	Hs_NP_001121638.1	73.8	36.9
ECG_06944	Hs_NP_001121638.1	71.7	36.3
ECG_08153	Hs_NP_001121638.1	69.7	31.6
EmuJ_000423000.1	Hs_NP_001121638.1	71.3	36.7
EmuJ_000558800.1	Hs_NP_001121638.1	69.3	31.2
EmuJ_001167100.1	Hs_NP_001121638.1	73.8	37.3
EmuJ_001181300.1	Hs_NP_001121638.1	62	40.7
gene-D915_001478.t1	Hs_NP_001121638.1	80.5	33
gene-D915_004414.t1	Hs_NP_001121638.1	50.2	2026-03-21
gene-D915_004654.t1	Hs_NP_001121638.1	71	33.7
gene-D915_006992.t1	Hs_NP_001121638.1	61.4	39.8
T265_02122	Hs_NP_001121638.1	69.1	2026-05-31
T265_10160	Hs_NP_001121638.1	70.6	2026-04-26
T265_12534	Hs_NP_001121638.1	58.7	37.4
T265_14129	Hs_NP_001121638.1	78.9	35.4
MS3_00004151.1_mrna	Hs_NP_001121638.1	69.2	2026-01-30
MS3_00004265.1_mrna	Hs_NP_001121638.1	66.1	2026-07-21
MS3_00007030.1_mrna	Hs_NP_001121638.1	79.7	2026-03-30
MS3_00010929.1_mrna	Hs_NP_001121638.1	61	40.1
EWB00_005007.3	Hs_NP_001121638.1	67.1	2026-03-28
EWB00_007649	Hs_NP_001121638.1	2026-07-16	2026-03-15
EWB00_007821	Hs_NP_001121638.1	79.7	2026-01-30
EWB00_008231.1	Hs_NP_001121638.1	59.4	39.8
Smp_064040.1	Hs_NP_001121638.1	60.6	40.3
Smp_159730.1	Hs_NP_001121638.1	66.1	2026-09-27
Smp_333950.1	Hs_NP_001121638.1	79.3	2026-06-29
Smp_347600.1	Hs_NP_001121638.1	69.2	2026-06-29
TsM_001063800	Hs_NP_001121638.1	72.1	32.8
TsM_000832800	Hs_NP_001121638.1	62.2	41.6
TsM_000136100	Hs_NP_001121638.1	69.7	2026-07-30
TsM_000109800	Hs_NP_001121638.1	62.3	34.8
Xle_ENSXETP00000025827	Hs_NP_001122100.1	51.8	2026-07-29
Xle_ENSXETP00000025828	Hs_NP_001122100.1	53	2026-06-27
Xle_ENSXETP00000092599	Hs_NP_001122100.1	52.6	2026-03-31
Hs_NP_001014831.1	Hs_NP_001122100.1	78.9	47.9
Hs_NP_001121638.1	Hs_NP_001122100.1	53	2026-06-28
Hs_NP_001122100.1	Hs_NP_001122100.1	100	100
Dme_NP_001262313.1	Hs_NP_001122100.1	53.8	2026-09-30
Dme_NP_001262638.1	Hs_NP_001122100.1	47.4	29.2
Hs_NP_001363202	Hs_NP_001122100.1	52.2	2026-09-26
Hs_NP_002568.2	Hs_NP_001122100.1	52.6	2026-06-27
Hs_NP_065074.1	Hs_NP_001122100.1	79.3	46.7
Dme_NP_523375.2	Hs_NP_001122100.1	75.7	43.4
Sc_S000000999	Hs_NP_001122100.1	48.2	20
Ce_WBGene00003144	Hs_NP_001122100.1	59	34.5
Ce_WBGene00003911	Hs_NP_001122100.1	48.4	2026-04-27
Ce_WBGene00006443	Hs_NP_001122100.1	46	2026-07-27
CSKR_100195-T1	Hs_NP_001122100.1	48.2	2026-05-25
CSKR_108263-T1	Hs_NP_001122100.1	45.3	2026-05-24
CSKR_110163-T1	Hs_NP_001122100.1	53	2026-07-25
CSKR_112226-T1	Hs_NP_001122100.1	52.4	2026-08-27
ECG_00200	Hs_NP_001122100.1	49.2	2026-03-25
ECG_00334	Hs_NP_001122100.1	52.8	30.2
ECG_06944	Hs_NP_001122100.1	49.8	2026-03-28
ECG_08153	Hs_NP_001122100.1	46.6	2026-02-24
EmuJ_000423000.1	Hs_NP_001122100.1	49.4	2026-07-27
EmuJ_000558800.1	Hs_NP_001122100.1	46.6	24
EmuJ_001167100.1	Hs_NP_001122100.1	52.8	2026-07-29
EmuJ_001181300.1	Hs_NP_001122100.1	49.2	2026-01-28
gene-D915_001478.t1	Hs_NP_001122100.1	53.3	2026-09-26
gene-D915_004414.t1	Hs_NP_001122100.1	61.8	31
gene-D915_004654.t1	Hs_NP_001122100.1	53.2	2026-07-28
gene-D915_006992.t1	Hs_NP_001122100.1	44.5	2026-01-26
T265_02122	Hs_NP_001122100.1	47.4	2026-08-25
T265_10160	Hs_NP_001122100.1	51.6	2026-03-25
T265_12534	Hs_NP_001122100.1	44.5	2026-05-27
T265_14129	Hs_NP_001122100.1	53.4	2026-04-27
MS3_00004151.1_mrna	Hs_NP_001122100.1	53	2026-09-25
MS3_00004265.1_mrna	Hs_NP_001122100.1	44.3	2026-04-18
MS3_00007030.1_mrna	Hs_NP_001122100.1	53.4	2026-01-24
MS3_00010929.1_mrna	Hs_NP_001122100.1	49.6	2026-08-27
EWB00_005007.3	Hs_NP_001122100.1	44.4	2026-04-23
EWB00_007649	Hs_NP_001122100.1	2026-02-13	2026-01-14
EWB00_007821	Hs_NP_001122100.1	53.4	2026-05-22
EWB00_008231.1	Hs_NP_001122100.1	48.8	2026-02-27
Smp_064040.1	Hs_NP_001122100.1	49.2	27
Smp_159730.1	Hs_NP_001122100.1	44.3	2026-05-23
Smp_333950.1	Hs_NP_001122100.1	53.4	2026-03-24
Smp_347600.1	Hs_NP_001122100.1	53.4	2026-03-25
TsM_001063800	Hs_NP_001122100.1	49	2026-07-28
TsM_000832800	Hs_NP_001122100.1	48.8	2026-03-26
TsM_000136100	Hs_NP_001122100.1	46.9	2026-07-24
TsM_000109800	Hs_NP_001122100.1	44.8	2026-01-30
Xle_ENSXETP00000025827	Dme_NP_001262313.1	80.9	46
Xle_ENSXETP00000025828	Dme_NP_001262313.1	83.7	47.1
Xle_ENSXETP00000092599	Dme_NP_001262313.1	84.5	48.6
Hs_NP_001014831.1	Dme_NP_001262313.1	57.8	2026-08-31
Hs_NP_001121638.1	Dme_NP_001262313.1	84.1	50.7
Hs_NP_001122100.1	Dme_NP_001262313.1	53.8	2026-09-30
Dme_NP_001262313.1	Dme_NP_001262313.1	100	100
Dme_NP_001262638.1	Dme_NP_001262313.1	63.2	34.7
Hs_NP_001363202	Dme_NP_001262313.1	83.3	51.7
Hs_NP_002568.2	Dme_NP_001262313.1	80.1	49.4
Hs_NP_065074.1	Dme_NP_001262313.1	56.2	2026-01-30
Dme_NP_523375.2	Dme_NP_001262313.1	56.2	32.8
Sc_S000000999	Dme_NP_001262313.1	68.5	29
Ce_WBGene00003144	Dme_NP_001262313.1	51	2026-04-28
Ce_WBGene00003911	Dme_NP_001262313.1	80.1	46.1
Ce_WBGene00006443	Dme_NP_001262313.1	63	35.5
CSKR_100195-T1	Dme_NP_001262313.1	72.1	32.9
CSKR_108263-T1	Dme_NP_001262313.1	58.7	2026-05-29
CSKR_110163-T1	Dme_NP_001262313.1	82.5	37.2
CSKR_112226-T1	Dme_NP_001262313.1	71.4	34.2
ECG_00200	Dme_NP_001262313.1	61.2	2026-08-29
ECG_00334	Dme_NP_001262313.1	79.4	42.8
ECG_06944	Dme_NP_001262313.1	71.7	36.9
ECG_08153	Dme_NP_001262313.1	69.3	32.9
EmuJ_000423000.1	Dme_NP_001262313.1	71.3	36.6
EmuJ_000558800.1	Dme_NP_001262313.1	69	32.5
EmuJ_001167100.1	Dme_NP_001262313.1	79.4	43.2
EmuJ_001181300.1	Dme_NP_001262313.1	61.2	32.5
gene-D915_001478.t1	Dme_NP_001262313.1	80.9	35.7
gene-D915_004414.t1	Dme_NP_001262313.1	49.8	2026-08-22
gene-D915_004654.t1	Dme_NP_001262313.1	71.8	35.4
gene-D915_006992.t1	Dme_NP_001262313.1	62.2	33.3
T265_02122	Dme_NP_001262313.1	70.6	33.3
T265_10160	Dme_NP_001262313.1	71	29
T265_12534	Dme_NP_001262313.1	58.7	31
T265_14129	Dme_NP_001262313.1	81.7	38.7
MS3_00004151.1_mrna	Dme_NP_001262313.1	71.1	33
MS3_00004265.1_mrna	Dme_NP_001262313.1	67.1	2026-02-24
MS3_00007030.1_mrna	Dme_NP_001262313.1	83.3	34.2
MS3_00010929.1_mrna	Dme_NP_001262313.1	61	32.8
EWB00_005007.3	Dme_NP_001262313.1	67.5	2026-01-31
EWB00_007649	Dme_NP_001262313.1	18	2026-01-19
EWB00_007821	Dme_NP_001262313.1	83.3	33.5
EWB00_008231.1	Dme_NP_001262313.1	59.8	2026-01-31
Smp_064040.1	Dme_NP_001262313.1	60.6	32.6
Smp_159730.1	Dme_NP_001262313.1	67.1	2026-08-30
Smp_333950.1	Dme_NP_001262313.1	83.3	33.7
Smp_347600.1	Dme_NP_001262313.1	71.1	32.9
TsM_001063800	Dme_NP_001262313.1	71.7	33
TsM_000832800	Dme_NP_001262313.1	62.2	32.7
TsM_000136100	Dme_NP_001262313.1	69.7	33
TsM_000109800	Dme_NP_001262313.1	63.9	37.6
Xle_ENSXETP00000025827	Dme_NP_001262638.1	62.8	39.8
Xle_ENSXETP00000025828	Dme_NP_001262638.1	60.1	34.3
Xle_ENSXETP00000092599	Dme_NP_001262638.1	61.7	38.7
Hs_NP_001014831.1	Dme_NP_001262638.1	50.2	2026-08-29
Hs_NP_001121638.1	Dme_NP_001262638.1	61.7	36.3
Hs_NP_001122100.1	Dme_NP_001262638.1	47.4	29.2
Dme_NP_001262313.1	Dme_NP_001262638.1	63.2	34.7
Dme_NP_001262638.1	Dme_NP_001262638.1	100	100
Hs_NP_001363202	Dme_NP_001262638.1	61.3	36.3
Hs_NP_002568.2	Dme_NP_001262638.1	63.2	36.6
Hs_NP_065074.1	Dme_NP_001262638.1	50.2	2026-05-27
Dme_NP_523375.2	Dme_NP_001262638.1	49.4	2026-01-28
Sc_S000000999	Dme_NP_001262638.1	58.1	2026-09-23
Ce_WBGene00003144	Dme_NP_001262638.1	43.1	28
Ce_WBGene00003911	Dme_NP_001262638.1	58.5	35.9
Ce_WBGene00006443	Dme_NP_001262638.1	56.7	36.8
CSKR_100195-T1	Dme_NP_001262638.1	57.7	2026-06-19
CSKR_108263-T1	Dme_NP_001262638.1	52.2	29.2
CSKR_110163-T1	Dme_NP_001262638.1	62.5	2026-06-25
CSKR_112226-T1	Dme_NP_001262638.1	61.8	2026-03-29
ECG_00200	Dme_NP_001262638.1	57.5	2026-01-31
ECG_00334	Dme_NP_001262638.1	60.5	2026-07-30
ECG_06944	Dme_NP_001262638.1	60.1	2026-06-28
ECG_08153	Dme_NP_001262638.1	56	2026-09-24
EmuJ_000423000.1	Dme_NP_001262638.1	60.1	2026-08-28
EmuJ_000558800.1	Dme_NP_001262638.1	56	2026-05-24
EmuJ_001167100.1	Dme_NP_001262638.1	60.5	2026-07-30
EmuJ_001181300.1	Dme_NP_001262638.1	57.5	36.5
gene-D915_001478.t1	Dme_NP_001262638.1	63.2	2026-02-25
gene-D915_004414.t1	Dme_NP_001262638.1	44.3	2026-07-16
gene-D915_004654.t1	Dme_NP_001262638.1	61.8	2026-02-25
gene-D915_006992.t1	Dme_NP_001262638.1	57.1	35.1
T265_02122	Dme_NP_001262638.1	57.4	2026-01-25
T265_10160	Dme_NP_001262638.1	61.4	2026-02-23
T265_12534	Dme_NP_001262638.1	51.7	33.7
T265_14129	Dme_NP_001262638.1	62.5	27
MS3_00004151.1_mrna	Dme_NP_001262638.1	61.2	2026-02-24
MS3_00004265.1_mrna	Dme_NP_001262638.1	52.5	2026-02-15
MS3_00007030.1_mrna	Dme_NP_001262638.1	62.5	2026-08-18
MS3_00010929.1_mrna	Dme_NP_001262638.1	58.3	37
EWB00_005007.3	Dme_NP_001262638.1	52.4	2026-05-19
EWB00_007649	Dme_NP_001262638.1	2026-08-12	2026-07-11
EWB00_007821	Dme_NP_001262638.1	62.5	2026-07-19
EWB00_008231.1	Dme_NP_001262638.1	57.1	37.1
Smp_064040.1	Dme_NP_001262638.1	57.9	36.8
Smp_159730.1	Dme_NP_001262638.1	52.5	2026-07-18
Smp_333950.1	Dme_NP_001262638.1	62.5	2026-07-18
Smp_347600.1	Dme_NP_001262638.1	61.2	2026-05-24
TsM_001063800	Dme_NP_001262638.1	60.1	2026-08-28
TsM_000832800	Dme_NP_001262638.1	58	35.6
TsM_000136100	Dme_NP_001262638.1	56.3	2026-09-23
TsM_000109800	Dme_NP_001262638.1	47.8	2026-01-29
Xle_ENSXETP00000025827	Hs_NP_001363202	92	67.3
Xle_ENSXETP00000025828	Hs_NP_001363202	92	71.7
Xle_ENSXETP00000092599	Hs_NP_001363202	96.8	74.6
Hs_NP_001014831.1	Hs_NP_001363202	56.2	32.4
Hs_NP_001121638.1	Hs_NP_001363202	96.4	79.9
Hs_NP_001122100.1	Hs_NP_001363202	52.2	2026-09-26
Dme_NP_001262313.1	Hs_NP_001363202	83.3	51.7
Dme_NP_001262638.1	Hs_NP_001363202	61.3	36.3
Hs_NP_001363202	Hs_NP_001363202	100	100
Hs_NP_002568.2	Hs_NP_001363202	93.2	76.4
Hs_NP_065074.1	Hs_NP_001363202	54.6	28
Dme_NP_523375.2	Hs_NP_001363202	57.4	2026-07-30
Sc_S000000999	Hs_NP_001363202	69.3	2026-07-28
Ce_WBGene00003144	Hs_NP_001363202	50.6	33.7
Ce_WBGene00003911	Hs_NP_001363202	76.9	52.1
Ce_WBGene00006443	Hs_NP_001363202	59.5	36.7
CSKR_100195-T1	Hs_NP_001363202	69.9	29.2
CSKR_108263-T1	Hs_NP_001363202	58.7	37
CSKR_110163-T1	Hs_NP_001363202	79.3	34.2
CSKR_112226-T1	Hs_NP_001363202	70.6	32
ECG_00200	Hs_NP_001363202	62.4	33.6
ECG_00334	Hs_NP_001363202	75.4	38.8
ECG_06944	Hs_NP_001363202	71.7	35.5
ECG_08153	Hs_NP_001363202	68.2	2026-01-31
EmuJ_000423000.1	Hs_NP_001363202	71.3	36.4
EmuJ_000558800.1	Hs_NP_001363202	67.9	2026-04-30
EmuJ_001167100.1	Hs_NP_001363202	75.4	39.3
EmuJ_001181300.1	Hs_NP_001363202	62.4	39.5
gene-D915_001478.t1	Hs_NP_001363202	79.7	33.2
gene-D915_004414.t1	Hs_NP_001363202	49.8	2026-03-20
gene-D915_004654.t1	Hs_NP_001363202	72.2	33.6
gene-D915_006992.t1	Hs_NP_001363202	61	38.6
T265_02122	Hs_NP_001363202	67.6	30
T265_10160	Hs_NP_001363202	71	2026-03-26
T265_12534	Hs_NP_001363202	58.7	37.3
T265_14129	Hs_NP_001363202	79.7	36
MS3_00004151.1_mrna	Hs_NP_001363202	68.8	2026-01-30
MS3_00004265.1_mrna	Hs_NP_001363202	65.4	2026-05-21
MS3_00007030.1_mrna	Hs_NP_001363202	80.1	2026-04-30
MS3_00010929.1_mrna	Hs_NP_001363202	60.6	39.7
EWB00_005007.3	Hs_NP_001363202	66.8	28
EWB00_007649	Hs_NP_001363202	2026-07-16	2026-02-15
EWB00_007821	Hs_NP_001363202	80.1	2026-09-29
EWB00_008231.1	Hs_NP_001363202	59.8	39.5
Smp_064040.1	Hs_NP_001363202	60.2	39.5
Smp_159730.1	Hs_NP_001363202	65.4	2026-04-26
Smp_333950.1	Hs_NP_001363202	79.7	2026-03-29
Smp_347600.1	Hs_NP_001363202	68.8	2026-06-29
TsM_001063800	Hs_NP_001363202	71.7	32.9
TsM_000832800	Hs_NP_001363202	62.2	40.6
TsM_000136100	Hs_NP_001363202	68.6	2026-04-30
TsM_000109800	Hs_NP_001363202	62.7	35.3
Xle_ENSXETP00000025827	Hs_NP_002568.2	96.4	79.5
Xle_ENSXETP00000025828	Hs_NP_002568.2	88	67.8
Xle_ENSXETP00000092599	Hs_NP_002568.2	92	69.5
Hs_NP_001014831.1	Hs_NP_002568.2	56.2	31.2
Hs_NP_001121638.1	Hs_NP_002568.2	91.6	74.9
Hs_NP_001122100.1	Hs_NP_002568.2	52.6	2026-06-27
Dme_NP_001262313.1	Hs_NP_002568.2	80.1	49.4
Dme_NP_001262638.1	Hs_NP_002568.2	63.2	36.6
Hs_NP_001363202	Hs_NP_002568.2	93.2	76.4
Hs_NP_002568.2	Hs_NP_002568.2	100	100
Hs_NP_065074.1	Hs_NP_002568.2	52.6	2026-01-26
Dme_NP_523375.2	Hs_NP_002568.2	56.2	2026-06-30
Sc_S000000999	Hs_NP_002568.2	67.7	2026-01-29
Ce_WBGene00003144	Hs_NP_002568.2	50.6	2026-03-31
Ce_WBGene00003911	Hs_NP_002568.2	73.3	52.8
Ce_WBGene00006443	Hs_NP_002568.2	59.1	35.7
CSKR_100195-T1	Hs_NP_002568.2	67.6	2026-05-27
CSKR_108263-T1	Hs_NP_002568.2	57.8	35.4
CSKR_110163-T1	Hs_NP_002568.2	76.5	32.3
CSKR_112226-T1	Hs_NP_002568.2	68.7	32
ECG_00200	Hs_NP_002568.2	61.4	34.9
ECG_00334	Hs_NP_002568.2	72.6	36.6
ECG_06944	Hs_NP_002568.2	68.1	33.7
ECG_08153	Hs_NP_002568.2	66.1	2026-04-29
EmuJ_000423000.1	Hs_NP_002568.2	67.7	34
EmuJ_000558800.1	Hs_NP_002568.2	65.7	29.2
EmuJ_001167100.1	Hs_NP_002568.2	72.6	36.9
EmuJ_001181300.1	Hs_NP_002568.2	61.4	40.7
gene-D915_001478.t1	Hs_NP_002568.2	77.3	2026-08-31
gene-D915_004414.t1	Hs_NP_002568.2	49	2026-07-19
gene-D915_004654.t1	Hs_NP_002568.2	69.8	33
gene-D915_006992.t1	Hs_NP_002568.2	61	39.4
T265_02122	Hs_NP_002568.2	65.4	2026-04-29
T265_10160	Hs_NP_002568.2	68.7	2026-07-23
T265_12534	Hs_NP_002568.2	58.7	37.8
T265_14129	Hs_NP_002568.2	77.3	34.2
MS3_00004151.1_mrna	Hs_NP_002568.2	66	29.2
MS3_00004265.1_mrna	Hs_NP_002568.2	63.4	2026-05-20
MS3_00007030.1_mrna	Hs_NP_002568.2	77.3	2026-03-28
MS3_00010929.1_mrna	Hs_NP_002568.2	60.6	41
EWB00_005007.3	Hs_NP_002568.2	64	2026-06-26
EWB00_007649	Hs_NP_002568.2	2026-04-15	2026-05-14
EWB00_007821	Hs_NP_002568.2	77.3	2026-07-28
EWB00_008231.1	Hs_NP_002568.2	59.8	39.8
Smp_064040.1	Hs_NP_002568.2	60.2	40.9
Smp_159730.1	Hs_NP_002568.2	63.4	2026-08-25
Smp_333950.1	Hs_NP_002568.2	76.9	2026-04-27
Smp_347600.1	Hs_NP_002568.2	66	2026-08-28
TsM_001063800	Hs_NP_002568.2	68.5	35.1
TsM_000832800	Hs_NP_002568.2	61.8	40.9
TsM_000136100	Hs_NP_002568.2	66.4	2026-09-29
TsM_000109800	Hs_NP_002568.2	59.5	33.6
Xle_ENSXETP00000025827	Hs_NP_065074.1	52.2	2026-06-28
Xle_ENSXETP00000025828	Hs_NP_065074.1	54.2	2026-05-27
Xle_ENSXETP00000092599	Hs_NP_065074.1	54.2	2026-09-29
Hs_NP_001014831.1	Hs_NP_065074.1	85.7	52.3
Hs_NP_001121638.1	Hs_NP_065074.1	54.6	2026-02-27
Hs_NP_001122100.1	Hs_NP_065074.1	79.3	46.7
Dme_NP_001262313.1	Hs_NP_065074.1	56.2	2026-01-30
Dme_NP_001262638.1	Hs_NP_065074.1	50.2	2026-05-27
Hs_NP_001363202	Hs_NP_065074.1	54.6	28
Hs_NP_002568.2	Hs_NP_065074.1	52.6	2026-03-26
Hs_NP_065074.1	Hs_NP_065074.1	100	100
Dme_NP_523375.2	Hs_NP_065074.1	81.7	46.7
Sc_S000000999	Hs_NP_065074.1	52.6	2026-03-25
Ce_WBGene00003144	Hs_NP_065074.1	61	34.7
Ce_WBGene00003911	Hs_NP_065074.1	51.8	2026-08-26
Ce_WBGene00006443	Hs_NP_065074.1	48.4	2026-06-28
CSKR_100195-T1	Hs_NP_065074.1	49.5	2026-07-24
CSKR_108263-T1	Hs_NP_065074.1	48	24
CSKR_110163-T1	Hs_NP_065074.1	56.2	2026-06-25
CSKR_112226-T1	Hs_NP_065074.1	53.8	2026-06-26
ECG_00200	Hs_NP_065074.1	51.6	2026-09-24
ECG_00334	Hs_NP_065074.1	56.3	2026-05-27
ECG_06944	Hs_NP_065074.1	52.2	2026-09-27
ECG_08153	Hs_NP_065074.1	48.7	2026-05-24
EmuJ_000423000.1	Hs_NP_065074.1	51.8	2026-08-27
EmuJ_000558800.1	Hs_NP_065074.1	48.7	2026-08-24
EmuJ_001167100.1	Hs_NP_065074.1	56.3	2026-03-28
EmuJ_001181300.1	Hs_NP_065074.1	51.6	2026-02-23
gene-D915_001478.t1	Hs_NP_065074.1	55.3	27
gene-D915_004414.t1	Hs_NP_065074.1	64.1	2026-04-30
gene-D915_004654.t1	Hs_NP_065074.1	54.8	2026-07-27
gene-D915_006992.t1	Hs_NP_065074.1	47.6	2026-02-21
T265_02122	Hs_NP_065074.1	48.9	2026-06-25
T265_10160	Hs_NP_065074.1	53.4	2026-04-25
T265_12534	Hs_NP_065074.1	46.7	23
T265_14129	Hs_NP_065074.1	55.8	2026-06-26
MS3_00004151.1_mrna	Hs_NP_065074.1	53.3	2026-06-26
MS3_00004265.1_mrna	Hs_NP_065074.1	45.8	18
MS3_00007030.1_mrna	Hs_NP_065074.1	55.8	2026-05-23
MS3_00010929.1_mrna	Hs_NP_065074.1	50.8	2026-01-23
EWB00_005007.3	Hs_NP_065074.1	46.1	2026-09-22
EWB00_007649	Hs_NP_065074.1	2026-08-12	2026-05-16
EWB00_007821	Hs_NP_065074.1	55.8	2026-05-24
EWB00_008231.1	Hs_NP_065074.1	50.8	2026-06-22
Smp_064040.1	Hs_NP_065074.1	50.4	2026-07-26
Smp_159730.1	Hs_NP_065074.1	45.8	2026-01-23
Smp_333950.1	Hs_NP_065074.1	55.8	2026-01-24
Smp_347600.1	Hs_NP_065074.1	53.7	2026-02-26
TsM_001063800	Hs_NP_065074.1	50.6	2026-01-28
TsM_000832800	Hs_NP_065074.1	51.6	2026-05-22
TsM_000136100	Hs_NP_065074.1	49.1	2026-05-24
TsM_000109800	Hs_NP_065074.1	47.6	29
Xle_ENSXETP00000025827	Dme_NP_523375.2	56.6	2026-01-31
Xle_ENSXETP00000025828	Dme_NP_523375.2	57.4	2026-07-31
Xle_ENSXETP00000092599	Dme_NP_523375.2	57.8	33.9
Hs_NP_001014831.1	Dme_NP_523375.2	81.7	50.2
Hs_NP_001121638.1	Dme_NP_523375.2	57.8	2026-03-31
Hs_NP_001122100.1	Dme_NP_523375.2	75.7	43.4
Dme_NP_001262313.1	Dme_NP_523375.2	56.2	32.8
Dme_NP_001262638.1	Dme_NP_523375.2	49.4	2026-01-28
Hs_NP_001363202	Dme_NP_523375.2	57.4	2026-08-30
Hs_NP_002568.2	Dme_NP_523375.2	56.2	2026-06-30
Hs_NP_065074.1	Dme_NP_523375.2	81.7	46.7
Dme_NP_523375.2	Dme_NP_523375.2	100	100
Sc_S000000999	Dme_NP_523375.2	51	2026-04-20
Ce_WBGene00003144	Dme_NP_523375.2	61.4	37.9
Ce_WBGene00003911	Dme_NP_523375.2	52.6	2026-03-28
Ce_WBGene00006443	Dme_NP_523375.2	50.8	30.2
CSKR_100195-T1	Dme_NP_523375.2	49.6	24
CSKR_108263-T1	Dme_NP_523375.2	50.2	26
CSKR_110163-T1	Dme_NP_523375.2	55.8	2026-06-27
CSKR_112226-T1	Dme_NP_523375.2	53.6	2026-05-27
ECG_00200	Dme_NP_523375.2	54.7	2026-01-26
ECG_00334	Dme_NP_523375.2	55.2	2026-07-27
ECG_06944	Dme_NP_523375.2	53	2026-01-28
ECG_08153	Dme_NP_523375.2	48.4	2026-02-25
EmuJ_000423000.1	Dme_NP_523375.2	52.6	2026-01-27
EmuJ_000558800.1	Dme_NP_523375.2	48.4	2026-04-24
EmuJ_001167100.1	Dme_NP_523375.2	55.2	2026-01-28
EmuJ_001181300.1	Dme_NP_523375.2	54.7	30.2
gene-D915_001478.t1	Dme_NP_523375.2	56.2	2026-06-26
gene-D915_004414.t1	Dme_NP_523375.2	66.5	30.2
gene-D915_004654.t1	Dme_NP_523375.2	55.6	2026-07-26
gene-D915_006992.t1	Dme_NP_523375.2	49.6	2026-05-28
T265_02122	Dme_NP_523375.2	48.5	2026-06-24
T265_10160	Dme_NP_523375.2	52.8	2026-05-22
T265_12534	Dme_NP_523375.2	49.8	2026-06-29
T265_14129	Dme_NP_523375.2	56.2	2026-03-28
MS3_00004151.1_mrna	Dme_NP_523375.2	53	2026-04-23
MS3_00004265.1_mrna	Dme_NP_523375.2	45.8	2026-09-17
MS3_00007030.1_mrna	Dme_NP_523375.2	55.8	2026-07-23
MS3_00010929.1_mrna	Dme_NP_523375.2	53.9	2026-03-30
EWB00_005007.3	Dme_NP_523375.2	46.6	2026-01-22
EWB00_007649	Dme_NP_523375.2	2026-05-12	2026-08-11
EWB00_007821	Dme_NP_523375.2	55.8	2026-03-23
EWB00_008231.1	Dme_NP_523375.2	53.9	30.2
Smp_064040.1	Dme_NP_523375.2	53.5	2026-04-30
Smp_159730.1	Dme_NP_523375.2	45.8	23
Smp_333950.1	Dme_NP_523375.2	56.2	2026-09-20
Smp_347600.1	Dme_NP_523375.2	53	2026-06-25
TsM_001063800	Dme_NP_523375.2	51.8	2026-07-28
TsM_000832800	Dme_NP_523375.2	55.1	2026-03-30
TsM_000136100	Dme_NP_523375.2	49.1	2026-02-24
TsM_000109800	Dme_NP_523375.2	46.8	2026-05-28
Xle_ENSXETP00000025827	Sc_S000000999	66.9	2026-06-26
Xle_ENSXETP00000025828	Sc_S000000999	67.7	2026-08-27
Xle_ENSXETP00000092599	Sc_S000000999	68.5	2026-07-27
Hs_NP_001014831.1	Sc_S000000999	51.4	2026-02-20
Hs_NP_001121638.1	Sc_S000000999	68.5	29
Hs_NP_001122100.1	Sc_S000000999	48.2	20
Dme_NP_001262313.1	Sc_S000000999	68.5	29
Dme_NP_001262638.1	Sc_S000000999	58.1	2026-09-23
Hs_NP_001363202	Sc_S000000999	69.3	2026-07-28
Hs_NP_002568.2	Sc_S000000999	67.7	2026-01-29
Hs_NP_065074.1	Sc_S000000999	52.6	2026-03-25
Dme_NP_523375.2	Sc_S000000999	51	2026-04-20
NA	Sc_S000000999	2026-03-28	15
Sc_S000000999	Sc_S000000999	100	100
Ce_WBGene00003144	Sc_S000000999	45.4	2026-05-20
Ce_WBGene00003911	Sc_S000000999	65.7	2026-03-29
Ce_WBGene00006443	Sc_S000000999	56.5	2026-03-25
CSKR_100195-T1	Sc_S000000999	62.6	2026-03-24
CSKR_108263-T1	Sc_S000000999	51.8	2026-09-21
CSKR_110163-T1	Sc_S000000999	65.7	2026-04-28
CSKR_112226-T1	Sc_S000000999	63.5	2026-06-22
ECG_00200	Sc_S000000999	57.3	2026-09-21
ECG_00334	Sc_S000000999	64.7	2026-08-26
ECG_06944	Sc_S000000999	61.8	2026-07-24
ECG_08153	Sc_S000000999	56.7	2026-04-23
EmuJ_000423000.1	Sc_S000000999	61.4	2026-06-24
EmuJ_000558800.1	Sc_S000000999	56.3	2026-09-23
EmuJ_001167100.1	Sc_S000000999	64.7	2026-01-27
EmuJ_001181300.1	Sc_S000000999	57.3	2026-05-22
gene-D915_001478.t1	Sc_S000000999	64.7	2026-03-25
gene-D915_004414.t1	Sc_S000000999	48.2	2026-04-23
gene-D915_004654.t1	Sc_S000000999	63.5	2026-04-22
gene-D915_006992.t1	Sc_S000000999	54.7	21
T265_02122	Sc_S000000999	60.3	2026-01-25
T265_10160	Sc_S000000999	63.5	2026-09-26
T265_12534	Sc_S000000999	51.8	2026-08-19
T265_14129	Sc_S000000999	65.3	24
MS3_00004151.1_mrna	Sc_S000000999	62.5	2026-04-25
MS3_00004265.1_mrna	Sc_S000000999	57.8	2026-04-20
MS3_00007030.1_mrna	Sc_S000000999	66.9	2026-02-25
MS3_00010929.1_mrna	Sc_S000000999	55.1	2026-01-22
EWB00_005007.3	Sc_S000000999	58.7	2026-09-22
EWB00_007649	Sc_S000000999	15	2026-07-12
EWB00_007821	Sc_S000000999	66.9	2026-04-26
EWB00_008231.1	Sc_S000000999	55.1	2026-09-20
Smp_064040.1	Sc_S000000999	55.7	2026-03-22
Smp_159730.1	Sc_S000000999	57.8	2026-09-24
Smp_333950.1	Sc_S000000999	66.9	2026-01-25
Smp_347600.1	Sc_S000000999	62.5	2026-02-22
TsM_001063800	Sc_S000000999	62.2	2026-03-21
TsM_000832800	Sc_S000000999	56.3	2026-05-22
TsM_000136100	Sc_S000000999	57	2026-07-24
TsM_000109800	Sc_S000000999	54.4	2026-03-22
Xle_ENSXETP00000025827	Ce_WBGene00003144	50.6	35.7
Xle_ENSXETP00000025828	Ce_WBGene00003144	51.4	33.9
Xle_ENSXETP00000092599	Ce_WBGene00003144	51.4	37
Hs_NP_001014831.1	Ce_WBGene00003144	61.4	40.2
Hs_NP_001121638.1	Ce_WBGene00003144	51.4	33.2
Hs_NP_001122100.1	Ce_WBGene00003144	59	34.5
Dme_NP_001262313.1	Ce_WBGene00003144	51	2026-04-28
Dme_NP_001262638.1	Ce_WBGene00003144	43.1	28
Hs_NP_001363202	Ce_WBGene00003144	50.6	33.7
Hs_NP_002568.2	Ce_WBGene00003144	50.6	2026-03-31
Hs_NP_065074.1	Ce_WBGene00003144	61	34.7
Dme_NP_523375.2	Ce_WBGene00003144	61.4	37.9
Sc_S000000999	Ce_WBGene00003144	45.4	2026-05-20
Ce_WBGene00003144	Ce_WBGene00003144	100	100
Ce_WBGene00003911	Ce_WBGene00003144	49.4	32.6
Ce_WBGene00006443	Ce_WBGene00003144	42.9	2026-01-29
CSKR_100195-T1	Ce_WBGene00003144	44.5	2026-03-16
CSKR_108263-T1	Ce_WBGene00003144	43.1	2026-02-26
CSKR_110163-T1	Ce_WBGene00003144	49	2026-04-19
CSKR_112226-T1	Ce_WBGene00003144	48.4	2026-04-23
ECG_00200	Ce_WBGene00003144	45.3	28
ECG_00334	Ce_WBGene00003144	48.8	2026-04-26
ECG_06944	Ce_WBGene00003144	49	2026-09-24
ECG_08153	Ce_WBGene00003144	44	15
EmuJ_000423000.1	Ce_WBGene00003144	48.6	2026-05-24
EmuJ_000558800.1	Ce_WBGene00003144	44	2026-09-17
EmuJ_001167100.1	Ce_WBGene00003144	48.8	2026-01-26
EmuJ_001181300.1	Ce_WBGene00003144	45.3	2026-03-31
gene-D915_001478.t1	Ce_WBGene00003144	49.8	2026-03-19
gene-D915_004414.t1	Ce_WBGene00003144	56.2	2026-09-21
gene-D915_004654.t1	Ce_WBGene00003144	50.8	2026-03-19
gene-D915_006992.t1	Ce_WBGene00003144	42.8	2026-08-29
T265_02122	Ce_WBGene00003144	43.4	2026-06-17
T265_10160	Ce_WBGene00003144	48.4	17
T265_12534	Ce_WBGene00003144	43.1	2026-07-30
T265_14129	Ce_WBGene00003144	49.4	2026-04-19
MS3_00004151.1_mrna	Ce_WBGene00003144	48.2	2026-05-17
MS3_00004265.1_mrna	Ce_WBGene00003144	42.8	2026-05-11
MS3_00007030.1_mrna	Ce_WBGene00003144	49.4	2026-09-14
MS3_00010929.1_mrna	Ce_WBGene00003144	44.1	2026-04-30
EWB00_005007.3	Ce_WBGene00003144	42.2	2026-08-14
EWB00_007649	Ce_WBGene00003144	2026-09-10	NA
EWB00_007821	Ce_WBGene00003144	49.4	2026-09-16
EWB00_008231.1	Ce_WBGene00003144	44.5	30.2
Smp_064040.1	Ce_WBGene00003144	43.7	31.6
Smp_159730.1	Ce_WBGene00003144	42.1	2026-07-14
Smp_333950.1	Ce_WBGene00003144	49.8	2026-03-15
Smp_347600.1	Ce_WBGene00003144	48.2	2026-09-17
TsM_001063800	Ce_WBGene00003144	48.2	2026-04-24
TsM_000832800	Ce_WBGene00003144	44.9	2026-08-29
TsM_000136100	Ce_WBGene00003144	44.8	2026-04-20
TsM_000109800	Ce_WBGene00003144	42.1	2026-04-25
Xle_ENSXETP00000025827	Ce_WBGene00003911	74.1	51.9
Xle_ENSXETP00000025828	Ce_WBGene00003911	77.7	51.9
Xle_ENSXETP00000092599	Ce_WBGene00003911	77.7	51.5
Hs_NP_001014831.1	Ce_WBGene00003911	53.1	2026-09-30
Hs_NP_001121638.1	Ce_WBGene00003911	77.3	54.1
Hs_NP_001122100.1	Ce_WBGene00003911	48.4	2026-04-27
Dme_NP_001262313.1	Ce_WBGene00003911	80.1	46.1
Dme_NP_001262638.1	Ce_WBGene00003911	58.5	35.9
Hs_NP_001363202	Ce_WBGene00003911	76.9	52.3
Hs_NP_002568.2	Ce_WBGene00003911	73.3	52.3
Hs_NP_065074.1	Ce_WBGene00003911	51.8	2026-08-26
Dme_NP_523375.2	Ce_WBGene00003911	52.6	2026-03-28
Sc_S000000999	Ce_WBGene00003911	65.7	2026-03-29
Ce_WBGene00003144	Ce_WBGene00003911	49.4	32.6
Ce_WBGene00003911	Ce_WBGene00003911	100	100
Ce_WBGene00006443	Ce_WBGene00003911	56.3	36.2
CSKR_100195-T1	Ce_WBGene00003911	68.8	2026-03-29
CSKR_108263-T1	Ce_WBGene00003911	56.7	34.8
CSKR_110163-T1	Ce_WBGene00003911	74.5	32.4
CSKR_112226-T1	Ce_WBGene00003911	67.9	32
ECG_00200	Ce_WBGene00003911	59.6	32.8
ECG_00334	Ce_WBGene00003911	72.2	38.3
ECG_06944	Ce_WBGene00003911	67.7	35.8
ECG_08153	Ce_WBGene00003911	65.3	2026-05-30
EmuJ_000423000.1	Ce_WBGene00003911	67.3	35.5
EmuJ_000558800.1	Ce_WBGene00003911	65	30
EmuJ_001167100.1	Ce_WBGene00003911	72.2	37.9
EmuJ_001181300.1	Ce_WBGene00003911	59.6	39
gene-D915_001478.t1	Ce_WBGene00003911	73.3	31
gene-D915_004414.t1	Ce_WBGene00003911	47.8	2026-07-20
gene-D915_004654.t1	Ce_WBGene00003911	69	32.2
gene-D915_006992.t1	Ce_WBGene00003911	58.7	38.2
T265_02122	Ce_WBGene00003911	66.5	2026-08-29
T265_10160	Ce_WBGene00003911	67.5	2026-03-25
T265_12534	Ce_WBGene00003911	58.3	37.6
T265_14129	Ce_WBGene00003911	74.5	33.9
MS3_00004151.1_mrna	Ce_WBGene00003911	67.6	2026-08-29
MS3_00004265.1_mrna	Ce_WBGene00003911	64.1	2026-02-21
MS3_00007030.1_mrna	Ce_WBGene00003911	74.9	2026-08-28
MS3_00010929.1_mrna	Ce_WBGene00003911	57.3	37.2
EWB00_005007.3	Ce_WBGene00003911	65.1	2026-09-27
EWB00_007649	Ce_WBGene00003911	2026-03-15	2026-06-15
EWB00_007821	Ce_WBGene00003911	74.9	2026-06-28
EWB00_008231.1	Ce_WBGene00003911	58	36.1
Smp_064040.1	Ce_WBGene00003911	57.3	36.7
Smp_159730.1	Ce_WBGene00003911	64.1	2026-02-27
Smp_333950.1	Ce_WBGene00003911	74.9	2026-07-27
Smp_347600.1	Ce_WBGene00003911	67.6	2026-08-29
TsM_001063800	Ce_WBGene00003911	67.7	31.9
TsM_000832800	Ce_WBGene00003911	60.2	39.4
TsM_000136100	Ce_WBGene00003911	65.3	2026-08-29
TsM_000109800	Ce_WBGene00003911	61.9	35.1
Xle_ENSXETP00000025827	Ce_WBGene00006443	58.3	37.9
Xle_ENSXETP00000025828	Ce_WBGene00006443	56.7	36.6
Xle_ENSXETP00000092599	Ce_WBGene00006443	60.3	39.1
Hs_NP_001014831.1	Ce_WBGene00006443	50	2026-06-30
Hs_NP_001121638.1	Ce_WBGene00006443	60.3	38.1
Hs_NP_001122100.1	Ce_WBGene00006443	46	2026-07-27
Dme_NP_001262313.1	Ce_WBGene00006443	63	35.5
Dme_NP_001262638.1	Ce_WBGene00006443	56.7	36.8
Hs_NP_001363202	Ce_WBGene00006443	59.5	36.7
Hs_NP_002568.2	Ce_WBGene00006443	59.1	35.7
Hs_NP_065074.1	Ce_WBGene00006443	48.4	2026-06-28
Dme_NP_523375.2	Ce_WBGene00006443	50.8	30.2
Sc_S000000999	Ce_WBGene00006443	56.5	2026-03-25
Ce_WBGene00003144	Ce_WBGene00006443	42.9	2026-01-29
Ce_WBGene00003911	Ce_WBGene00006443	56.3	36.2
Ce_WBGene00006443	Ce_WBGene00006443	100	100
CSKR_100195-T1	Ce_WBGene00006443	55.9	2026-05-21
CSKR_108263-T1	Ce_WBGene00006443	53.9	31.6
CSKR_110163-T1	Ce_WBGene00006443	61.1	28
CSKR_112226-T1	Ce_WBGene00006443	58.1	2026-04-29
ECG_00200	Ce_WBGene00006443	56.3	2026-06-30
ECG_00334	Ce_WBGene00006443	60.7	32.4
ECG_06944	Ce_WBGene00006443	56	2026-08-29
ECG_08153	Ce_WBGene00006443	52.7	27
EmuJ_000423000.1	Ce_WBGene00006443	56	2026-09-29
EmuJ_000558800.1	Ce_WBGene00006443	52.3	2026-07-26
EmuJ_001167100.1	Ce_WBGene00006443	60.7	33.7
EmuJ_001181300.1	Ce_WBGene00006443	56.3	35
gene-D915_001478.t1	Ce_WBGene00006443	61	2026-08-28
gene-D915_004414.t1	Ce_WBGene00006443	46	2026-02-20
gene-D915_004654.t1	Ce_WBGene00006443	56.9	2026-04-29
gene-D915_006992.t1	Ce_WBGene00006443	55.9	32.8
T265_02122	Ce_WBGene00006443	55.5	2026-04-26
T265_10160	Ce_WBGene00006443	58.1	2026-01-25
T265_12534	Ce_WBGene00006443	54.3	34.3
T265_14129	Ce_WBGene00006443	60.7	2026-03-29
MS3_00004151.1_mrna	Ce_WBGene00006443	57.1	2026-05-23
MS3_00004265.1_mrna	Ce_WBGene00006443	52.2	2026-01-17
MS3_00007030.1_mrna	Ce_WBGene00006443	61.9	2026-07-25
MS3_00010929.1_mrna	Ce_WBGene00006443	54.7	35.6
EWB00_005007.3	Ce_WBGene00006443	52.4	2026-08-20
EWB00_007649	Ce_WBGene00006443	2026-01-13	14
EWB00_007821	Ce_WBGene00006443	61.9	22
EWB00_008231.1	Ce_WBGene00006443	55.1	35.5
Smp_064040.1	Ce_WBGene00006443	54.3	35.8
Smp_159730.1	Ce_WBGene00006443	52.2	2026-01-21
Smp_333950.1	Ce_WBGene00006443	61.5	2026-08-18
Smp_347600.1	Ce_WBGene00006443	57.1	2026-08-23
TsM_001063800	Ce_WBGene00006443	56	2026-07-30
TsM_000832800	Ce_WBGene00006443	55.9	34
TsM_000136100	Ce_WBGene00006443	53.4	2026-08-26
TsM_000109800	Ce_WBGene00006443	48	2026-01-30
Xle_ENSXETP00000025827	CSKR_100195-T1	67.6	2026-03-22
Xle_ENSXETP00000025828	CSKR_100195-T1	69.9	23
Xle_ENSXETP00000092599	CSKR_100195-T1	70.2	2026-01-28
Hs_NP_001014831.1	CSKR_100195-T1	51.3	24
Hs_NP_001121638.1	CSKR_100195-T1	70.6	2026-01-29
Hs_NP_001122100.1	CSKR_100195-T1	48.2	2026-04-25
Dme_NP_001262313.1	CSKR_100195-T1	72.1	32.9
Dme_NP_001262638.1	CSKR_100195-T1	57.7	2026-06-19
Hs_NP_001363202	CSKR_100195-T1	69.9	29.2
Hs_NP_002568.2	CSKR_100195-T1	67.6	2026-05-27
Hs_NP_065074.1	CSKR_100195-T1	49.5	2026-07-24
Dme_NP_523375.2	CSKR_100195-T1	49.6	24
Sc_S000000999	CSKR_100195-T1	62.6	2026-03-24
Ce_WBGene00003144	CSKR_100195-T1	44.5	2026-03-16
Ce_WBGene00003911	CSKR_100195-T1	68.8	2026-03-29
Ce_WBGene00006443	CSKR_100195-T1	55.9	2026-05-21
CSKR_100195-T1	CSKR_100195-T1	100	100
CSKR_108263-T1	CSKR_100195-T1	54.5	2026-05-19
CSKR_110163-T1	CSKR_100195-T1	73.9	36.5
CSKR_112226-T1	CSKR_100195-T1	66.7	33.2
ECG_00200	CSKR_100195-T1	57.9	2026-06-18
ECG_00334	CSKR_100195-T1	71.3	33.7
ECG_06944	CSKR_100195-T1	70.2	35.5
ECG_08153	CSKR_100195-T1	79.4	40.9
EmuJ_000423000.1	CSKR_100195-T1	69.9	34.2
EmuJ_000558800.1	CSKR_100195-T1	79	40.6
EmuJ_001167100.1	CSKR_100195-T1	71.3	33.7
EmuJ_001181300.1	CSKR_100195-T1	57.9	2026-02-20
gene-D915_001478.t1	CSKR_100195-T1	74.6	34.8
gene-D915_004414.t1	CSKR_100195-T1	43.8	2026-09-22
gene-D915_004654.t1	CSKR_100195-T1	67	34.3
gene-D915_006992.t1	CSKR_100195-T1	56	2026-04-19
T265_02122	CSKR_100195-T1	94.9	82.4
T265_10160	CSKR_100195-T1	65.9	2026-04-29
T265_12534	CSKR_100195-T1	54.5	2026-06-18
T265_14129	CSKR_100195-T1	74.3	36.3
MS3_00004151.1_mrna	CSKR_100195-T1	67.5	34.2
MS3_00004265.1_mrna	CSKR_100195-T1	80.7	38.5
MS3_00007030.1_mrna	CSKR_100195-T1	75	32.4
MS3_00010929.1_mrna	CSKR_100195-T1	57.1	2026-02-19
EWB00_005007.3	CSKR_100195-T1	80.5	47.9
EWB00_007649	CSKR_100195-T1	2026-06-16	2026-07-20
EWB00_007821	CSKR_100195-T1	75	32.9
EWB00_008231.1	CSKR_100195-T1	57.1	2026-09-19
Smp_064040.1	CSKR_100195-T1	56.8	20
Smp_159730.1	CSKR_100195-T1	80.7	47.5
Smp_333950.1	CSKR_100195-T1	75.4	32.2
Smp_347600.1	CSKR_100195-T1	67.5	34.2
TsM_001063800	CSKR_100195-T1	70.2	2026-06-30
TsM_000832800	CSKR_100195-T1	58.6	21
TsM_000136100	CSKR_100195-T1	77.9	39.3
TsM_000109800	CSKR_100195-T1	57	2026-03-28
Xle_ENSXETP00000025827	CSKR_108263-T1	58.3	33.2
Xle_ENSXETP00000025828	CSKR_108263-T1	58.6	35
Xle_ENSXETP00000092599	CSKR_108263-T1	58.7	34.4
Hs_NP_001014831.1	CSKR_108263-T1	48.4	2026-05-26
Hs_NP_001121638.1	CSKR_108263-T1	58.7	34.7
Hs_NP_001122100.1	CSKR_108263-T1	45.3	2026-05-24
Dme_NP_001262313.1	CSKR_108263-T1	58.7	2026-05-29
Dme_NP_001262638.1	CSKR_108263-T1	52.2	29.2
Hs_NP_001363202	CSKR_108263-T1	58.7	37
Hs_NP_002568.2	CSKR_108263-T1	57.8	35.4
Hs_NP_065074.1	CSKR_108263-T1	48	24
Dme_NP_523375.2	CSKR_108263-T1	50.2	2026-08-25
Sc_S000000999	CSKR_108263-T1	51.8	2026-09-21
Ce_WBGene00003144	CSKR_108263-T1	43.1	2026-02-26
Ce_WBGene00003911	CSKR_108263-T1	56.7	34.8
Ce_WBGene00006443	CSKR_108263-T1	53.9	31.6
CSKR_100195-T1	CSKR_108263-T1	54.5	2026-05-19
CSKR_108263-T1	CSKR_108263-T1	100	100
CSKR_110163-T1	CSKR_108263-T1	57.9	2026-05-21
CSKR_112226-T1	CSKR_108263-T1	54.3	2026-08-21
ECG_00200	CSKR_108263-T1	70	36.4
ECG_00334	CSKR_108263-T1	56.6	2026-05-28
ECG_06944	CSKR_108263-T1	58.8	2026-03-28
ECG_08153	CSKR_108263-T1	52.5	2026-07-23
EmuJ_000423000.1	CSKR_108263-T1	58.4	2026-05-28
EmuJ_000558800.1	CSKR_108263-T1	52.2	2026-02-23
EmuJ_001167100.1	CSKR_108263-T1	56.6	2026-03-28
EmuJ_001181300.1	CSKR_108263-T1	70	42.6
gene-D915_001478.t1	CSKR_108263-T1	58.3	2026-02-23
gene-D915_004414.t1	CSKR_108263-T1	42.9	2026-03-18
gene-D915_004654.t1	CSKR_108263-T1	56.7	23
gene-D915_006992.t1	CSKR_108263-T1	77.5	51.9
T265_02122	CSKR_108263-T1	53.1	2026-04-25
T265_10160	CSKR_108263-T1	54.3	2026-06-20
T265_12534	CSKR_108263-T1	98	79.5
T265_14129	CSKR_108263-T1	58.3	22
MS3_00004151.1_mrna	CSKR_108263-T1	53.7	2026-01-21
MS3_00004265.1_mrna	CSKR_108263-T1	48.6	2026-03-14
MS3_00007030.1_mrna	CSKR_108263-T1	59.1	21
MS3_00010929.1_mrna	CSKR_108263-T1	71.1	46.6
EWB00_005007.3	CSKR_108263-T1	49.1	2026-03-18
EWB00_007649	CSKR_108263-T1	2026-06-13	10
EWB00_007821	CSKR_108263-T1	59.1	2026-07-17
EWB00_008231.1	CSKR_108263-T1	72.3	46.3
Smp_064040.1	CSKR_108263-T1	71.1	44.9
Smp_159730.1	CSKR_108263-T1	48.6	2026-03-18
Smp_333950.1	CSKR_108263-T1	59.1	19
Smp_347600.1	CSKR_108263-T1	53.7	2026-07-21
TsM_001063800	CSKR_108263-T1	57.9	2026-05-29
TsM_000832800	CSKR_108263-T1	70	40.8
TsM_000136100	CSKR_108263-T1	52.2	2026-05-22
TsM_000109800	CSKR_108263-T1	48.6	2026-07-24
Xle_ENSXETP00000025827	CSKR_110163-T1	76.9	2026-05-28
Xle_ENSXETP00000025828	CSKR_110163-T1	78.5	32.5
Xle_ENSXETP00000092599	CSKR_110163-T1	79.7	33
Hs_NP_001014831.1	CSKR_110163-T1	55.4	2026-09-24
Hs_NP_001121638.1	CSKR_110163-T1	79.3	33.9
Hs_NP_001122100.1	CSKR_110163-T1	53	2026-07-25
Dme_NP_001262313.1	CSKR_110163-T1	82.5	37.2
Dme_NP_001262638.1	CSKR_110163-T1	62.5	2026-06-25
Hs_NP_001363202	CSKR_110163-T1	79.3	34.2
Hs_NP_002568.2	CSKR_110163-T1	76.5	32.3
Hs_NP_065074.1	CSKR_110163-T1	56.2	2026-06-25
Dme_NP_523375.2	CSKR_110163-T1	55.8	2026-06-27
Sc_S000000999	CSKR_110163-T1	65.7	2026-04-28
Ce_WBGene00003144	CSKR_110163-T1	49	2026-04-19
Ce_WBGene00003911	CSKR_110163-T1	74.5	32.4
Ce_WBGene00006443	CSKR_110163-T1	61.1	28
CSKR_100195-T1	CSKR_110163-T1	73.9	36.5
CSKR_108263-T1	CSKR_110163-T1	57.9	2026-05-21
CSKR_110163-T1	CSKR_110163-T1	100	100
CSKR_112226-T1	CSKR_110163-T1	70.6	33.7
ECG_00200	CSKR_110163-T1	62.6	2026-01-18
ECG_00334	CSKR_110163-T1	83.3	39.2
ECG_06944	CSKR_110163-T1	72.1	32.9
ECG_08153	CSKR_110163-T1	70.8	34.5
EmuJ_000423000.1	CSKR_110163-T1	71.7	32.3
EmuJ_000558800.1	CSKR_110163-T1	70.4	34.4
EmuJ_001167100.1	CSKR_110163-T1	83.3	37.9
EmuJ_001181300.1	CSKR_110163-T1	62.6	2026-05-21
gene-D915_001478.t1	CSKR_110163-T1	94.4	57.4
gene-D915_004414.t1	CSKR_110163-T1	49	2026-01-26
gene-D915_004654.t1	CSKR_110163-T1	72.2	34.9
gene-D915_006992.t1	CSKR_110163-T1	61.4	2026-09-21
T265_02122	CSKR_110163-T1	71.7	34.6
T265_10160	CSKR_110163-T1	70.2	29
T265_12534	CSKR_110163-T1	57.5	2026-02-19
T265_14129	CSKR_110163-T1	99.2	92.5
MS3_00004151.1_mrna	CSKR_110163-T1	71.1	32.5
MS3_00004265.1_mrna	CSKR_110163-T1	69.5	2026-03-27
MS3_00007030.1_mrna	CSKR_110163-T1	90.8	47.1
MS3_00010929.1_mrna	CSKR_110163-T1	62.6	2026-05-21
EWB00_005007.3	CSKR_110163-T1	70.2	33.7
EWB00_007649	CSKR_110163-T1	2026-06-18	21
EWB00_007821	CSKR_110163-T1	90.8	46.6
EWB00_008231.1	CSKR_110163-T1	61.4	2026-02-21
Smp_064040.1	CSKR_110163-T1	62.2	2026-06-21
Smp_159730.1	CSKR_110163-T1	69.5	33.7
Smp_333950.1	CSKR_110163-T1	90.8	45.3
Smp_347600.1	CSKR_110163-T1	71.1	33.7
TsM_001063800	CSKR_110163-T1	72.9	29.2
TsM_000832800	CSKR_110163-T1	62.2	2026-09-21
TsM_000136100	CSKR_110163-T1	70.8	33.8
TsM_000109800	CSKR_110163-T1	67.5	33.2
Xle_ENSXETP00000025827	CSKR_112226-T1	68.3	2026-04-29
Xle_ENSXETP00000025828	CSKR_112226-T1	69.8	2026-06-30
Xle_ENSXETP00000092599	CSKR_112226-T1	70.2	2026-09-30
Hs_NP_001014831.1	CSKR_112226-T1	56.3	2026-01-27
Hs_NP_001121638.1	CSKR_112226-T1	70.2	31.9
Hs_NP_001122100.1	CSKR_112226-T1	52.4	2026-04-27
Dme_NP_001262313.1	CSKR_112226-T1	71.4	34.2
Dme_NP_001262638.1	CSKR_112226-T1	61.8	2026-03-29
Hs_NP_001363202	CSKR_112226-T1	70.6	32
Hs_NP_002568.2	CSKR_112226-T1	68.7	32
Hs_NP_065074.1	CSKR_112226-T1	53.8	2026-06-26
Dme_NP_523375.2	CSKR_112226-T1	53.6	2026-05-27
Sc_S000000999	CSKR_112226-T1	63.5	2026-06-22
Ce_WBGene00003144	CSKR_112226-T1	48.4	2026-04-23
Ce_WBGene00003911	CSKR_112226-T1	67.9	32
Ce_WBGene00006443	CSKR_112226-T1	58.1	2026-04-29
CSKR_100195-T1	CSKR_112226-T1	66.7	33.4
CSKR_108263-T1	CSKR_112226-T1	54.3	2026-08-21
CSKR_110163-T1	CSKR_112226-T1	70.6	33.6
CSKR_112226-T1	CSKR_112226-T1	100	100
ECG_00200	CSKR_112226-T1	59.2	2026-06-19
ECG_00334	CSKR_112226-T1	71.9	34.5
ECG_06944	CSKR_112226-T1	75.8	41.2
ECG_08153	CSKR_112226-T1	62.9	32.3
EmuJ_000423000.1	CSKR_112226-T1	75.4	39.8
EmuJ_000558800.1	CSKR_112226-T1	62.6	32.5
EmuJ_001167100.1	CSKR_112226-T1	71.9	35.1
EmuJ_001181300.1	CSKR_112226-T1	59.2	2026-05-22
gene-D915_001478.t1	CSKR_112226-T1	71.8	33.1
gene-D915_004414.t1	CSKR_112226-T1	50.4	2026-09-25
gene-D915_004654.t1	CSKR_112226-T1	88.4	55.9
gene-D915_006992.t1	CSKR_112226-T1	56.7	2026-02-23
T265_02122	CSKR_112226-T1	66.3	32.5
T265_10160	CSKR_112226-T1	99.2	79.1
T265_12534	CSKR_112226-T1	54.7	2026-06-21
T265_14129	CSKR_112226-T1	71	35
MS3_00004151.1_mrna	CSKR_112226-T1	86.1	50.2
MS3_00004265.1_mrna	CSKR_112226-T1	62.5	2026-08-25
MS3_00007030.1_mrna	CSKR_112226-T1	73.8	2026-08-31
MS3_00010929.1_mrna	CSKR_112226-T1	59.8	2026-07-22
EWB00_005007.3	CSKR_112226-T1	63.5	32.2
EWB00_007649	CSKR_112226-T1	21	30.2
EWB00_007821	CSKR_112226-T1	73.8	32.6
EWB00_008231.1	CSKR_112226-T1	59.8	23
Smp_064040.1	CSKR_112226-T1	60.2	2026-02-23
Smp_159730.1	CSKR_112226-T1	62.5	31.2
Smp_333950.1	CSKR_112226-T1	73.8	2026-08-31
Smp_347600.1	CSKR_112226-T1	85.7	48.8
TsM_001063800	CSKR_112226-T1	76.6	36.2
TsM_000832800	CSKR_112226-T1	58.6	23
TsM_000136100	CSKR_112226-T1	62.6	32.4
TsM_000109800	CSKR_112226-T1	59.1	2026-06-30
Xle_ENSXETP00000025827	ECG_00200	61.8	36.8
Xle_ENSXETP00000025828	ECG_00200	61.6	34.3
Xle_ENSXETP00000092599	ECG_00200	62	36.3
Hs_NP_001014831.1	ECG_00200	52.3	30
Hs_NP_001121638.1	ECG_00200	62	35
Hs_NP_001122100.1	ECG_00200	49.2	2026-03-25
Dme_NP_001262313.1	ECG_00200	61.2	2026-08-29
Dme_NP_001262638.1	ECG_00200	57.5	2026-01-31
Hs_NP_001363202	ECG_00200	62.4	33.6
Hs_NP_002568.2	ECG_00200	61.4	34.9
Hs_NP_065074.1	ECG_00200	51.6	2026-09-24
Dme_NP_523375.2	ECG_00200	54.7	2026-01-26
Sc_S000000999	ECG_00200	57.3	2026-09-21
Ce_WBGene00003144	ECG_00200	45.3	28
Ce_WBGene00003911	ECG_00200	59.6	32.8
Ce_WBGene00006443	ECG_00200	56.3	2026-06-30
CSKR_100195-T1	ECG_00200	57.9	2026-06-18
CSKR_108263-T1	ECG_00200	70	36.4
CSKR_110163-T1	ECG_00200	62.6	2026-01-18
CSKR_112226-T1	ECG_00200	59.2	2026-06-19
ECG_00200	ECG_00200	100	100
ECG_00334	ECG_00200	60.8	2026-03-27
ECG_06944	ECG_00200	60.4	2026-01-27
ECG_08153	ECG_00200	54.7	2026-02-19
EmuJ_000423000.1	ECG_00200	60	27
EmuJ_000558800.1	ECG_00200	54.3	2026-04-18
EmuJ_001167100.1	ECG_00200	60.8	2026-05-27
EmuJ_001181300.1	ECG_00200	100	77.4
gene-D915_001478.t1	ECG_00200	63	2026-04-18
gene-D915_004414.t1	ECG_00200	48.1	2026-09-16
gene-D915_004654.t1	ECG_00200	60.5	2026-04-21
gene-D915_006992.t1	ECG_00200	68	37.8
T265_02122	ECG_00200	56.4	2026-03-23
T265_10160	ECG_00200	58.8	2026-07-16
T265_12534	ECG_00200	69.7	41.5
T265_14129	ECG_00200	63.4	2026-06-20
MS3_00004151.1_mrna	ECG_00200	58	2026-08-20
MS3_00004265.1_mrna	ECG_00200	52	2026-02-14
MS3_00007030.1_mrna	ECG_00200	60.8	2026-02-16
MS3_00010929.1_mrna	ECG_00200	72.3	44.2
EWB00_005007.3	ECG_00200	52.6	2026-02-17
EWB00_007649	ECG_00200	2026-09-13	NA
EWB00_007821	ECG_00200	60.8	2026-08-15
EWB00_008231.1	ECG_00200	73.9	45
Smp_064040.1	ECG_00200	71.9	43.9
Smp_159730.1	ECG_00200	52.4	18
Smp_333950.1	ECG_00200	60.8	2026-03-16
Smp_347600.1	ECG_00200	58	21
TsM_001063800	ECG_00200	60.8	2026-08-26
TsM_000832800	ECG_00200	94.9	68
TsM_000136100	ECG_00200	54.3	2026-09-17
TsM_000109800	ECG_00200	49.6	2026-09-27
Xle_ENSXETP00000025827	ECG_00334	72.6	36.5
Xle_ENSXETP00000025828	ECG_00334	75.4	36.6
Xle_ENSXETP00000092599	ECG_00334	73.8	35.5
Hs_NP_001014831.1	ECG_00334	55.6	2026-03-29
Hs_NP_001121638.1	ECG_00334	73.8	36.9
Hs_NP_001122100.1	ECG_00334	52.8	30.2
Dme_NP_001262313.1	ECG_00334	79.4	42.8
Dme_NP_001262638.1	ECG_00334	60.5	2026-07-30
Hs_NP_001363202	ECG_00334	75.4	38.8
Hs_NP_002568.2	ECG_00334	72.6	36.6
Hs_NP_065074.1	ECG_00334	56.3	2026-05-27
Dme_NP_523375.2	ECG_00334	55.2	2026-07-27
Sc_S000000999	ECG_00334	64.7	2026-06-26
Ce_WBGene00003144	ECG_00334	48.8	2026-04-26
Ce_WBGene00003911	ECG_00334	72.2	38.3
Ce_WBGene00006443	ECG_00334	60.7	32.4
CSKR_100195-T1	ECG_00334	71.3	33.7
CSKR_108263-T1	ECG_00334	56.6	2026-05-28
CSKR_110163-T1	ECG_00334	83.3	39.2
CSKR_112226-T1	ECG_00334	71.9	34.5
ECG_00200	ECG_00334	60.8	2026-03-27
ECG_00334	ECG_00334	100	100
ECG_06944	ECG_00334	71.4	35.7
ECG_08153	ECG_00334	66.1	32.8
EmuJ_000423000.1	ECG_00334	71	35.6
EmuJ_000558800.1	ECG_00334	65.7	31.6
EmuJ_001167100.1	ECG_00334	100	97.5
EmuJ_001181300.1	ECG_00334	60.8	2026-09-29
gene-D915_001478.t1	ECG_00334	79.8	39.8
gene-D915_004414.t1	ECG_00334	50	2026-01-24
gene-D915_004654.t1	ECG_00334	73.9	35.3
gene-D915_006992.t1	ECG_00334	59.1	2026-05-28
T265_02122	ECG_00334	69.1	33.9
T265_10160	ECG_00334	71.5	29.2
T265_12534	ECG_00334	56.6	2026-03-28
T265_14129	ECG_00334	83.3	38.9
MS3_00004151.1_mrna	ECG_00334	70.5	2026-07-31
MS3_00004265.1_mrna	ECG_00334	65.4	2026-09-24
MS3_00007030.1_mrna	ECG_00334	83.3	37.9
MS3_00010929.1_mrna	ECG_00334	60	28
EWB00_005007.3	ECG_00334	66.1	31.4
EWB00_007649	ECG_00334	2026-04-17	2026-08-16
EWB00_007821	ECG_00334	83.3	37.5
EWB00_008231.1	ECG_00334	59.6	2026-06-27
Smp_064040.1	ECG_00334	59.6	2026-07-27
Smp_159730.1	ECG_00334	65.4	32.1
Smp_333950.1	ECG_00334	83.7	36.7
Smp_347600.1	ECG_00334	70.5	31.4
TsM_001063800	ECG_00334	72.2	2026-08-30
TsM_000832800	ECG_00334	61.2	2026-07-30
TsM_000136100	ECG_00334	66.1	32.9
TsM_000109800	ECG_00334	79.8	74.6
Xle_ENSXETP00000025827	ECG_06944	68.5	33.1
Xle_ENSXETP00000025828	ECG_06944	69.7	34.2
Xle_ENSXETP00000092599	ECG_06944	71.7	34.8
Hs_NP_001014831.1	ECG_06944	52.6	2026-09-26
Hs_NP_001121638.1	ECG_06944	71.7	36.3
Hs_NP_001122100.1	ECG_06944	49.8	2026-03-28
Dme_NP_001262313.1	ECG_06944	71.7	36.9
Dme_NP_001262638.1	ECG_06944	60.1	2026-06-28
Hs_NP_001363202	ECG_06944	71.7	35.5
Hs_NP_002568.2	ECG_06944	68.1	33.7
Hs_NP_065074.1	ECG_06944	52.2	2026-09-27
Dme_NP_523375.2	ECG_06944	53	2026-01-28
Sc_S000000999	ECG_06944	61.8	2026-07-24
Ce_WBGene00003144	ECG_06944	49	2026-09-24
Ce_WBGene00003911	ECG_06944	67.7	36
Ce_WBGene00006443	ECG_06944	56	2026-08-29
CSKR_100195-T1	ECG_06944	70.2	35.5
CSKR_108263-T1	ECG_06944	58.8	2026-03-28
CSKR_110163-T1	ECG_06944	72.1	32.9
CSKR_112226-T1	ECG_06944	75.8	41.4
ECG_00200	ECG_06944	60.4	2026-01-27
ECG_00334	ECG_06944	71.4	35.7
ECG_06944	ECG_06944	100	100
ECG_08153	ECG_06944	66.8	35.3
EmuJ_000423000.1	ECG_06944	99.6	95.8
EmuJ_000558800.1	ECG_06944	66.4	35.2
EmuJ_001167100.1	ECG_06944	71.4	36.3
EmuJ_001181300.1	ECG_06944	60.4	2026-06-28
gene-D915_001478.t1	ECG_06944	72.1	33.4
gene-D915_004414.t1	ECG_06944	48.2	2026-05-24
gene-D915_004654.t1	ECG_06944	79.8	42.8
gene-D915_006992.t1	ECG_06944	56.3	2026-08-25
T265_02122	ECG_06944	68.8	35.1
T265_10160	ECG_06944	75.4	34
T265_12534	ECG_06944	58.4	2026-02-28
T265_14129	ECG_06944	72.5	33
MS3_00004151.1_mrna	ECG_06944	75.9	38.3
MS3_00004265.1_mrna	ECG_06944	64.4	2026-07-24
MS3_00007030.1_mrna	ECG_06944	72.1	2026-03-29
MS3_00010929.1_mrna	ECG_06944	58	2026-03-28
EWB00_005007.3	ECG_06944	65.4	31.6
EWB00_007649	ECG_06944	2026-07-16	2026-06-22
EWB00_007821	ECG_06944	72.1	30.2
EWB00_008231.1	ECG_06944	58.3	2026-08-28
Smp_064040.1	ECG_06944	57.5	28
Smp_159730.1	ECG_06944	64.4	2026-08-31
Smp_333950.1	ECG_06944	71.7	2026-06-29
Smp_347600.1	ECG_06944	75.9	40.7
TsM_001063800	ECG_06944	97.2	77.7
TsM_000832800	ECG_06944	60.4	2026-08-29
TsM_000136100	ECG_06944	66.4	34.5
TsM_000109800	ECG_06944	57.5	2026-07-29
Xle_ENSXETP00000025827	ECG_08153	65.7	2026-04-28
Xle_ENSXETP00000025828	ECG_08153	67.9	2026-06-28
Xle_ENSXETP00000092599	ECG_08153	69.7	2026-07-29
Hs_NP_001014831.1	ECG_08153	49.3	2026-05-24
Hs_NP_001121638.1	ECG_08153	69.7	31.6
Hs_NP_001122100.1	ECG_08153	46.6	2026-02-24
Dme_NP_001262313.1	ECG_08153	69.3	32.9
Dme_NP_001262638.1	ECG_08153	56	2026-09-24
Hs_NP_001363202	ECG_08153	68.2	2026-01-31
Hs_NP_002568.2	ECG_08153	66.1	2026-04-29
Hs_NP_065074.1	ECG_08153	48.7	2026-05-24
Dme_NP_523375.2	ECG_08153	48.4	2026-02-25
Sc_S000000999	ECG_08153	56.7	2026-04-23
Ce_WBGene00003144	ECG_08153	44	15
Ce_WBGene00003911	ECG_08153	65.3	2026-05-30
Ce_WBGene00006443	ECG_08153	52.7	27
CSKR_100195-T1	ECG_08153	79.4	40.9
CSKR_108263-T1	ECG_08153	52.5	2026-07-23
CSKR_110163-T1	ECG_08153	70.8	34.5
CSKR_112226-T1	ECG_08153	62.9	32.3
ECG_00200	ECG_08153	54.7	2026-02-19
ECG_00334	ECG_08153	66.1	32.8
ECG_06944	ECG_08153	66.8	35.6
ECG_08153	ECG_08153	100	100
EmuJ_000423000.1	ECG_08153	67.1	35.2
EmuJ_000558800.1	ECG_08153	99.6	95.7
EmuJ_001167100.1	ECG_08153	66.1	33.3
EmuJ_001181300.1	ECG_08153	54.7	2026-08-20
gene-D915_001478.t1	ECG_08153	71.1	35.1
gene-D915_004414.t1	ECG_08153	43.2	2026-02-24
gene-D915_004654.t1	ECG_08153	63.7	34.8
gene-D915_006992.t1	ECG_08153	53.6	2026-05-20
T265_02122	ECG_08153	78.3	39.2
T265_10160	ECG_08153	62.9	2026-05-28
T265_12534	ECG_08153	52.5	2026-07-22
T265_14129	ECG_08153	71.1	34.1
MS3_00004151.1_mrna	ECG_08153	63.1	2026-05-31
MS3_00004265.1_mrna	ECG_08153	76.9	33.2
MS3_00007030.1_mrna	ECG_08153	70.8	33.7
MS3_00010929.1_mrna	ECG_08153	53.2	2026-01-19
EWB00_005007.3	ECG_08153	75.7	41.2
EWB00_007649	ECG_08153	16	19
EWB00_007821	ECG_08153	70.8	2026-07-31
EWB00_008231.1	ECG_08153	54	2026-01-19
Smp_064040.1	ECG_08153	53.2	2026-02-19
Smp_159730.1	ECG_08153	76.9	41.4
Smp_333950.1	ECG_08153	70.8	31.9
Smp_347600.1	ECG_08153	63.1	32.1
TsM_001063800	ECG_08153	67.1	2026-06-30
TsM_000832800	ECG_08153	54.5	2026-05-20
TsM_000136100	ECG_08153	96.4	82.9
TsM_000109800	ECG_08153	53.4	30
Xle_ENSXETP00000025827	EmuJ_000423000.1	68.1	33.7
Xle_ENSXETP00000025828	EmuJ_000423000.1	69.3	34.5
Xle_ENSXETP00000092599	EmuJ_000423000.1	71.3	35.3
Hs_NP_001014831.1	EmuJ_000423000.1	52.2	2026-02-27
Hs_NP_001121638.1	EmuJ_000423000.1	71.3	36.7
Hs_NP_001122100.1	EmuJ_000423000.1	49.4	2026-07-27
Dme_NP_001262313.1	EmuJ_000423000.1	71.3	36.6
Dme_NP_001262638.1	EmuJ_000423000.1	60.1	2026-08-28
Hs_NP_001363202	EmuJ_000423000.1	71.3	36.4
Hs_NP_002568.2	EmuJ_000423000.1	67.7	34
Hs_NP_065074.1	EmuJ_000423000.1	51.8	2026-08-27
Dme_NP_523375.2	EmuJ_000423000.1	52.6	2026-01-27
Sc_S000000999	EmuJ_000423000.1	61.4	2026-06-24
Ce_WBGene00003144	EmuJ_000423000.1	48.6	2026-05-24
Ce_WBGene00003911	EmuJ_000423000.1	67.3	35.5
Ce_WBGene00006443	EmuJ_000423000.1	56	2026-09-29
CSKR_100195-T1	EmuJ_000423000.1	69.9	34.2
CSKR_108263-T1	EmuJ_000423000.1	58.4	2026-05-28
CSKR_110163-T1	EmuJ_000423000.1	71.7	32.3
CSKR_112226-T1	EmuJ_000423000.1	75.4	39.8
ECG_00200	EmuJ_000423000.1	60	27
ECG_00334	EmuJ_000423000.1	71	35.6
ECG_06944	EmuJ_000423000.1	99.6	95.8
ECG_08153	EmuJ_000423000.1	67.1	35.2
EmuJ_000423000.1	EmuJ_000423000.1	100	100
EmuJ_000558800.1	EmuJ_000423000.1	66.8	33.7
EmuJ_001167100.1	EmuJ_000423000.1	71	35
EmuJ_001181300.1	EmuJ_000423000.1	60	2026-01-29
gene-D915_001478.t1	EmuJ_000423000.1	71.7	32.2
gene-D915_004414.t1	EmuJ_000423000.1	48.6	2026-06-24
gene-D915_004654.t1	EmuJ_000423000.1	79.4	42.5
gene-D915_006992.t1	EmuJ_000423000.1	55.9	2026-03-26
T265_02122	EmuJ_000423000.1	68.4	34.9
T265_10160	EmuJ_000423000.1	75	33.3
T265_12534	EmuJ_000423000.1	58	28
T265_14129	EmuJ_000423000.1	72.1	33
MS3_00004151.1_mrna	EmuJ_000423000.1	75.5	38.5
MS3_00004265.1_mrna	EmuJ_000423000.1	64.1	2026-05-24
MS3_00007030.1_mrna	EmuJ_000423000.1	71.7	2026-03-29
MS3_00010929.1_mrna	EmuJ_000423000.1	57.6	2026-07-27
EWB00_005007.3	EmuJ_000423000.1	65.1	32.2
EWB00_007649	EmuJ_000423000.1	2026-04-16	2026-08-22
EWB00_007821	EmuJ_000423000.1	71.7	30
EWB00_008231.1	EmuJ_000423000.1	57.9	2026-07-28
Smp_064040.1	EmuJ_000423000.1	57.1	2026-06-27
Smp_159730.1	EmuJ_000423000.1	64.1	32.2
Smp_333950.1	EmuJ_000423000.1	71.3	2026-05-28
Smp_347600.1	EmuJ_000423000.1	75.5	38.2
TsM_001063800	EmuJ_000423000.1	96.8	76
TsM_000832800	EmuJ_000423000.1	60	30
TsM_000136100	EmuJ_000423000.1	66.8	33.9
TsM_000109800	EmuJ_000423000.1	57.1	2026-08-29
Xle_ENSXETP00000025827	EmuJ_000558800.1	65.3	2026-07-28
Xle_ENSXETP00000025828	EmuJ_000558800.1	67.5	2026-02-28
Xle_ENSXETP00000092599	EmuJ_000558800.1	69.3	30.2
Hs_NP_001014831.1	EmuJ_000558800.1	49.3	2026-07-24
Hs_NP_001121638.1	EmuJ_000558800.1	69.3	31.2
Hs_NP_001122100.1	EmuJ_000558800.1	46.6	24
Dme_NP_001262313.1	EmuJ_000558800.1	69	32.5
Dme_NP_001262638.1	EmuJ_000558800.1	56	2026-05-24
Hs_NP_001363202	EmuJ_000558800.1	67.9	2026-04-30
Hs_NP_002568.2	EmuJ_000558800.1	65.7	29.2
Hs_NP_065074.1	EmuJ_000558800.1	48.7	2026-08-24
Dme_NP_523375.2	EmuJ_000558800.1	48.4	2026-04-24
Sc_S000000999	EmuJ_000558800.1	56.3	2026-09-23
Ce_WBGene00003144	EmuJ_000558800.1	44	2026-09-17
Ce_WBGene00003911	EmuJ_000558800.1	65	30
Ce_WBGene00006443	EmuJ_000558800.1	52.3	2026-07-26
CSKR_100195-T1	EmuJ_000558800.1	79	40.6
CSKR_108263-T1	EmuJ_000558800.1	52.2	2026-02-23
CSKR_110163-T1	EmuJ_000558800.1	70.4	34.4
CSKR_112226-T1	EmuJ_000558800.1	62.6	32.5
ECG_00200	EmuJ_000558800.1	54.3	2026-04-18
ECG_00334	EmuJ_000558800.1	65.7	31.6
ECG_06944	EmuJ_000558800.1	66.4	35.2
ECG_08153	EmuJ_000558800.1	99.6	95.7
EmuJ_000423000.1	EmuJ_000558800.1	66.8	34.6
EmuJ_000558800.1	EmuJ_000558800.1	100	100
EmuJ_001167100.1	EmuJ_000558800.1	65.7	2026-03-31
EmuJ_001181300.1	EmuJ_000558800.1	54.3	2026-09-19
gene-D915_001478.t1	EmuJ_000558800.1	70.8	34.5
gene-D915_004414.t1	EmuJ_000558800.1	43.2	2026-09-23
gene-D915_004654.t1	EmuJ_000558800.1	63.3	35.1
gene-D915_006992.t1	EmuJ_000558800.1	53.2	2026-02-20
T265_02122	EmuJ_000558800.1	78	39.2
T265_10160	EmuJ_000558800.1	62.6	2026-03-28
T265_12534	EmuJ_000558800.1	52.2	2026-08-22
T265_14129	EmuJ_000558800.1	70.8	34.6
MS3_00004151.1_mrna	EmuJ_000558800.1	62.7	2026-06-30
MS3_00004265.1_mrna	EmuJ_000558800.1	76.6	33
MS3_00007030.1_mrna	EmuJ_000558800.1	70.4	33.2
MS3_00010929.1_mrna	EmuJ_000558800.1	52.9	2026-02-19
EWB00_005007.3	EmuJ_000558800.1	75.3	41
EWB00_007649	EmuJ_000558800.1	2026-06-15	2026-06-18
EWB00_007821	EmuJ_000558800.1	70.4	32.2
EWB00_008231.1	EmuJ_000558800.1	53.6	19
Smp_064040.1	EmuJ_000558800.1	52.9	2026-01-19
Smp_159730.1	EmuJ_000558800.1	76.6	40.9
Smp_333950.1	EmuJ_000558800.1	70.4	32.9
Smp_347600.1	EmuJ_000558800.1	62.7	2026-03-30
TsM_001063800	EmuJ_000558800.1	66.8	30.2
TsM_000832800	EmuJ_000558800.1	54.1	2026-01-20
TsM_000136100	EmuJ_000558800.1	96	82.5
TsM_000109800	EmuJ_000558800.1	53.1	2026-05-29
Xle_ENSXETP00000025827	EmuJ_001167100.1	72.6	36.4
Xle_ENSXETP00000025828	EmuJ_001167100.1	75.4	36.7
Xle_ENSXETP00000092599	EmuJ_001167100.1	73.8	36.1
Hs_NP_001014831.1	EmuJ_001167100.1	55.6	2026-07-29
Hs_NP_001121638.1	EmuJ_001167100.1	73.8	37.3
Hs_NP_001122100.1	EmuJ_001167100.1	52.8	2026-07-29
Dme_NP_001262313.1	EmuJ_001167100.1	79.4	43.2
Dme_NP_001262638.1	EmuJ_001167100.1	60.5	2026-07-30
Hs_NP_001363202	EmuJ_001167100.1	75.4	39.3
Hs_NP_002568.2	EmuJ_001167100.1	72.6	36.9
Hs_NP_065074.1	EmuJ_001167100.1	56.3	2026-03-28
Dme_NP_523375.2	EmuJ_001167100.1	55.2	2026-01-28
Sc_S000000999	EmuJ_001167100.1	64.7	27
Ce_WBGene00003144	EmuJ_001167100.1	48.8	2026-01-26
Ce_WBGene00003911	EmuJ_001167100.1	72.2	37.9
Ce_WBGene00006443	EmuJ_001167100.1	60.7	33.7
CSKR_100195-T1	EmuJ_001167100.1	71.3	33.7
CSKR_108263-T1	EmuJ_001167100.1	56.6	2026-03-28
CSKR_110163-T1	EmuJ_001167100.1	83.3	37.9
CSKR_112226-T1	EmuJ_001167100.1	71.9	35.1
ECG_00200	EmuJ_001167100.1	60.8	2026-05-27
ECG_00334	EmuJ_001167100.1	100	97.5
ECG_06944	EmuJ_001167100.1	71.4	36.3
ECG_08153	EmuJ_001167100.1	66.1	33.3
EmuJ_000423000.1	EmuJ_001167100.1	71	35
EmuJ_000558800.1	EmuJ_001167100.1	65.7	2026-03-31
EmuJ_001167100.1	EmuJ_001167100.1	100	100
EmuJ_001181300.1	EmuJ_001167100.1	60.8	2026-05-29
gene-D915_001478.t1	EmuJ_001167100.1	79.8	38.9
gene-D915_004414.t1	EmuJ_001167100.1	50	2026-05-24
gene-D915_004654.t1	EmuJ_001167100.1	73.9	35.3
gene-D915_006992.t1	EmuJ_001167100.1	59.1	2026-04-28
T265_02122	EmuJ_001167100.1	69.1	33.8
T265_10160	EmuJ_001167100.1	71.5	2026-03-29
T265_12534	EmuJ_001167100.1	56.6	2026-02-28
T265_14129	EmuJ_001167100.1	83.3	37.8
MS3_00004151.1_mrna	EmuJ_001167100.1	70.5	32.2
MS3_00004265.1_mrna	EmuJ_001167100.1	65.4	2026-06-24
MS3_00007030.1_mrna	EmuJ_001167100.1	83.3	37.7
MS3_00010929.1_mrna	EmuJ_001167100.1	60	2026-07-28
EWB00_005007.3	EmuJ_001167100.1	66.1	2026-06-29
EWB00_007649	EmuJ_001167100.1	2026-04-17	2026-04-17
EWB00_007821	EmuJ_001167100.1	83.3	36.9
EWB00_008231.1	EmuJ_001167100.1	59.6	28
Smp_064040.1	EmuJ_001167100.1	59.6	2026-02-28
Smp_159730.1	EmuJ_001167100.1	65.4	2026-05-31
Smp_333950.1	EmuJ_001167100.1	83.7	36.3
Smp_347600.1	EmuJ_001167100.1	70.5	32.2
TsM_001063800	EmuJ_001167100.1	72.2	31
TsM_000832800	EmuJ_001167100.1	61.2	2026-01-30
TsM_000136100	EmuJ_001167100.1	66.1	32.7
TsM_000109800	EmuJ_001167100.1	79.8	73.9
Xle_ENSXETP00000025827	EmuJ_001181300.1	61.8	44.5
Xle_ENSXETP00000025828	EmuJ_001181300.1	61.6	39.2
Xle_ENSXETP00000092599	EmuJ_001181300.1	62	42.6
Hs_NP_001014831.1	EmuJ_001181300.1	52.3	33.1
Hs_NP_001121638.1	EmuJ_001181300.1	62	40.9
Hs_NP_001122100.1	EmuJ_001181300.1	49.2	2026-01-28
Dme_NP_001262313.1	EmuJ_001181300.1	61.2	32.5
Dme_NP_001262638.1	EmuJ_001181300.1	57.5	36.5
Hs_NP_001363202	EmuJ_001181300.1	62.4	39.5
Hs_NP_002568.2	EmuJ_001181300.1	61.4	40.7
Hs_NP_065074.1	EmuJ_001181300.1	51.6	2026-02-23
Dme_NP_523375.2	EmuJ_001181300.1	54.7	30.2
Sc_S000000999	EmuJ_001181300.1	57.3	2026-05-22
Ce_WBGene00003144	EmuJ_001181300.1	45.3	2026-03-31
Ce_WBGene00003911	EmuJ_001181300.1	59.6	39
Ce_WBGene00006443	EmuJ_001181300.1	56.3	35
CSKR_100195-T1	EmuJ_001181300.1	57.9	2026-02-20
CSKR_108263-T1	EmuJ_001181300.1	70	42.6
CSKR_110163-T1	EmuJ_001181300.1	62.6	2026-05-21
CSKR_112226-T1	EmuJ_001181300.1	59.2	2026-05-22
ECG_00200	EmuJ_001181300.1	100	77.4
ECG_00334	EmuJ_001181300.1	60.8	2026-09-29
ECG_06944	EmuJ_001181300.1	60.4	2026-06-28
ECG_08153	EmuJ_001181300.1	54.7	2026-08-20
EmuJ_000423000.1	EmuJ_001181300.1	60	2026-01-29
EmuJ_000558800.1	EmuJ_001181300.1	54.3	2026-09-19
EmuJ_001167100.1	EmuJ_001181300.1	60.8	2026-05-29
EmuJ_001181300.1	EmuJ_001181300.1	100	100
gene-D915_001478.t1	EmuJ_001181300.1	63	2026-02-21
gene-D915_004414.t1	EmuJ_001181300.1	48.1	2026-05-17
gene-D915_004654.t1	EmuJ_001181300.1	60.5	2026-03-23
gene-D915_006992.t1	EmuJ_001181300.1	68	48.9
T265_02122	EmuJ_001181300.1	56.4	2026-03-24
T265_10160	EmuJ_001181300.1	58.8	2026-02-19
T265_12534	EmuJ_001181300.1	69.7	51.8
T265_14129	EmuJ_001181300.1	63.4	2026-07-22
MS3_00004151.1_mrna	EmuJ_001181300.1	58	2026-08-23
MS3_00004265.1_mrna	EmuJ_001181300.1	52	2026-08-14
MS3_00007030.1_mrna	EmuJ_001181300.1	60.8	18
MS3_00010929.1_mrna	EmuJ_001181300.1	72.3	52
EWB00_005007.3	EmuJ_001181300.1	52.6	2026-04-19
EWB00_007649	EmuJ_001181300.1	2026-09-13	NA
EWB00_007821	EmuJ_001181300.1	60.8	17
EWB00_008231.1	EmuJ_001181300.1	73.9	53.6
Smp_064040.1	EmuJ_001181300.1	71.9	53.4
Smp_159730.1	EmuJ_001181300.1	52.4	2026-02-19
Smp_333950.1	EmuJ_001181300.1	60.8	2026-02-18
Smp_347600.1	EmuJ_001181300.1	58	2026-09-21
TsM_001063800	EmuJ_001181300.1	60.8	2026-02-28
TsM_000832800	EmuJ_001181300.1	94.9	79.6
TsM_000136100	EmuJ_001181300.1	54.3	2026-04-20
TsM_000109800	EmuJ_001181300.1	49.6	2026-01-29
Xle_ENSXETP00000025827	gene-D915_001478.t1	76.9	31.2
Xle_ENSXETP00000025828	gene-D915_001478.t1	78.9	2026-07-31
Xle_ENSXETP00000092599	gene-D915_001478.t1	80.1	2026-05-31
Hs_NP_001014831.1	gene-D915_001478.t1	56.1	26
Hs_NP_001121638.1	gene-D915_001478.t1	80.5	33
Hs_NP_001122100.1	gene-D915_001478.t1	53.3	2026-09-26
Dme_NP_001262313.1	gene-D915_001478.t1	80.9	35.7
Dme_NP_001262638.1	gene-D915_001478.t1	63.2	2026-02-25
Hs_NP_001363202	gene-D915_001478.t1	79.7	33.2
Hs_NP_002568.2	gene-D915_001478.t1	77.3	2026-08-31
Hs_NP_065074.1	gene-D915_001478.t1	55.3	27
Dme_NP_523375.2	gene-D915_001478.t1	56.2	2026-06-26
Sc_S000000999	gene-D915_001478.t1	64.7	2026-03-25
Ce_WBGene00003144	gene-D915_001478.t1	49.8	2026-03-19
Ce_WBGene00003911	gene-D915_001478.t1	73.3	31
Ce_WBGene00006443	gene-D915_001478.t1	61	2026-08-28
CSKR_100195-T1	gene-D915_001478.t1	74.6	34.8
CSKR_108263-T1	gene-D915_001478.t1	58.3	2026-02-23
CSKR_110163-T1	gene-D915_001478.t1	94.4	57.4
CSKR_112226-T1	gene-D915_001478.t1	71.8	33.1
ECG_00200	gene-D915_001478.t1	63	2026-04-18
ECG_00334	gene-D915_001478.t1	79.8	39.8
ECG_06944	gene-D915_001478.t1	72.1	33.4
ECG_08153	gene-D915_001478.t1	71.1	35.1
EmuJ_000423000.1	gene-D915_001478.t1	71.7	32.2
EmuJ_000558800.1	gene-D915_001478.t1	70.8	34.5
EmuJ_001167100.1	gene-D915_001478.t1	79.8	38.9
EmuJ_001181300.1	gene-D915_001478.t1	63	2026-02-21
gene-D915_001478.t1	gene-D915_001478.t1	100	100
gene-D915_004414.t1	gene-D915_001478.t1	48.2	2026-01-26
gene-D915_004654.t1	gene-D915_001478.t1	71.8	33.7
gene-D915_006992.t1	gene-D915_001478.t1	61	2026-04-20
T265_02122	gene-D915_001478.t1	73.2	34.4
T265_10160	gene-D915_001478.t1	71	2026-08-30
T265_12534	gene-D915_001478.t1	57.9	2026-03-20
T265_14129	gene-D915_001478.t1	94.8	57.9
MS3_00004151.1_mrna	gene-D915_001478.t1	71.9	34
MS3_00004265.1_mrna	gene-D915_001478.t1	69.5	2026-05-27
MS3_00007030.1_mrna	gene-D915_001478.t1	90.8	49.9
MS3_00010929.1_mrna	gene-D915_001478.t1	63.4	2026-01-22
EWB00_005007.3	gene-D915_001478.t1	70.2	34
EWB00_007649	gene-D915_001478.t1	2026-06-18	2026-01-19
EWB00_007821	gene-D915_001478.t1	90.8	49.1
EWB00_008231.1	gene-D915_001478.t1	62.6	2026-08-21
Smp_064040.1	gene-D915_001478.t1	63	2026-01-22
Smp_159730.1	gene-D915_001478.t1	69.5	34.6
Smp_333950.1	gene-D915_001478.t1	90.8	48.7
Smp_347600.1	gene-D915_001478.t1	71.9	32.2
TsM_001063800	gene-D915_001478.t1	72.9	2026-08-29
TsM_000832800	gene-D915_001478.t1	63.4	2026-09-20
TsM_000136100	gene-D915_001478.t1	71.1	33
TsM_000109800	gene-D915_001478.t1	65.5	2026-07-31
Xle_ENSXETP00000025827	gene-D915_004414.t1	49	2026-07-18
Xle_ENSXETP00000025828	gene-D915_004414.t1	49.8	2026-01-18
Xle_ENSXETP00000092599	gene-D915_004414.t1	50.2	2026-05-19
Hs_NP_001014831.1	gene-D915_004414.t1	64.1	2026-08-30
Hs_NP_001121638.1	gene-D915_004414.t1	50.2	2026-03-21
Hs_NP_001122100.1	gene-D915_004414.t1	61.8	31
Dme_NP_001262313.1	gene-D915_004414.t1	49.8	2026-08-22
Dme_NP_001262638.1	gene-D915_004414.t1	44.3	2026-07-16
Hs_NP_001363202	gene-D915_004414.t1	49.8	2026-03-20
Hs_NP_002568.2	gene-D915_004414.t1	49	2026-07-19
Hs_NP_065074.1	gene-D915_004414.t1	64.1	2026-04-30
Dme_NP_523375.2	gene-D915_004414.t1	66.5	30.2
Sc_S000000999	gene-D915_004414.t1	48.2	2026-04-23
Ce_WBGene00003144	gene-D915_004414.t1	56.2	2026-09-21
Ce_WBGene00003911	gene-D915_004414.t1	47.8	2026-07-20
Ce_WBGene00006443	gene-D915_004414.t1	46	2026-02-20
CSKR_100195-T1	gene-D915_004414.t1	43.8	2026-08-22
CSKR_108263-T1	gene-D915_004414.t1	42.9	2026-03-18
CSKR_110163-T1	gene-D915_004414.t1	49	2026-01-26
CSKR_112226-T1	gene-D915_004414.t1	50.4	2026-09-25
ECG_00200	gene-D915_004414.t1	48.1	2026-09-16
ECG_00334	gene-D915_004414.t1	50	2026-01-24
ECG_06944	gene-D915_004414.t1	48.2	2026-05-24
ECG_08153	gene-D915_004414.t1	43.2	2026-02-24
EmuJ_000423000.1	gene-D915_004414.t1	48.6	2026-06-24
EmuJ_000558800.1	gene-D915_004414.t1	43.2	2026-09-23
EmuJ_001167100.1	gene-D915_004414.t1	50	2026-05-24
EmuJ_001181300.1	gene-D915_004414.t1	48.1	2026-05-17
gene-D915_001478.t1	gene-D915_004414.t1	48.2	2026-01-26
gene-D915_004414.t1	gene-D915_004414.t1	100	100
gene-D915_004654.t1	gene-D915_004414.t1	52.4	2026-05-26
gene-D915_006992.t1	gene-D915_004414.t1	45.3	2026-02-17
T265_02122	gene-D915_004414.t1	43.4	2026-01-23
T265_10160	gene-D915_004414.t1	50.8	2026-05-23
T265_12534	gene-D915_004414.t1	42.9	2026-09-17
T265_14129	gene-D915_004414.t1	49	2026-08-26
MS3_00004151.1_mrna	gene-D915_004414.t1	48.6	2026-08-23
MS3_00004265.1_mrna	gene-D915_004414.t1	40.3	2026-06-18
MS3_00007030.1_mrna	gene-D915_004414.t1	49.8	2026-06-23
MS3_00010929.1_mrna	gene-D915_004414.t1	47.5	2026-01-18
EWB00_005007.3	gene-D915_004414.t1	40.8	2026-04-23
EWB00_007649	gene-D915_004414.t1	2026-06-11	2026-04-15
EWB00_007821	gene-D915_004414.t1	49.8	2026-02-24
EWB00_008231.1	gene-D915_004414.t1	47.1	2026-03-18
Smp_064040.1	gene-D915_004414.t1	47.1	2026-05-18
Smp_159730.1	gene-D915_004414.t1	40.3	2026-07-23
Smp_333950.1	gene-D915_004414.t1	49.8	2026-09-23
Smp_347600.1	gene-D915_004414.t1	48.2	2026-07-23
TsM_001063800	gene-D915_004414.t1	47	22
TsM_000832800	gene-D915_004414.t1	47.1	2026-07-17
TsM_000136100	gene-D915_004414.t1	43.9	2026-08-22
TsM_000109800	gene-D915_004414.t1	43.7	2026-02-24
Xle_ENSXETP00000025827	gene-D915_004654.t1	69.8	2026-04-30
Xle_ENSXETP00000025828	gene-D915_004654.t1	71.8	32.7
Xle_ENSXETP00000092599	gene-D915_004654.t1	71	2026-07-31
Hs_NP_001014831.1	gene-D915_004654.t1	55.6	2026-08-27
Hs_NP_001121638.1	gene-D915_004654.t1	71	33.7
Hs_NP_001122100.1	gene-D915_004654.t1	53.2	2026-07-28
Dme_NP_001262313.1	gene-D915_004654.t1	71.8	35.4
Dme_NP_001262638.1	gene-D915_004654.t1	61.8	2026-02-25
Hs_NP_001363202	gene-D915_004654.t1	72.2	33.6
Hs_NP_002568.2	gene-D915_004654.t1	69.8	33
Hs_NP_065074.1	gene-D915_004654.t1	54.8	2026-07-27
Dme_NP_523375.2	gene-D915_004654.t1	55.6	2026-07-26
Sc_S000000999	gene-D915_004654.t1	63.5	2026-04-22
Ce_WBGene00003144	gene-D915_004654.t1	50.8	2026-03-19
Ce_WBGene00003911	gene-D915_004654.t1	69	32.2
Ce_WBGene00006443	gene-D915_004654.t1	56.9	2026-04-29
CSKR_100195-T1	gene-D915_004654.t1	67	34.3
CSKR_108263-T1	gene-D915_004654.t1	56.7	2026-04-23
CSKR_110163-T1	gene-D915_004654.t1	72.2	34.9
CSKR_112226-T1	gene-D915_004654.t1	88.4	55.9
ECG_00200	gene-D915_004654.t1	60.5	2026-04-21
ECG_00334	gene-D915_004654.t1	73.9	35.3
ECG_06944	gene-D915_004654.t1	79.8	42.8
ECG_08153	gene-D915_004654.t1	63.7	34.8
EmuJ_000423000.1	gene-D915_004654.t1	79.4	42.5
EmuJ_000558800.1	gene-D915_004654.t1	63.3	35.1
EmuJ_001167100.1	gene-D915_004654.t1	73.9	35.3
EmuJ_001181300.1	gene-D915_004654.t1	60.5	2026-03-23
gene-D915_001478.t1	gene-D915_004654.t1	71.8	33.7
gene-D915_004414.t1	gene-D915_004654.t1	52.4	2026-05-26
gene-D915_004654.t1	gene-D915_004654.t1	100	100
gene-D915_006992.t1	gene-D915_004654.t1	59.4	2026-02-23
T265_02122	gene-D915_004654.t1	66.7	34.6
T265_10160	gene-D915_004654.t1	87.6	46.5
T265_12534	gene-D915_004654.t1	57.1	2026-05-21
T265_14129	gene-D915_004654.t1	73	37.3
MS3_00004151.1_mrna	gene-D915_004654.t1	84.9	49.1
MS3_00004265.1_mrna	gene-D915_004654.t1	62.2	2026-08-26
MS3_00007030.1_mrna	gene-D915_004654.t1	73.4	32.7
MS3_00010929.1_mrna	gene-D915_004654.t1	60.6	2026-08-23
EWB00_005007.3	gene-D915_004654.t1	63.1	34.1
EWB00_007649	gene-D915_004654.t1	2026-01-21	2026-09-29
EWB00_007821	gene-D915_004654.t1	73.4	33.2
EWB00_008231.1	gene-D915_004654.t1	61	2026-03-23
Smp_064040.1	gene-D915_004654.t1	60.6	24
Smp_159730.1	gene-D915_004654.t1	62.2	32.5
Smp_333950.1	gene-D915_004654.t1	73.4	2026-01-31
Smp_347600.1	gene-D915_004654.t1	84.5	48.5
TsM_001063800	gene-D915_004654.t1	79.4	38.6
TsM_000832800	gene-D915_004654.t1	60.2	2026-04-23
TsM_000136100	gene-D915_004654.t1	64	33.9
TsM_000109800	gene-D915_004654.t1	59.9	2026-07-30
Xle_ENSXETP00000025827	gene-D915_006992.t1	60.6	41.4
Xle_ENSXETP00000025828	gene-D915_006992.t1	60.5	39.6
Xle_ENSXETP00000092599	gene-D915_006992.t1	61.4	41.5
Hs_NP_001014831.1	gene-D915_006992.t1	48.2	2026-03-29
Hs_NP_001121638.1	gene-D915_006992.t1	61.4	39.8
Hs_NP_001122100.1	gene-D915_006992.t1	44.5	2026-09-25
Dme_NP_001262313.1	gene-D915_006992.t1	62.2	33.3
Dme_NP_001262638.1	gene-D915_006992.t1	57.1	35.1
Hs_NP_001363202	gene-D915_006992.t1	61	38.8
Hs_NP_002568.2	gene-D915_006992.t1	61	39.4
Hs_NP_065074.1	gene-D915_006992.t1	47.6	2026-02-21
Dme_NP_523375.2	gene-D915_006992.t1	49.6	2026-05-28
Sc_S000000999	gene-D915_006992.t1	54.7	21
Ce_WBGene00003144	gene-D915_006992.t1	42.8	2026-08-29
Ce_WBGene00003911	gene-D915_006992.t1	58.7	38.2
Ce_WBGene00006443	gene-D915_006992.t1	55.9	32.8
CSKR_100195-T1	gene-D915_006992.t1	56	2026-04-19
CSKR_108263-T1	gene-D915_006992.t1	77.5	51.9
CSKR_110163-T1	gene-D915_006992.t1	61.4	2026-09-21
CSKR_112226-T1	gene-D915_006992.t1	56.7	2026-02-23
ECG_00200	gene-D915_006992.t1	68	37.8
ECG_00334	gene-D915_006992.t1	59.1	2026-05-28
ECG_06944	gene-D915_006992.t1	56.3	2026-08-25
ECG_08153	gene-D915_006992.t1	53.6	2026-05-20
EmuJ_000423000.1	gene-D915_006992.t1	55.9	2026-03-26
EmuJ_000558800.1	gene-D915_006992.t1	53.2	2026-02-20
EmuJ_001167100.1	gene-D915_006992.t1	59.1	2026-04-28
EmuJ_001181300.1	gene-D915_006992.t1	68	48.9
gene-D915_001478.t1	gene-D915_006992.t1	61	2026-04-20
gene-D915_004414.t1	gene-D915_006992.t1	45.3	2026-02-17
gene-D915_004654.t1	gene-D915_006992.t1	59.4	2026-02-23
gene-D915_006992.t1	gene-D915_006992.t1	100	100
T265_02122	gene-D915_006992.t1	54.2	2026-01-19
T265_10160	gene-D915_006992.t1	56.7	2026-05-17
T265_12534	gene-D915_006992.t1	78.3	62.9
T265_14129	gene-D915_006992.t1	61	2026-04-22
MS3_00004151.1_mrna	gene-D915_006992.t1	56.9	2026-03-22
MS3_00004265.1_mrna	gene-D915_006992.t1	51.4	2026-08-13
MS3_00007030.1_mrna	gene-D915_006992.t1	62.6	2026-01-18
MS3_00010929.1_mrna	gene-D915_006992.t1	74.3	54.9
EWB00_005007.3	gene-D915_006992.t1	52.2	2026-01-17
EWB00_007649	gene-D915_006992.t1	2026-06-13	NA
EWB00_007821	gene-D915_006992.t1	62.6	2026-04-18
EWB00_008231.1	gene-D915_006992.t1	74.3	56.4
Smp_064040.1	gene-D915_006992.t1	74	54.3
Smp_159730.1	gene-D915_006992.t1	52	2026-09-17
Smp_333950.1	gene-D915_006992.t1	62.6	2026-01-18
Smp_347600.1	gene-D915_006992.t1	56.9	2026-03-22
TsM_001063800	gene-D915_006992.t1	56.3	2026-02-26
TsM_000832800	gene-D915_006992.t1	69.2	45.9
TsM_000136100	gene-D915_006992.t1	53.2	2026-03-20
TsM_000109800	gene-D915_006992.t1	50.2	2026-03-28
Xle_ENSXETP00000025827	T265_02122	65.4	28
Xle_ENSXETP00000025828	T265_02122	67.6	29
Xle_ENSXETP00000092599	T265_02122	68.8	2026-04-29
Hs_NP_001014831.1	T265_02122	50.7	2026-02-26
Hs_NP_001121638.1	T265_02122	69.1	31.4
Hs_NP_001122100.1	T265_02122	47.4	2026-08-25
Dme_NP_001262313.1	T265_02122	70.6	33.3
Dme_NP_001262638.1	T265_02122	57.4	2026-01-25
Hs_NP_001363202	T265_02122	67.6	30
Hs_NP_002568.2	T265_02122	65.4	2026-04-29
Hs_NP_065074.1	T265_02122	48.9	2026-06-25
Dme_NP_523375.2	T265_02122	48.5	2026-06-24
Sc_S000000999	T265_02122	60.3	2026-01-25
Ce_WBGene00003144	T265_02122	43.4	2026-06-17
Ce_WBGene00003911	T265_02122	66.5	2026-08-29
Ce_WBGene00006443	T265_02122	55.5	2026-08-26
CSKR_100195-T1	T265_02122	94.9	82.4
CSKR_108263-T1	T265_02122	53.1	2026-04-25
CSKR_110163-T1	T265_02122	71.7	34.6
CSKR_112226-T1	T265_02122	66.3	32.5
ECG_00200	T265_02122	56.4	2026-03-23
ECG_00334	T265_02122	69.1	33.9
ECG_06944	T265_02122	68.8	35.1
ECG_08153	T265_02122	78.3	39.2
EmuJ_000423000.1	T265_02122	68.4	34.9
EmuJ_000558800.1	T265_02122	78	39.2
EmuJ_001167100.1	T265_02122	69.1	33.8
EmuJ_001181300.1	T265_02122	56.4	2026-03-24
gene-D915_001478.t1	T265_02122	73.2	34.4
gene-D915_004414.t1	T265_02122	43.4	2026-05-22
gene-D915_004654.t1	T265_02122	66.7	34.6
gene-D915_006992.t1	T265_02122	54.2	2026-01-19
T265_02122	T265_02122	100	100
T265_10160	T265_02122	65.6	2026-02-28
T265_12534	T265_02122	53.1	24
T265_14129	T265_02122	72.1	34.1
MS3_00004151.1_mrna	T265_02122	66.4	34.7
MS3_00004265.1_mrna	T265_02122	78.3	35.7
MS3_00007030.1_mrna	T265_02122	73.2	31.6
MS3_00010929.1_mrna	T265_02122	56.4	2026-09-23
EWB00_005007.3	T265_02122	77.4	45.6
EWB00_007649	T265_02122	2026-02-15	2026-09-20
EWB00_007821	T265_02122	73.2	33.1
EWB00_008231.1	T265_02122	56.4	2026-05-24
Smp_064040.1	T265_02122	56	2026-04-24
Smp_159730.1	T265_02122	78.3	44.7
Smp_333950.1	T265_02122	73.5	2026-07-31
Smp_347600.1	T265_02122	66.4	34.5
TsM_001063800	T265_02122	68.8	2026-01-30
TsM_000832800	T265_02122	57.1	2026-06-24
TsM_000136100	T265_02122	76.2	39.9
TsM_000109800	T265_02122	55.1	2026-04-28
Xle_ENSXETP00000025827	T265_10160	68.3	22
Xle_ENSXETP00000025828	T265_10160	69	2026-02-25
Xle_ENSXETP00000092599	T265_10160	70.6	2026-02-25
Hs_NP_001014831.1	T265_10160	55.5	2026-01-21
Hs_NP_001121638.1	T265_10160	70.6	2026-04-26
Hs_NP_001122100.1	T265_10160	51.6	2026-03-25
Dme_NP_001262313.1	T265_10160	71	29
Dme_NP_001262638.1	T265_10160	61.4	2026-02-23
Hs_NP_001363202	T265_10160	71	2026-03-26
Hs_NP_002568.2	T265_10160	68.7	2026-07-23
Hs_NP_065074.1	T265_10160	53.4	2026-04-25
Dme_NP_523375.2	T265_10160	52.8	2026-03-23
Sc_S000000999	T265_10160	63.5	2026-09-26
Ce_WBGene00003144	T265_10160	48.4	17
Ce_WBGene00003911	T265_10160	67.5	2026-03-25
Ce_WBGene00006443	T265_10160	58.1	2026-01-25
CSKR_100195-T1	T265_10160	65.9	2026-04-29
CSKR_108263-T1	T265_10160	54.3	2026-06-20
CSKR_110163-T1	T265_10160	70.2	29
CSKR_112226-T1	T265_10160	99.2	79.1
ECG_00200	T265_10160	58.8	2026-07-16
ECG_00334	T265_10160	71.5	29.2
ECG_06944	T265_10160	75.4	34
ECG_08153	T265_10160	62.9	2026-05-28
EmuJ_000423000.1	T265_10160	75	33.7
EmuJ_000558800.1	T265_10160	62.6	2026-03-28
EmuJ_001167100.1	T265_10160	71.5	2026-03-29
EmuJ_001181300.1	T265_10160	58.8	2026-02-19
gene-D915_001478.t1	T265_10160	71	2026-08-30
gene-D915_004414.t1	T265_10160	50.8	2026-05-23
gene-D915_004654.t1	T265_10160	87.6	46.5
gene-D915_006992.t1	T265_10160	56.7	2026-05-17
T265_02122	T265_10160	65.6	2026-02-28
T265_10160	T265_10160	100	100
T265_12534	T265_10160	54.7	19
T265_14129	T265_10160	70.2	2026-09-29
MS3_00004151.1_mrna	T265_10160	85.3	41.6
MS3_00004265.1_mrna	T265_10160	62.2	2026-08-23
MS3_00007030.1_mrna	T265_10160	73.4	2026-05-30
MS3_00010929.1_mrna	T265_10160	59.4	2026-04-20
EWB00_005007.3	T265_10160	63.1	2026-01-28
EWB00_007649	T265_10160	21	2026-09-24
EWB00_007821	T265_10160	73.4	31
EWB00_008231.1	T265_10160	59.4	2026-08-19
Smp_064040.1	T265_10160	59.8	2026-03-20
Smp_159730.1	T265_10160	62.2	2026-08-30
Smp_333950.1	T265_10160	73.4	2026-08-30
Smp_347600.1	T265_10160	84.9	40.9
TsM_001063800	T265_10160	76.2	31.9
TsM_000832800	T265_10160	58.2	2026-03-19
TsM_000136100	T265_10160	62.6	2026-04-28
TsM_000109800	T265_10160	58.7	2026-03-25
Xle_ENSXETP00000025827	T265_12534	58.3	40.2
Xle_ENSXETP00000025828	T265_12534	58.7	37.1
Xle_ENSXETP00000092599	T265_12534	58.7	41.3
Hs_NP_001014831.1	T265_12534	48	31
Hs_NP_001121638.1	T265_12534	58.7	37.4
Hs_NP_001122100.1	T265_12534	44.5	2026-05-27
Dme_NP_001262313.1	T265_12534	58.7	31
Dme_NP_001262638.1	T265_12534	51.7	33.7
Hs_NP_001363202	T265_12534	58.7	37.3
Hs_NP_002568.2	T265_12534	58.7	37.8
Hs_NP_065074.1	T265_12534	46.7	23
Dme_NP_523375.2	T265_12534	49.8	2026-06-29
Sc_S000000999	T265_12534	51.8	2026-08-19
Ce_WBGene00003144	T265_12534	43.1	2026-07-30
Ce_WBGene00003911	T265_12534	58.3	37.6
Ce_WBGene00006443	T265_12534	54.3	34.3
CSKR_100195-T1	T265_12534	54.5	2026-06-18
CSKR_108263-T1	T265_12534	98	79.5
CSKR_110163-T1	T265_12534	57.5	2026-02-19
CSKR_112226-T1	T265_12534	54.7	2026-06-21
ECG_00200	T265_12534	69.7	41.5
ECG_00334	T265_12534	56.6	2026-03-28
ECG_06944	T265_12534	58.4	2026-02-28
ECG_08153	T265_12534	52.5	2026-07-22
EmuJ_000423000.1	T265_12534	58	28
EmuJ_000558800.1	T265_12534	52.2	2026-08-22
EmuJ_001167100.1	T265_12534	56.6	2026-02-28
EmuJ_001181300.1	T265_12534	69.7	51.8
gene-D915_001478.t1	T265_12534	57.9	2026-03-20
gene-D915_004414.t1	T265_12534	42.9	2026-09-17
gene-D915_004654.t1	T265_12534	57.1	2026-05-21
gene-D915_006992.t1	T265_12534	78.3	62.9
T265_02122	T265_12534	53.1	24
T265_10160	T265_12534	54.7	19
T265_12534	T265_12534	100	100
T265_14129	T265_12534	57.9	2026-07-21
MS3_00004151.1_mrna	T265_12534	54.1	2026-05-20
MS3_00004265.1_mrna	T265_12534	48.6	2026-04-12
MS3_00007030.1_mrna	T265_12534	59.1	2026-08-17
MS3_00010929.1_mrna	T265_12534	70.8	55.1
EWB00_005007.3	T265_12534	49.1	2026-03-16
EWB00_007649	T265_12534	2026-06-13	NA
EWB00_007821	T265_12534	59.1	2026-08-15
EWB00_008231.1	T265_12534	71.9	55.4
Smp_064040.1	T265_12534	70.8	53.5
Smp_159730.1	T265_12534	48.6	2026-01-17
Smp_333950.1	T265_12534	59.1	2026-04-17
Smp_347600.1	T265_12534	54.1	2026-02-21
TsM_001063800	T265_12534	57.9	2026-05-26
TsM_000832800	T265_12534	69.7	48.1
TsM_000136100	T265_12534	52.2	2026-06-22
TsM_000109800	T265_12534	48.2	2026-02-27
Xle_ENSXETP00000025827	T265_14129	77.7	2026-01-30
Xle_ENSXETP00000025828	T265_14129	79.3	34.4
Xle_ENSXETP00000092599	T265_14129	79.3	33.6
Hs_NP_001014831.1	T265_14129	55.8	2026-06-26
Hs_NP_001121638.1	T265_14129	78.9	35.4
Hs_NP_001122100.1	T265_14129	53.4	2026-04-27
Dme_NP_001262313.1	T265_14129	81.7	38.7
Dme_NP_001262638.1	T265_14129	62.5	27
Hs_NP_001363202	T265_14129	79.7	36
Hs_NP_002568.2	T265_14129	77.3	34.2
Hs_NP_065074.1	T265_14129	55.8	2026-06-26
Dme_NP_523375.2	T265_14129	56.2	2026-03-28
Sc_S000000999	T265_14129	65.3	24
Ce_WBGene00003144	T265_14129	49.4	2026-04-19
Ce_WBGene00003911	T265_14129	74.5	33.9
Ce_WBGene00006443	T265_14129	60.7	2026-03-29
CSKR_100195-T1	T265_14129	74.3	36.3
CSKR_108263-T1	T265_14129	58.3	22
CSKR_110163-T1	T265_14129	99.2	92.5
CSKR_112226-T1	T265_14129	71	35
ECG_00200	T265_14129	63.4	2026-03-20
ECG_00334	T265_14129	83.3	38.9
ECG_06944	T265_14129	72.5	33
ECG_08153	T265_14129	71.1	34.1
EmuJ_000423000.1	T265_14129	72.1	33
EmuJ_000558800.1	T265_14129	70.8	34.6
EmuJ_001167100.1	T265_14129	83.3	37.8
EmuJ_001181300.1	T265_14129	63.4	2026-07-22
gene-D915_001478.t1	T265_14129	94.8	57.9
gene-D915_004414.t1	T265_14129	49	2026-08-26
gene-D915_004654.t1	T265_14129	73	37.3
gene-D915_006992.t1	T265_14129	61	2026-04-22
T265_02122	T265_14129	72.1	34.1
T265_10160	T265_14129	70.2	2026-09-29
T265_12534	T265_14129	57.4	2026-07-21
T265_14129	T265_14129	100	100
MS3_00004151.1_mrna	T265_14129	71.5	33.5
MS3_00004265.1_mrna	T265_14129	69.2	2026-04-27
MS3_00007030.1_mrna	T265_14129	90.8	47
MS3_00010929.1_mrna	T265_14129	62.6	2026-08-22
EWB00_005007.3	T265_14129	69.9	34.3
EWB00_007649	T265_14129	2026-06-18	2026-09-20
EWB00_007821	T265_14129	90.8	47
EWB00_008231.1	T265_14129	62.2	2026-03-22
Smp_064040.1	T265_14129	62.2	2026-05-22
Smp_159730.1	T265_14129	69.2	33.6
Smp_333950.1	T265_14129	90.8	45.7
Smp_347600.1	T265_14129	71.5	34.8
TsM_001063800	T265_14129	73.3	2026-01-30
TsM_000832800	T265_14129	62.6	2026-06-22
TsM_000136100	T265_14129	71.1	33.2
TsM_000109800	T265_14129	67.5	34.8
Xle_ENSXETP00000025827	MS3_00004151.1_mrna	65.6	2026-02-23
Xle_ENSXETP00000025828	MS3_00004151.1_mrna	68	2026-03-29
Xle_ENSXETP00000092599	MS3_00004151.1_mrna	69.2	2026-03-29
Hs_NP_001014831.1	MS3_00004151.1_mrna	55.3	2026-01-25
Hs_NP_001121638.1	MS3_00004151.1_mrna	69.2	2026-01-30
Hs_NP_001122100.1	MS3_00004151.1_mrna	53	2026-09-25
Dme_NP_001262313.1	MS3_00004151.1_mrna	71.1	33
Dme_NP_001262638.1	MS3_00004151.1_mrna	61.2	2026-02-24
Hs_NP_001363202	MS3_00004151.1_mrna	68.8	2026-01-30
Hs_NP_002568.2	MS3_00004151.1_mrna	66	29.2
Hs_NP_065074.1	MS3_00004151.1_mrna	53.3	2026-06-26
Dme_NP_523375.2	MS3_00004151.1_mrna	53	2026-04-23
Sc_S000000999	MS3_00004151.1_mrna	62.5	2026-04-25
Ce_WBGene00003144	MS3_00004151.1_mrna	48.2	2026-05-17
Ce_WBGene00003911	MS3_00004151.1_mrna	67.6	2026-08-29
Ce_WBGene00006443	MS3_00004151.1_mrna	57.1	2026-05-23
CSKR_100195-T1	MS3_00004151.1_mrna	67.5	34.2
CSKR_108263-T1	MS3_00004151.1_mrna	53.7	2026-01-21
CSKR_110163-T1	MS3_00004151.1_mrna	71.1	32.5
CSKR_112226-T1	MS3_00004151.1_mrna	86.1	50.3
ECG_00200	MS3_00004151.1_mrna	58	2026-08-20
ECG_00334	MS3_00004151.1_mrna	70.5	2026-07-31
ECG_06944	MS3_00004151.1_mrna	75.9	38.3
ECG_08153	MS3_00004151.1_mrna	63.1	2026-05-31
EmuJ_000423000.1	MS3_00004151.1_mrna	75.5	38.5
EmuJ_000558800.1	MS3_00004151.1_mrna	62.7	2026-06-30
EmuJ_001167100.1	MS3_00004151.1_mrna	70.5	32.2
EmuJ_001181300.1	MS3_00004151.1_mrna	58	2026-08-23
gene-D915_001478.t1	MS3_00004151.1_mrna	71.9	34
gene-D915_004414.t1	MS3_00004151.1_mrna	48.6	2026-08-23
gene-D915_004654.t1	MS3_00004151.1_mrna	84.9	49.1
gene-D915_006992.t1	MS3_00004151.1_mrna	56.9	2026-03-22
T265_02122	MS3_00004151.1_mrna	66.4	34.7
T265_10160	MS3_00004151.1_mrna	85.3	41.6
T265_12534	MS3_00004151.1_mrna	54.1	2026-05-20
T265_14129	MS3_00004151.1_mrna	71.5	33.5
MS3_00004151.1_mrna	MS3_00004151.1_mrna	100	100
MS3_00004265.1_mrna	MS3_00004151.1_mrna	62.3	2026-01-24
MS3_00007030.1_mrna	MS3_00004151.1_mrna	72.3	2026-05-31
MS3_00010929.1_mrna	MS3_00004151.1_mrna	60.4	2026-05-21
EWB00_005007.3	MS3_00004151.1_mrna	63.3	32.2
EWB00_007649	MS3_00004151.1_mrna	2026-01-25	56.6
EWB00_007821	MS3_00004151.1_mrna	72.3	32
EWB00_008231.1	MS3_00004151.1_mrna	60.8	2026-05-20
Smp_064040.1	MS3_00004151.1_mrna	60	21
Smp_159730.1	MS3_00004151.1_mrna	62.3	31.6
Smp_333950.1	MS3_00004151.1_mrna	72.7	2026-07-30
Smp_347600.1	MS3_00004151.1_mrna	99.6	94
TsM_001063800	MS3_00004151.1_mrna	75.9	34.2
TsM_000832800	MS3_00004151.1_mrna	57.3	2026-01-23
TsM_000136100	MS3_00004151.1_mrna	63.1	30.2
TsM_000109800	MS3_00004151.1_mrna	58.5	29
Xle_ENSXETP00000025827	MS3_00004265.1_mrna	63.4	2026-03-17
Xle_ENSXETP00000025828	MS3_00004265.1_mrna	65.4	2026-04-17
Xle_ENSXETP00000092599	MS3_00004265.1_mrna	66.1	21
Hs_NP_001014831.1	MS3_00004265.1_mrna	46.6	14
Hs_NP_001121638.1	MS3_00004265.1_mrna	66.1	2026-07-21
Hs_NP_001122100.1	MS3_00004265.1_mrna	44.3	2026-04-18
Dme_NP_001262313.1	MS3_00004265.1_mrna	67.1	2026-02-24
Dme_NP_001262638.1	MS3_00004265.1_mrna	52.5	2026-02-15
Hs_NP_001363202	MS3_00004265.1_mrna	65.4	2026-05-21
Hs_NP_002568.2	MS3_00004265.1_mrna	63.4	2026-05-20
Hs_NP_065074.1	MS3_00004265.1_mrna	45.8	18
Dme_NP_523375.2	MS3_00004265.1_mrna	45.8	2026-09-17
Sc_S000000999	MS3_00004265.1_mrna	57.8	2026-04-20
Ce_WBGene00003144	MS3_00004265.1_mrna	42.8	2026-05-11
Ce_WBGene00003911	MS3_00004265.1_mrna	64.1	2026-02-21
Ce_WBGene00006443	MS3_00004265.1_mrna	52.2	2026-01-17
CSKR_100195-T1	MS3_00004265.1_mrna	80.7	38.2
CSKR_108263-T1	MS3_00004265.1_mrna	48.6	2026-03-14
CSKR_110163-T1	MS3_00004265.1_mrna	69.5	2026-03-27
CSKR_112226-T1	MS3_00004265.1_mrna	62.5	2026-08-25
ECG_00200	MS3_00004265.1_mrna	52	2026-02-14
ECG_00334	MS3_00004265.1_mrna	65.4	2026-09-24
ECG_06944	MS3_00004265.1_mrna	64.4	2026-07-24
ECG_08153	MS3_00004265.1_mrna	76.9	33.2
EmuJ_000423000.1	MS3_00004265.1_mrna	64.1	2026-05-24
EmuJ_000558800.1	MS3_00004265.1_mrna	76.6	33
EmuJ_001167100.1	MS3_00004265.1_mrna	65.4	2026-06-24
EmuJ_001181300.1	MS3_00004265.1_mrna	52	2026-08-14
gene-D915_001478.t1	MS3_00004265.1_mrna	69.5	2026-05-27
gene-D915_004414.t1	MS3_00004265.1_mrna	40.3	2026-06-18
gene-D915_004654.t1	MS3_00004265.1_mrna	62.2	2026-07-26
gene-D915_006992.t1	MS3_00004265.1_mrna	51.4	2026-08-13
T265_02122	MS3_00004265.1_mrna	78.3	35.7
T265_10160	MS3_00004265.1_mrna	62.2	2026-08-23
T265_12534	MS3_00004265.1_mrna	48.6	2026-04-12
T265_14129	MS3_00004265.1_mrna	69.2	2026-04-27
MS3_00004151.1_mrna	MS3_00004265.1_mrna	62.3	2026-01-24
MS3_00004265.1_mrna	MS3_00004265.1_mrna	100	100
MS3_00007030.1_mrna	MS3_00004265.1_mrna	69.2	2026-01-27
MS3_00010929.1_mrna	MS3_00004265.1_mrna	51.4	2026-06-13
EWB00_005007.3	MS3_00004265.1_mrna	93.9	67.1
EWB00_007649	MS3_00004265.1_mrna	2026-02-14	2026-09-14
EWB00_007821	MS3_00004265.1_mrna	69.2	2026-05-27
EWB00_008231.1	MS3_00004265.1_mrna	51.4	2026-03-13
Smp_064040.1	MS3_00004265.1_mrna	51	2026-05-13
Smp_159730.1	MS3_00004265.1_mrna	98.6	74.3
Smp_333950.1	MS3_00004265.1_mrna	69.2	2026-02-27
Smp_347600.1	MS3_00004265.1_mrna	62.3	2026-08-25
TsM_001063800	MS3_00004265.1_mrna	64.4	22
TsM_000832800	MS3_00004265.1_mrna	52.4	2026-07-15
TsM_000136100	MS3_00004265.1_mrna	75.3	32.9
TsM_000109800	MS3_00004265.1_mrna	52.5	2026-07-20
Xle_ENSXETP00000025827	MS3_00007030.1_mrna	77.3	2026-09-20
Xle_ENSXETP00000025828	MS3_00007030.1_mrna	77.7	2026-06-23
Xle_ENSXETP00000092599	MS3_00007030.1_mrna	80.1	29
Hs_NP_001014831.1	MS3_00007030.1_mrna	56.6	2026-05-22
Hs_NP_001121638.1	MS3_00007030.1_mrna	79.7	2026-03-30
Hs_NP_001122100.1	MS3_00007030.1_mrna	53.4	2026-01-24
Dme_NP_001262313.1	MS3_00007030.1_mrna	83.3	34.2
Dme_NP_001262638.1	MS3_00007030.1_mrna	62.5	2026-08-18
Hs_NP_001363202	MS3_00007030.1_mrna	80.1	2026-04-30
Hs_NP_002568.2	MS3_00007030.1_mrna	77.3	2026-03-28
Hs_NP_065074.1	MS3_00007030.1_mrna	55.8	2026-05-23
Dme_NP_523375.2	MS3_00007030.1_mrna	55.8	2026-07-23
Sc_S000000999	MS3_00007030.1_mrna	66.9	2026-02-25
Ce_WBGene00003144	MS3_00007030.1_mrna	49.4	2026-09-14
Ce_WBGene00003911	MS3_00007030.1_mrna	74.9	2026-08-28
Ce_WBGene00006443	MS3_00007030.1_mrna	61.9	2026-07-25
CSKR_100195-T1	MS3_00007030.1_mrna	75	32.4
CSKR_108263-T1	MS3_00007030.1_mrna	59.1	21
CSKR_110163-T1	MS3_00007030.1_mrna	90.8	47.1
CSKR_112226-T1	MS3_00007030.1_mrna	73.8	2026-08-31
ECG_00200	MS3_00007030.1_mrna	60.8	2026-02-16
[truncated: 707 more rows]
