# Supplementary material for: Single-cell transcriptomics identifies a p21-activated kinase important for survival of the zoonotic parasite Fasciola hepatica
Source: iScience. 2026 Jul 16;29(8):116778. doi: 10.1016/j.isci.2026.116778 (PMC13400776; doi:10.1016/j.isci.2026.116778)
Supplement: Table S8. List of identified cell-cycle marker genes by BLAST [file mmc9.xlsx]

## Sheet: Sheet1
Table S8. List of identified cell-cycle marker genes by BLAST
Gene	Gene description	Human_gene_id	Gene description Human	% ID	Evalue	Phase
D915_000033	Kinesin-like protein [Source:UniProtKB/TrEMBL;Acc:A0A4E0RM54]	ENSG00000142945	kinesin family member 2C [Source:HGNC Symbol;Acc:HGNC:6393]	48.148	5.28e-106	G2/M
D915_000513	Dorsal switch protein 1; HMG box [Source:UniProtKB/TrEMBL;Acc:A0A2H1CXH2]	ENSG00000164104	high mobility group box 2 [Source:HGNC Symbol;Acc:HGNC:5000]	51.445	2.43e-54	G2/M
D915_000754	Transforming acidic coiled-coil-containing protein 2 [Source:UniProtKB/TrEMBL;Acc:A0A4E0S377]	ENSG00000013810	transforming acidic coiled-coil containing protein 3 [Source:HGNC Symbol;Acc:HGNC:11524]	41.791	2.89e-27	G2/M
D915_000815	SWI:SNF matrix associated [Source:UniProtKB/TrEMBL;Acc:A0A4E0RLR9]	ENSG00000119969	helicase, lymphoid specific [Source:HGNC Symbol;Acc:HGNC:4861]	40.604	3.45e-135	S
D915_000920	GAS2 protein 1 [Source:UniProtKB/TrEMBL;Acc:A0A4E0S342]	ENSG00000139354	growth arrest specific 2 like 3 [Source:HGNC Symbol;Acc:HGNC:27475]	32.796	2.39e-22	G2/M
D915_001129	Disks large-associated protein 1 [Source:UniProtKB/TrEMBL;Acc:A0A4E0RQJ0]	ENSG00000126787	DLG associated protein 5 [Source:HGNC Symbol;Acc:HGNC:16864]	29.448	2.61e-10	G2/M
D915_001192	DNA polymerase alpha catalytic subunit [Source:UniProtKB/TrEMBL;Acc:A0A4E0RQE5]	ENSG00000101868	DNA polymerase alpha 1, catalytic subunit [Source:HGNC Symbol;Acc:HGNC:9173]	38.497	0	S
D915_001901	DNA polymerase delta subunit 3 [Source:UniProtKB/TrEMBL;Acc:A0A4E0RN01]	ENSG00000077514	DNA polymerase delta 3, accessory subunit [Source:HGNC Symbol;Acc:HGNC:20932]	29.167	1.38e-07	S
D915_002162	Kinesin-like protein [Source:UniProtKB/TrEMBL;Acc:A0A4E0RWE4]	ENSG00000138160	kinesin family member 11 [Source:HGNC Symbol;Acc:HGNC:6388]	52.015	0	G2/M
D915_002311	Tubulin beta chain [Source:UniProtKB/TrEMBL;Acc:B0RZ77]	ENSG00000188229	tubulin beta 4B class IVb [Source:HGNC Symbol;Acc:HGNC:20771]	97.964	0	G2/M
D915_002458	Cyclin-dependent kinase [Source:UniProtKB/TrEMBL;Acc:A0A4E0RFZ8]	ENSG00000170312	cyclin dependent kinase 1 [Source:HGNC Symbol;Acc:HGNC:1722]	61.486	2.09e-133	G2/M
D915_002571	Uracil-DNA glycosylase [Source:UniProtKB/TrEMBL;Acc:A0A4E0RHC7]	ENSG00000076248	uracil DNA glycosylase [Source:HGNC Symbol;Acc:HGNC:12572]	62.766	7.68e-85	S
D915_002760	Ran GTPase-activating protein 1 [Source:UniProtKB/TrEMBL;Acc:A0A4E0RKC2]	ENSG00000100401	Ran GTPase activating protein 1 [Source:HGNC Symbol;Acc:HGNC:9854]	40.811	3.44e-78	G2/M
D915_003214	Chromobox protein 1 (Heterochromatin protein 1 beta) [Source:UniProtKB/TrEMBL;Acc:A0A4E0RWP3]	ENSG00000094916	chromobox 5 [Source:HGNC Symbol;Acc:HGNC:1555]	46.377	2.83e-52	G2/M
D915_003400	Baculoviral IAP repeat-containing protein 5 [Source:UniProtKB/TrEMBL;Acc:A0A4E0RDR7]	ENSG00000089685	baculoviral IAP repeat containing 5 [Source:HGNC Symbol;Acc:HGNC:593]	43.802	1.77e-30	G2/M
D915_003446	Protein ect2 [Source:UniProtKB/TrEMBL;Acc:A0A4E0RB55]	ENSG00000114346	epithelial cell transforming 2 [Source:HGNC Symbol;Acc:HGNC:3155]	31.746	5e-41	G2/M
D915_003456	Thymidylate synthase [Source:UniProtKB/TrEMBL;Acc:A0A4E0RGG7]	ENSG00000176890	thymidylate synthetase [Source:HGNC Symbol;Acc:HGNC:12441]	66.667	7.91e-145	S
D915_003490	DNA repair protein RAD51 homolog [Source:UniProtKB/TrEMBL;Acc:A0A4E0RID1]	ENSG00000051180	RAD51 recombinase [Source:HGNC Symbol;Acc:HGNC:9817]	83.041	0	S
D915_003541	DNA helicase [Source:UniProtKB/TrEMBL;Acc:A0A4E0RFP9]	ENSG00000197299	BLM RecQ like helicase [Source:HGNC Symbol;Acc:HGNC:1058]	45.525	0	S
D915_003575	M-phase inducer phosphatase 3 [Source:UniProtKB/TrEMBL;Acc:A0A4E0RAG6]	ENSG00000158402	cell division cycle 25C [Source:HGNC Symbol;Acc:HGNC:1727]	42.405	2.19e-29	G2/M
D915_003878	Kinesin protein [Source:UniProtKB/TrEMBL;Acc:A0A4E0S020]	ENSG00000138182	kinesin family member 20B [Source:HGNC Symbol;Acc:HGNC:7212]	29.155	4.46e-79	G2/M
D915_004004	BUB1 N-terminal domain-containing protein [Source:UniProtKB/TrEMBL;Acc:A0A4E0REH0]	ENSG00000169679	BUB1 mitotic checkpoint serine/threonine kinase [Source:HGNC Symbol;Acc:HGNC:1148]	32.031	4.47e-17	G2/M
D915_004019	Putative phd finger protein [Source:UniProtKB/TrEMBL;Acc:A0A4E0RU02]	ENSG00000092140	G2/M-phase specific E3 ubiquitin protein ligase [Source:HGNC Symbol;Acc:HGNC:20338]	38.525	3.59e-18	G2/M
D915_004377	Replication factor c subunit 2 [Source:UniProtKB/TrEMBL;Acc:A0A4E0RT97]	ENSG00000049541	replication factor C subunit 2 [Source:HGNC Symbol;Acc:HGNC:9970]	71.384	2.84e-177	S
D915_004538	Kinesin-like protein [Source:UniProtKB/TrEMBL;Acc:A0A4E0R7M4]	ENSG00000137807	kinesin family member 23 [Source:HGNC Symbol;Acc:HGNC:6392]	32.127	2.37e-112	G2/M
D915_004955	Sister chromatid cohesion protein DCC1 [Source:UniProtKB/TrEMBL;Acc:A0A2H1CE01]	ENSG00000136982	DNA replication and sister chromatid cohesion 1 [Source:HGNC Symbol;Acc:HGNC:24453]	24.272	5.34e-21	S
D915_005194	mRNA (guanine-N(7)-)-methyltransferase [Source:UniProtKB/TrEMBL;Acc:A0A4E0R5V8]	ENSG00000132780	nuclear autoantigenic sperm protein [Source:HGNC Symbol;Acc:HGNC:7644]	29.412	1.04e-22	S
D915_005221	Targeting protein for Xklp2 protein [Source:UniProtKB/TrEMBL;Acc:A0A4E0RSC4]	ENSG00000088325	TPX2 microtubule nucleation factor [Source:HGNC Symbol;Acc:HGNC:1249]	31.507	2.67e-11	G2/M
D915_005630	Ribonucleoside-diphosphate reductase [Source:UniProtKB/TrEMBL;Acc:A0A4E0R952]	ENSG00000167325	ribonucleotide reductase catalytic subunit M1 [Source:HGNC Symbol;Acc:HGNC:10451]	65.69	0	S
D915_005692	Zinc finger protein; Zinc finger, C2H2 type [Source:UniProtKB/TrEMBL;Acc:A0A2H1CA67]	ENSG00000102974	CCCTC-binding factor [Source:HGNC Symbol;Acc:HGNC:13723]	38.75	5.95e-31	G2/M
D915_006187	Nek4 protein [Source:UniProtKB/TrEMBL;Acc:A0A4E0RQR5]	ENSG00000117650	NIMA related kinase 2 [Source:HGNC Symbol;Acc:HGNC:7745]	41.887	2.42e-58	G2/M
D915_006257	Cell division cycle 20 cofactor of APC complex [Source:UniProtKB/TrEMBL;Acc:A0A4E0RNR7]	ENSG00000117399	cell division cycle 20 [Source:HGNC Symbol;Acc:HGNC:1723]	41.558	5.61e-125	G2/M
D915_006266	Ubiquitin carboxyl terminal hydrolase 47 [Source:UniProtKB/TrEMBL;Acc:A0A4E0R713]	ENSG00000162607	ubiquitin specific peptidase 1 [Source:HGNC Symbol;Acc:HGNC:12607]	27.119	1.52e-15	S
D915_006290	DNA replication licensing factor MCM2 [Source:UniProtKB/TrEMBL;Acc:A0A4E0RXD7]	ENSG00000073111	minichromosome maintenance complex component 2 [Source:HGNC Symbol;Acc:HGNC:6944]	69.619	0	S
D915_006290	DNA replication licensing factor MCM2 [Source:UniProtKB/TrEMBL;Acc:A0A4E0RXD7]	ENSG00000076003	minichromosome maintenance complex component 6 [Source:HGNC Symbol;Acc:HGNC:6949]	30.988	8.59e-98	S
D915_006387	Structural maintenance of chromosomes protein [Source:UniProtKB/TrEMBL;Acc:A0A4E0QWE3]	ENSG00000113810	structural maintenance of chromosomes 4 [Source:HGNC Symbol;Acc:HGNC:14013]	41.316	0	G2/M
D915_006461	Cytoskeleton-associated protein 5 [Source:UniProtKB/TrEMBL;Acc:A0A4E0RXG1]	ENSG00000175216	cytoskeleton associated protein 5 [Source:HGNC Symbol;Acc:HGNC:28959]	36.033	0	G2/M
D915_006554	GATOR complex protein WDR24 [Source:UniProtKB/TrEMBL;Acc:A0A4E0R3E2]	ENSG00000092470	WD repeat domain 76 [Source:HGNC Symbol;Acc:HGNC:25773]	24.359	4.43e-06	S
D915_006999	DNA mismatch repair protein msh-2 [Source:UniProtKB/TrEMBL;Acc:A0A4E0R8B7]	ENSG00000095002	mutS homolog 2 [Source:HGNC Symbol;Acc:HGNC:7325]	48.598	6.64e-173	S
D915_007018	G2/mitotic-specific cyclin-B3 [Source:UniProtKB/TrEMBL;Acc:A0A4E0R5N2]	ENSG00000157456	cyclin B2 [Source:HGNC Symbol;Acc:HGNC:1580]	34.392	1.15e-25	G2/M
D915_007018	G2/mitotic-specific cyclin-B3 [Source:UniProtKB/TrEMBL;Acc:A0A4E0R5N2]	ENSG00000175305	cyclin E2 [Source:HGNC Symbol;Acc:HGNC:1590]	34.694	1.52e-15	S
D915_007052	PH domain-containing protein [Source:UniProtKB/TrEMBL;Acc:A0A4E0RVZ8]	ENSG00000011426	anillin, actin binding protein [Source:HGNC Symbol;Acc:HGNC:14082]	31.915	1.1e-23	G2/M
D915_007076	Replication protein A subunit [Source:UniProtKB/TrEMBL;Acc:A0A4E0RMY1]	ENSG00000117748	replication protein A2 [Source:HGNC Symbol;Acc:HGNC:10290]	37.5	4.63e-59	S
D915_007084	Denticleless protein [Source:UniProtKB/TrEMBL;Acc:A0A4E0R8S6]	ENSG00000143476	denticleless E3 ubiquitin protein ligase homolog [Source:HGNC Symbol;Acc:HGNC:30288]	34.65	1.05e-47	S
D915_007155	Kinesin-like protein [Source:UniProtKB/TrEMBL;Acc:A0A4E0RLP8]	ENSG00000138778	centromere protein E [Source:HGNC Symbol;Acc:HGNC:1856]	44.565	5.02e-78	G2/M
D915_007263	Aurora kinase [Source:UniProtKB/TrEMBL;Acc:A0A4E0RV98]	ENSG00000087586	aurora kinase A [Source:HGNC Symbol;Acc:HGNC:11393]	55.849	7.36e-115	G2/M
D915_007263	Aurora kinase [Source:UniProtKB/TrEMBL;Acc:A0A4E0RV98]	ENSG00000178999	aurora kinase B [Source:HGNC Symbol;Acc:HGNC:11390]	57.197	2.46e-114	G2/M
D915_007359	Ribonucleoside diphosphate reductase small subunit [Source:UniProtKB/TrEMBL;Acc:A0A4E0R3G8]	ENSG00000171848	ribonucleotide reductase regulatory subunit M2 [Source:HGNC Symbol;Acc:HGNC:10452]	71.385	5.95e-176	S
D915_007615	NA	ENSG00000092853	claspin [Source:HGNC Symbol;Acc:HGNC:19715]	32.353	3.55e-12	S
D915_007644	Exonuclease 1 [Source:UniProtKB/TrEMBL;Acc:A0A4E0R3J4]	ENSG00000174371	exonuclease 1 [Source:HGNC Symbol;Acc:HGNC:3511]	42.365	1.03e-92	S
D915_007715	Ubiquitin-conjugating enzyme [Source:UniProtKB/TrEMBL;Acc:A0A4E0R2I9]	ENSG00000175063	ubiquitin conjugating enzyme E2 C [Source:HGNC Symbol;Acc:HGNC:15937]	58.955	1.21e-56	G2/M
D915_007941	Fanconi anemia group J protein [Source:UniProtKB/TrEMBL;Acc:A0A4E0RUG0]	ENSG00000136492	BRCA1 interacting helicase 1 [Source:HGNC Symbol;Acc:HGNC:20473]	35.424	8.81e-163	S
D915_008029	Dual specificity serine/threonine tyrosine kinase [Source:UniProtKB/TrEMBL;Acc:A0A4E0RIB7]	ENSG00000112742	TTK protein kinase [Source:HGNC Symbol;Acc:HGNC:12401]	35.88	3.13e-51	G2/M
D915_008067	Condensin complex subunit 1 [Source:UniProtKB/TrEMBL;Acc:A0A4E0RHK0]	ENSG00000010292	non-SMC condensin I complex subunit D2 [Source:HGNC Symbol;Acc:HGNC:24305]	37.312	1.81e-149	G2/M
D915_008153	Acidic leucine-rich nuclear phosphoprotein 32 protein (ANP32/acidic nuclear phosphoprotein); Leucine Rich repeat-containing domain protein [Source:UniProtKB/TrEMBL;Acc:A0A2H1C092]	ENSG00000143401	acidic nuclear phosphoprotein 32 family member E [Source:HGNC Symbol;Acc:HGNC:16673]	44.509	2.39e-33	G2/M
D915_008281	Chromatin assembly factor 1 subunit B [Source:UniProtKB/TrEMBL;Acc:A0A4E0RH95]	ENSG00000159259	chromatin assembly factor 1 subunit B [Source:HGNC Symbol;Acc:HGNC:1911]	33.094	2.43e-55	S
D915_009008	DNA topoisomerase 2 [Source:UniProtKB/TrEMBL;Acc:A0A4E0R4P2]	ENSG00000131747	DNA topoisomerase II alpha [Source:HGNC Symbol;Acc:HGNC:11989]	62.951	0	G2/M
D915_009013	DNA replication complex GINS protein PSF2 [Source:UniProtKB/TrEMBL;Acc:A0A4E0RXA6]	ENSG00000131153	GINS complex subunit 2 [Source:HGNC Symbol;Acc:HGNC:24575]	43.275	1.07e-52	S
D915_009119	DNA replication licensing factor MCM5 [Source:UniProtKB/TrEMBL;Acc:A0A4E0R1E0]	ENSG00000100297	minichromosome maintenance complex component 5 [Source:HGNC Symbol;Acc:HGNC:6948]	53.907	0	S
D915_009211	Cell division control protein 45 [Source:UniProtKB/TrEMBL;Acc:A0A4E0QWU8]	ENSG00000093009	cell division cycle 45 [Source:HGNC Symbol;Acc:HGNC:1739]	35.569	3.52e-63	S
D915_009490	Flap endonuclease 1 [Source:UniProtKB/TrEMBL;Acc:A0A4E0RWN2]	ENSG00000168496	flap structure-specific endonuclease 1 [Source:HGNC Symbol;Acc:HGNC:3650]	71.5	3.07e-105	S
D915_009518	Lamin-B receptor [Source:UniProtKB/TrEMBL;Acc:A0A4E0R301]	ENSG00000143815	lamin B receptor [Source:HGNC Symbol;Acc:HGNC:6518]	33.952	4.9e-49	G2/M
D915_009687	Cell division control protein [Source:UniProtKB/TrEMBL;Acc:A0A4E0QU85]	ENSG00000094804	cell division cycle 6 [Source:HGNC Symbol;Acc:HGNC:1744]	33.793	4.72e-65	S
D915_009724	E3 ubiquitin-protein ligase UBR7 [Source:UniProtKB/TrEMBL;Acc:A0A4E0QYJ3]	ENSG00000012963	ubiquitin protein ligase E3 component n-recognin 7 [Source:HGNC Symbol;Acc:HGNC:20344]	33.573	5.55e-69	S
D915_009918	DNA replication licensing factor MCM4 [Source:UniProtKB/TrEMBL;Acc:A0A4E0RWC4]	ENSG00000104738	minichromosome maintenance complex component 4 [Source:HGNC Symbol;Acc:HGNC:6947]	55.341	0	S
D915_009935	DNA primase small subunit [Source:UniProtKB/TrEMBL;Acc:A0A4E0RAT9]	ENSG00000198056	DNA primase subunit 1 [Source:HGNC Symbol;Acc:HGNC:9369]	56.667	9.74e-68	S
D915_010238	NA	ENSG00000080986	NDC80 kinetochore complex component [Source:HGNC Symbol;Acc:HGNC:16909]	41.121	3.69e-17	G2/M
D915_010718	ATPase family AAA domain-containing protein 2 [Source:UniProtKB/TrEMBL;Acc:A0A4E0QZ28]	ENSG00000156802	ATPase family AAA domain containing 2 [Source:HGNC Symbol;Acc:HGNC:30123]	82.946	3.24e-70	S
D915_010891	Histone H3 [Source:UniProtKB/TrEMBL;Acc:A0A2H1BRK7]	ENSG00000115163	centromere protein A [Source:HGNC Symbol;Acc:HGNC:1851]	51.515	4.57e-33	G2/M
D915_011058	Proliferating cell nuclear antigen [Source:UniProtKB/TrEMBL;Acc:A0A2H1BU75]	ENSG00000132646	proliferating cell nuclear antigen [Source:HGNC Symbol;Acc:HGNC:8729]	64.341	3.41e-128	S
D915_007861	NA	ENSG00000075131	TIMELESS interacting protein [Source:HGNC Symbol;Acc:HGNC:30750]	52.083	1.04e-09	S
D915_003532	NA	ENSG00000123975	CDC28 protein kinase regulatory subunit 2 [Source:HGNC Symbol;Acc:HGNC:2000]	65.854	1e-36	G2/M
D915_005702	NA	ENSG00000129173	E2F transcription factor 8 [Source:HGNC Symbol;Acc:HGNC:24727]	38.028	1.15e-07	S
D915_006846	NA	ENSG00000163950	stem-loop binding protein [Source:HGNC Symbol;Acc:HGNC:10904]	43.243	7.45e-13	S
D915_003532	NA	ENSG00000173207	CDC28 protein kinase regulatory subunit 1B [Source:HGNC Symbol;Acc:HGNC:19083]	72.222	1.54e-35	G2/M
D915_004516	NA	ENSG00000276043	ubiquitin like with PHD and ring finger domains 1 [Source:HGNC Symbol;Acc:HGNC:12556]	53.191	9.39e-11	S
