# Supplementary material for: Single-cell transcriptomics identifies a p21-activated kinase important for survival of the zoonotic parasite Fasciola hepatica
Source: iScience. 2026 Jul 16;29(8):116778. doi: 10.1016/j.isci.2026.116778 (PMC13400776; doi:10.1016/j.isci.2026.116778)
Supplement: Table S7. List of primers used in this study [file mmc8.xlsx]

## Sheet: Sheet1
Supplementary Data 7. Primers used for cloning
Gene ID	Gene Name	Forward Primer (5’-3’)	Reverse Primer (5’-3’)	Size (bp)	BLAST of clones (Gene ID/Length/E-val/%ID) - Top hit	Second highest gene hit
D915_007751	Histone H2B	GTGGACAAGAGGAAGAAGCG	CTTCGTCCCCTCCGAAACT	276	D915_007751 / 276 / 4.18e-151 / 99.275	D915_011048/ 276 / 1.09e-117 / 94.203
CL2*	Cathepsin L2	GCCAAAGTGATTAACTTTCAAACG	CAACCGAATGTAACCAGACTC	489	D915_011077 / 256 / 5.97e-65 / 82.812	D915_010438 / 348 / 3.46e-61 / 79.598
D915_003945	Nonmuscle myosin II regulatory light chain	TCCAACGTGTTTGGCATGTTC	TGGTTGCCACGTTTGATCAGT	443	D915_003945 / 443 / 0 / 100	D915_009091 / 21 / 0.39 / 95.238
D915_002718	Tyrosinase	GAGCAACATCACGGTGACC	GATCAAGTACTGATAGTCTACATC	449	D915_002718 / 449 / 0 / 99.109	D915_005778 / 17 / 0.41 / 100
D915_010963	Vitelline protein BI	TCGATATGTATGGAAATGTGAAGG	GTAACTGTATTTGTCATATGGAGTC	327	D915_010963 / 327 / 0 / 99.388	D915_008125 / 252 / 1.03e-136 / 99.206
D915_008401	Tektin	TGCGATTAGCCAGACACAGC	CGTTCCAGTTCGGTTTTCCA	344	D915_008401 / 344 / 0 / 99.709	D915_007342 / 17 / 0.36 / 100
D915_004414	PAK4	CCGAAAGCCACACAGAAATGA	CCCGTCTTTGTTGTTTGAATATGT	396	D915_004414 / 396 / 0 / 100	D915_000176 / 19 / 0.023 / 100
D915_001989	CDC24_OB3 domain-containing protein	TTGGACATTCAGTCGTGTTGC	GGGGAAGTCTGGCAAATGTC	240	D915_001989 / 240 / 1.82e-134 / 100	D915_010139 / 17 / 0.22 / 100
D915_008507	Collagen	CTTGACGGGTCGTTTGGGAA	CCTGGACTACCGTCTTTTCC	453	D915_008507 / 453 / 0 / 100	D915_008507 / 15 / 6.5 / 100
D915_005862	Bone marrow proteoglycan	CAAGTTCAAGCGCTGGTCGT	GGTACGGCAATCCTTTTCTCA	444	D915_005862 / 444 / 0 / 100	D915_003173 / 17 / 0.41 / 100
D915_003832	Phospholipase B-like	CAGTAAAAACGCATCGAACAGAG	CAGTTAAAGGACGACTTGAGTG	508	D915_003832 / 508 / 0 / 99.016	D915_007882 / 19 / 0.029 / 100
D915_002050	Elf5	CTAGCTCAGATGCTGATTTGAAG	TGTCCTGCTTCATCTATAACAAATC	387	D915_002050 / 379 / 0 / 100	D915_010185 / 23 / 0.048 / 95.7
*The cathepsin probe has no clear match in the newer genome version but matches to genebank entry EF611824.1
