# Supplementary material for: Single-cell transcriptomics identifies a p21-activated kinase important for survival of the zoonotic parasite Fasciola hepatica
Source: iScience. 2026 Jul 16;29(8):116778. doi: 10.1016/j.isci.2026.116778 (PMC13400776; doi:10.1016/j.isci.2026.116778)
Supplement: Table S1. List of samples used and related QC metrics [file mmc2.xlsx]

## Sheet: Sheet1
Table S1. List of samples used and related QC metrics
Sample_id	Reads per cell	ave nFeature_RNA (Genes)	Number of cells	Average nCount RNA (UMI)	Run	Mapped to genome (%)	Reads mapped to exonic region (%)
Body_1	40882	3245	3103	20949	2	95.8	65.1
Body_2	40020	3570	3134	23955	2	95.6	64.9%
Body_3	73595	3062	1178	20435	3	94.2	62.2
Body_4	111491	2602	1017	15643	3	92.2	59.8
Head_1	287800	2504	670	10720	2	94.4	63.9
Head_2	26794	1605	1759	6136	3	93.5	59.5
Head_3	45108	1708	1078	6191	3	93.2	59.7
Head_4	57994	2404	1116	12409	3	90.1	57
Whole_1	25598	3010	3265	14416	1	86.9	60.1
Whole_2	60887	2602	3261	10022	1	79	57.1
