# Supplementary material for: Single-cell transcriptomics identifies a p21-activated kinase important for survival of the zoonotic parasite Fasciola hepatica
Source: iScience. 2026 Jul 16;29(8):116778. doi: 10.1016/j.isci.2026.116778 (PMC13400776; doi:10.1016/j.isci.2026.116778)
Supplement: Table S2. List of marker genes per cluster [file mmc3.xlsx]

## Sheet: Sheet1
Table S2. List of marker genes per cluster
The FindAllMarkers() function embedded in Seurat was used to identify markers for each of the clusters by “ROC” test
cluster	gene	myAUC	avg_diff	power	avg_log2FC	pct.1	pct.2	gene description	gene_schisto
early female germ cells	D915_004953	0.951	2.71501	0.902	3.91694	0.975	0.346	Syntaxin-binding protein 5 [Source:UniProtKB/TrEMBL;Acc:A0A4E0R845]	Smp_347640
early female germ cells	D915_005310	0.936	2.49842	0.872	3.60446	0.975	0.273	Heat shock cognate 71 kDa protein [Source:UniProtKB/TrEMBL;Acc:A0A4E0S0Y1]	NA
early female germ cells	D915_005757	0.929	2.31994	0.858	3.34696	0.929	0.146	C-type lectin domain-containing protein [Source:UniProtKB/TrEMBL;Acc:A0A4E0R652]	Smp_246770
early female germ cells	D915_003451	0.927	2.1815	0.854	3.14725	0.932	0.172	Major egg antigen [Source:UniProtKB/TrEMBL;Acc:A0A2H1CHR2]	NA
early female germ cells	D915_004205	0.922	2.56017	0.844	3.69355	0.926	0.2	phosphoenolpyruvate carboxykinase (GTP) [Source:UniProtKB/TrEMBL;Acc:A0A2H1CEU3]	Smp_005880
early female germ cells	D915_003174	0.911	2.57697	0.822	3.71778	0.892	0.194	Ubiquitin carboxyl-terminal hydrolase [Source:UniProtKB/TrEMBL;Acc:A0A4E0RJB5]	NA
early female germ cells	D915_010266	0.91	2.11154	0.82	3.04631	0.889	0.134	glutathione transferase [Source:UniProtKB/TrEMBL;Acc:A0A4E0RVM5]	Smp_336250,Smp_163610
early female germ cells	D915_008031	0.9	1.5287	0.8	2.20545	0.901	0.291	Nucleosome assembly factor involved in chromatin assembly and disassembly [Source:UniProtKB/TrEMBL;Acc:A0A4E0R3I4]	Smp_033020
early female germ cells	D915_005794	0.897	2.24689	0.794	3.24158	0.842	0.105	Alpha crystallin-containing small heat shock protein variant NtermFhHSP35a [Source:UniProtKB/TrEMBL;Acc:A0A4E0R528]	NA
early female germ cells	D915_006665	0.894	1.35042	0.788	1.94825	0.889	0.16	Poly(RC)-binding protein 2 [Source:UniProtKB/TrEMBL;Acc:A0A4E0R789]	NA
early female germ cells	D915_008567	0.89	1.98783	0.78	2.86783	0.833	0.075	Flocculation protein FLO11 [Source:UniProtKB/TrEMBL;Acc:A0A4E0RXQ0]	NA
early female germ cells	D915_004449	0.889	1.40227	0.778	2.02305	0.91	0.4	Programmed cell death protein 4 [Source:UniProtKB/TrEMBL;Acc:A0A4E0RBB1]	Smp_072110
early female germ cells	D915_001799	0.888	1.43609	0.776	2.07184	0.842	0.109	HECT domain-containing protein [Source:UniProtKB/TrEMBL;Acc:A0A4E0RJ83]	NA
early female germ cells	D915_003707	0.887	1.30905	0.774	1.88856	0.916	0.673	Glycogenin glucosyltransferase [Source:UniProtKB/TrEMBL;Acc:A0A4E0RUE9]	Smp_008490
early female germ cells	D915_005194	0.881	1.38278	0.762	1.99493	0.907	0.541	mRNA (guanine-N(7))-methyltransferase [Source:UniProtKB/TrEMBL;Acc:A0A4E0R5V8]	Smp_038940
early female germ cells	D915_005862	0.881	1.82418	0.762	2.63174	0.811	0.067	Bone marrow proteoglycan [Source:UniProtKB/TrEMBL;Acc:A0A2H1C9E8]	NA
early female germ cells	D915_008547	0.881	1.81502	0.762	2.61852	0.867	0.31	Nucleoside diphosphate kinase [Source:UniProtKB/TrEMBL;Acc:A0A2H1BY32]	Smp_092750
early female germ cells	D915_004990	0.875	1.26203	0.75	1.82072	0.95	0.712	TFG domain-containing protein [Source:UniProtKB/TrEMBL;Acc:A0A4E0RZ14]	NA
early female germ cells	D915_010139	0.875	1.60925	0.75	2.32166	0.858	0.148	Major heat shock 70 kDa protein Bbb [Source:UniProtKB/TrEMBL;Acc:A0A4E0RW70]	Smp_302170,Smp_302180,Smp_303410,Smp_303390,Smp_303400,Smp_303420,Smp_303550
early female germ cells	D915_000633	0.873	1.75468	0.746	2.53147	0.811	0.086	Proline-rich protein HaeIII subfamily 1-like [Source:UniProtKB/TrEMBL;Acc:A0A2H1CVJ0]	NA
early female germ cells	D915_006652	0.863	1.19186	0.726	1.71948	0.83	0.091	RRM domain-containing protein [Source:UniProtKB/TrEMBL;Acc:A0A4E0RMR3]	Smp_349410
early female germ cells	D915_005630	0.858	1.35713	0.716	1.95792	0.845	0.302	Ribonucleoside-diphosphate reductase [Source:UniProtKB/TrEMBL;Acc:A0A4E0R952]	Smp_009030
early female germ cells	D915_006205	0.858	1.3576	0.716	1.95861	0.82	0.281	Ubiquinone biosynthesis protein [Source:UniProtKB/TrEMBL;Acc:A0A4E0RPQ1]	Smp_038420
early female germ cells	D915_002491/MCM7	0.857	1.24071	0.714	1.78996	0.811	0.195	DNA replication licensing factor MCM7 [Source:UniProtKB/TrEMBL;Acc:A0A4E0S1N1]	NA
early female germ cells	D915_003752	0.85	1.14188	0.7	1.64738	0.842	0.314	Nucleolar protein 5 [Source:UniProtKB/TrEMBL;Acc:A0A4E0RFA8]	Smp_248170
early female germ cells	D915_004322	0.85	1.18345	0.7	1.70736	0.854	0.483	Glutaredoxin [Source:UniProtKB/TrEMBL;Acc:A0A4E0REZ4]	Smp_006550
early female germ cells	D915_007414	0.849	1.30738	0.698	1.88615	0.92	0.7	Arginine methyltransferase 1 [Source:UniProtKB/TrEMBL;Acc:A0A4E0R8A4]	Smp_029240
early female germ cells	D915_000721	0.848	1.5512	0.696	2.23791	0.743	0.068	Titin [Source:UniProtKB/TrEMBL;Acc:A0A4E0RLW0]	Smp_105020
early female germ cells	D915_006073	0.848	1.71572	0.696	2.47526	0.954	0.642	WD-repeat protein 1 [Source:UniProtKB/TrEMBL;Acc:A0A4E0R9Z5]	Smp_040100
early female germ cells	D915_001822	0.846	1.57273	0.692	2.26896	0.87	0.513	Citrate synthase [Source:UniProtKB/TrEMBL;Acc:A0A4E0RWK6]	Smp_204770
early female germ cells	D915_007359	0.846	1.42727	0.692	2.05911	0.879	0.483	Ribonucleoside diphosphate reductase small subunit [Source:UniProtKB/TrEMBL;Acc:A0A4E0R3G8]	Smp_055890
early female germ cells	D915_001342/beta_tub4	0.845	1.89262	0.69	2.73048	0.771	0.148	Tubulin beta chain [Source:UniProtKB/TrEMBL;Acc:A0A2H1CS84]	NA
early female germ cells	D915_003214	0.845	1.23957	0.69	1.78832	0.882	0.552	Chromobox protein 1 (Heterochromatin protein 1 beta) [Source:UniProtKB/TrEMBL;Acc:A0A4E0RWP3]	Smp_179650
early female germ cells	D915_001792	0.843	1.49686	0.686	2.15952	0.749	0.084	Zonadhesin [Source:UniProtKB/TrEMBL;Acc:A0A4E0RIC5]	NA
early female germ cells	D915_004782	0.841	1.78901	0.682	2.58099	0.755	0.097	Secreted protein [Source:UniProtKB/TrEMBL;Acc:A0A4E0RT37]	NA
early female germ cells	D915_006815	0.841	1.22282	0.682	1.76415	0.898	0.662	Glutathione peroxidase [Source:UniProtKB/TrEMBL;Acc:A0A4E0RWQ5]	NA
early female germ cells	D915_001503	0.84	1.6599	0.68	2.39473	0.737	0.082	Ion_trans domain-containing protein [Source:UniProtKB/TrEMBL;Acc:A0A4E0RHS6]	Smp_312640
early female germ cells	D915_004144	0.839	1.14472	0.678	1.65148	0.802	0.276	Protein phosphatase 2C [Source:UniProtKB/TrEMBL;Acc:A0A4E0RZE6]	Smp_169320
early female germ cells	D915_004931	0.838	0.988644	0.676	1.42631	0.944	0.752	Eukaryotic translation initiation factor 2c [Source:UniProtKB/TrEMBL;Acc:A0A4E0S195]	Smp_179320
early female germ cells	D915_007833	0.838	1.25227	0.676	1.80664	0.87	0.507	10 kDa heat shock protein, mitochondrial [Source:UniProtKB/TrEMBL;Acc:A0A4E0R1M7]	Smp_097380
early female germ cells	D915_002707	0.837	1.17976	0.674	1.70203	0.808	0.233	Eukaryotic translation initiation factor 2-alpha kinase 4 [Source:UniProtKB/TrEMBL;Acc:A0A4E0S2U9]	Smp_337460
early female germ cells	D915_004141	0.836	1.03737	0.672	1.4966	0.839	0.338	H/ACA ribonucleoprotein complex subunit [Source:UniProtKB/TrEMBL;Acc:A0A4E0RV00]	Smp_340420
early female germ cells	D915_002919	0.835	1.58873	0.67	2.29205	0.724	0.072	Enhancer of mRNA-decapping protein 3 [Source:UniProtKB/TrEMBL;Acc:A0A4E0S2R1]	NA
early female germ cells	D915_004345	0.835	1.4996	0.67	2.16346	0.954	0.846	Malate dehydrogenase [Source:UniProtKB/TrEMBL;Acc:A0A2H1CF15]	Smp_035270
early female germ cells	D915_004774	0.835	1.12863	0.67	1.62827	0.709	0.039	Asparaginase [Source:UniProtKB/TrEMBL;Acc:A0A2H1CEY7]	NA
early female germ cells	D915_008432	0.835	1.05302	0.67	1.51919	0.882	0.575	[histone H3]-lysine(27) N-trimethyltransferase [Source:UniProtKB/TrEMBL;Acc:A0A4E0R3G6]	Smp_078900
early female germ cells	D915_009359	0.832	0.788492	0.664	1.13755	0.954	0.818	Nucleosome assembly protein 1 [Source:UniProtKB/TrEMBL;Acc:A0A4E0R0T3]	NA
early female germ cells	D915_000013	0.831	1.09453	0.662	1.57908	0.759	0.198	Lethal(3)malignant brain tumor 3 [Source:UniProtKB/TrEMBL;Acc:A0A4E0RSD1]	Smp_159100
early female germ cells	D915_002665	0.831	0.930886	0.662	1.34299	0.898	0.634	Prohibitin [Source:UniProtKB/TrEMBL;Acc:A0A4E0S1I3]	Smp_075210
early female germ cells	D915_003729/TSA	0.83	1.3968	0.66	2.01516	0.957	0.861	Thioredoxin peroxidase [Source:UniProtKB/TrEMBL;Acc:A0A4E0RVH8]	NA
early female germ cells	D915_008153	0.83	0.900363	0.66	1.29895	0.935	0.706	Acidic leucine-rich nuclear phosphoprotein 32 protein (ANP32/acidic nuclear phosphoprotein) [Source:UniProtKB/TrEMBL;Acc:A0A2H1C092]	Smp_010940
early female germ cells	D915_000444	0.828	1.09993	0.656	1.58686	0.92	0.767	Eukaryotic translation elongation factor 1 gamma [Source:UniProtKB/TrEMBL;Acc:A0A4E0RL78]	Smp_083410
early female germ cells	D915_007806	0.828	1.02092	0.656	1.47288	0.777	0.254	Calcium-binding mitochondrial carrier protein SCaMC-1 [Source:UniProtKB/TrEMBL;Acc:A0A4E0RJ05]	NA
early female germ cells	D915_007416	0.827	0.742918	0.654	1.0718	0.975	0.875	RRM domain-containing protein [Source:UniProtKB/TrEMBL;Acc:A0A4E0RVV4]	Smp_203635
early female germ cells	D915_009335	0.827	0.974973	0.654	1.40659	0.82	0.307	Stefin-1 [Source:UniProtKB/TrEMBL;Acc:A0A2H1BVZ9]	NA
early female germ cells	D915_000373	0.826	1.27004	0.652	1.83228	0.817	0.382	Putative deferrochelatase/peroxidase YfeX [Source:UniProtKB/TrEMBL;Acc:A0A4E0S471]	Smp_345210,Smp_346170,Smp_314210,Smp_317150,Smp_314200
early female germ cells	D915_007165	0.825	0.947442	0.65	1.36687	0.889	0.66	Proliferation-associated protein 2G4 [Source:UniProtKB/TrEMBL;Acc:A0A4E0R1Y3]	Smp_150690
early female germ cells	D915_001910	0.823	1.06501	0.646	1.53649	0.734	0.131	Doublecortin domain-containing protein [Source:UniProtKB/TrEMBL;Acc:A0A4E0RWC3]	NA
early female germ cells	D915_002006	0.823	1.15081	0.646	1.66027	0.752	0.182	NA	Smp_340930
early female germ cells	D915_008941	0.823	0.972298	0.646	1.40273	0.867	0.513	PWI domain-containing protein [Source:UniProtKB/TrEMBL;Acc:A0A4E0RX61]	NA
early female germ cells	D915_000612	0.822	0.892902	0.644	1.28819	0.966	0.793	RNA-binding protein 4 [Source:UniProtKB/TrEMBL;Acc:A0A4E0RJX0]	Smp_305200,Smp_314650
early female germ cells	D915_000717	0.821	1.4073	0.642	2.03031	0.712	0.126	Ubiquinone biosynthesis O-methyltransferase, mitochondrial [Source:UniProtKB/TrEMBL;Acc:A0A4E0RKR8]	Smp_029060
early female germ cells	D915_000540	0.82	1.92537	0.64	2.77772	0.765	0.165	Putative calcium-binding protein [Source:UniProtKB/TrEMBL;Acc:A0A2H1CVV7]	NA
early female germ cells	D915_003086	0.819	1.53298	0.638	2.21163	0.833	0.483	Annexin [Source:UniProtKB/TrEMBL;Acc:A0A4E0S0Z4]	NA
early female germ cells	D915_007796	0.818	1.21241	0.636	1.74914	0.842	0.452	NA	NA
early female germ cells	D915_011226	0.818	0.820524	0.636	1.18377	0.935	0.786	Translationally controlled tumor-associated [Source:UniProtKB/TrEMBL;Acc:A0A2H1BU68]	Smp_054240
early female germ cells	D915_003265	0.816	1.14427	0.632	1.65083	0.817	0.479	Thioredoxin dependent peroxide reductase [Source:UniProtKB/TrEMBL;Acc:A0A4E0RGC7]	Smp_004470
early female germ cells	D915_001255	0.815	1.39532	0.63	2.01302	0.709	0.09	Rhodopsin orphan GPCR [Source:UniProtKB/TrEMBL;Acc:A0A2H1CSN3]	Smp_161500
early female germ cells	D915_007552	0.815	0.944376	0.63	1.36245	0.895	0.708	ADP/ATP translocase [Source:UniProtKB/TrEMBL;Acc:A0A2H1BZ88]	Smp_348850,Smp_079220
early female germ cells	D915_010435	0.813	1.04941	0.626	1.51398	0.91	0.723	60S ribosomal protein L17 [Source:UniProtKB/TrEMBL;Acc:A0A2H1BTA4]	Smp_024850
early female germ cells	D915_009746	0.811	0.874233	0.622	1.26125	0.966	0.842	40S ribosomal protein SA [Source:UniProtKB/TrEMBL;Acc:A0A4E0RRP8]	NA
early female germ cells	D915_001813	0.81	1.07593	0.62	1.55224	0.752	0.292	Putative microtubule-associated protein [Source:UniProtKB/TrEMBL;Acc:A0A4E0RIX9]	NA
early female germ cells	D915_009015	0.81	0.689214	0.62	0.994326	0.985	0.893	Heterogeneous nuclear ribonucleoprotein A2 [Source:UniProtKB/TrEMBL;Acc:A0A2H1BZ67]	Smp_043100
early female germ cells	D915_010749	0.809	0.993723	0.618	1.43364	0.793	0.368	rRNA 2'-O-methyltransferase fibrillarin [Source:UniProtKB/TrEMBL;Acc:A0A4E0QU17]	Smp_044280
early female germ cells	D915_004863	0.808	0.878267	0.616	1.26707	0.978	0.899	60S ribosomal protein L7a [Source:UniProtKB/TrEMBL;Acc:A0A4E0RAM7]	NA
early female germ cells	D915_007541	0.808	0.846239	0.616	1.22086	0.92	0.668	Serine/arginine-rich splicing factor [Source:UniProtKB/TrEMBL;Acc:A0A2H1C1H1]	Smp_113620
early female germ cells	D915_004390	0.807	0.985423	0.614	1.42166	0.954	0.818	40S ribosomal protein S2 [Source:UniProtKB/TrEMBL;Acc:A0A4E0RD65]	Smp_013470
early female germ cells	D915_010872	0.806	1.04278	0.612	1.50441	0.762	0.296	NA	NA
early female germ cells	D915_000427	0.803	0.985699	0.606	1.42206	0.752	0.324	Alpha subunit of casein kinase II [Source:UniProtKB/TrEMBL;Acc:A0A4E0S3D6]	NA
early female germ cells	D915_004945	0.803	1.03205	0.606	1.48894	0.851	0.619	RNA helicase [Source:UniProtKB/TrEMBL;Acc:A0A4E0RA85]	Smp_093690
early female germ cells	D915_007258	0.803	0.937128	0.606	1.35199	0.712	0.18	NUP210 protein [Source:UniProtKB/TrEMBL;Acc:A0A4E0R7C0]	Smp_142550
early female germ cells	D915_008934	0.801	1.21141	0.602	1.74769	0.994	0.988	Glyceraldehyde-3-phosphate dehydrogenase [Source:UniProtKB/TrEMBL;Acc:A0A2H1BWY6]	NA
early female germ cells	D915_000654	0.8	0.831665	0.6	1.19984	0.681	0.08	CBM21 domain-containing protein [Source:UniProtKB/TrEMBL;Acc:A0A4E0RZZ3]	Smp_340340
early female germ cells	D915_008456	0.8	0.919701	0.6	1.32685	0.923	0.779	60S ribosomal protein L7 [Source:UniProtKB/TrEMBL;Acc:A0A2H1BYD6]	Smp_330330,Smp_101450
early female germ cells	D915_009802	0.8	2.40701	0.6	3.47258	0.728	0.205	Ribonucleoside-diphosphate reductase small subunit [Source:UniProtKB/TrEMBL;Acc:A0A2H1BUT0]	Smp_055890
early female germ cells	D915_010757	0.8	1.03102	0.6	1.48745	0.916	0.673	60S ribosomal protein L38 [Source:UniProtKB/TrEMBL;Acc:A0A4E0QVB1]	NA
early female germ cells	D915_005937	0.799	0.950112	0.598	1.37072	0.851	0.531	Putative merlin/moesin/ezrin/radixin [Source:UniProtKB/TrEMBL;Acc:A0A4E0RBC1]	NA
early female germ cells	D915_006584	0.799	1.04762	0.598	1.5114	0.814	0.476	Succinate dehydrogenase [ubiquinone] flavoprotein subunit, mitochondrial [Source:UniProtKB/TrEMBL;Acc:A0A4E0RX47]	Smp_061230
early female germ cells	D915_010447	0.799	1.16299	0.598	1.67783	0.746	0.32	Fructose-bisphosphate aldolase [Source:UniProtKB/TrEMBL;Acc:A0A4E0RVU3]	NA
early female germ cells	D915_011143	0.799	0.994045	0.598	1.4341	0.907	0.767	40S ribosomal protein S7 [Source:UniProtKB/TrEMBL;Acc:A0A2H1BRB2]	Smp_021140
early female germ cells	D915_003421	0.798	0.684316	0.596	0.987259	0.935	0.761	Complement component 1 Q subcomponent-binding protein mitochondrial [Source:UniProtKB/TrEMBL;Acc:A0A4E0RFC0]	NA
early female germ cells	D915_009078	0.798	0.839127	0.596	1.2106	0.975	0.886	Malate dehydrogenase [Source:UniProtKB/TrEMBL;Acc:A0A4E0REX4]	Smp_047370
early female germ cells	D915_004365	0.797	0.903065	0.594	1.30285	0.768	0.26	Transmembrane protein 59 [Source:UniProtKB/TrEMBL;Acc:A0A4E0R7U5]	NA
early female germ cells	D915_002097	0.796	0.929815	0.592	1.34144	0.861	0.587	Importin subunit alpha [Source:UniProtKB/TrEMBL;Acc:A0A4E0RKN2]	Smp_245030
early female germ cells	D915_001578	0.795	0.916848	0.59	1.32273	0.771	0.415	E3 ubiquitin-protein ligase TRIM33 [Source:UniProtKB/TrEMBL;Acc:A0A4E0S2G8]	Smp_082660
early female germ cells	D915_002825	0.795	1.14914	0.59	1.65786	0.873	0.705	Histone H3 [Source:UniProtKB/TrEMBL;Acc:A0A4E0RCN4]	Smp_082240
early female germ cells	D915_009749	0.794	1.01608	0.588	1.4659	0.913	0.793	peptidylprolyl isomerase [Source:UniProtKB/TrEMBL;Acc:A0A2H1BV01]	Smp_079230
early female germ cells	D915_002864	0.793	0.952679	0.586	1.37442	0.901	0.751	Histone H2A [Source:UniProtKB/TrEMBL;Acc:A0A2H1CKN9]	Smp_086860
early female germ cells	D915_007479	0.792	0.943779	0.584	1.36159	0.749	0.354	Aconitate hydratase, mitochondrial [Source:UniProtKB/TrEMBL;Acc:A0A4E0R6J8]	Smp_063090
early female germ cells	D915_000137	0.791	1.02593	0.582	1.4801	0.867	0.719	Ribosomal protein L15 [Source:UniProtKB/TrEMBL;Acc:A0A2H1CXB3]	Smp_032260
early female germ cells	D915_000741	0.791	1.36234	0.582	1.96543	0.904	0.64	Cytosolic 80S ribosomal protein L39 Cytosolic 60S large ribosomal protein L39 [Source:UniProtKB/TrEMBL;Acc:A0A4E0S2E0]	NA
early female germ cells	D915_003308	0.791	0.934218	0.582	1.34779	0.824	0.569	Superoxide dismutase [Cu-Zn] [Source:UniProtKB/TrEMBL;Acc:A0A2H1CLW2]	Smp_176200
early female germ cells	D915_003069	0.79	0.909472	0.58	1.31209	0.746	0.306	Tegument antigen (I(H)A) [Source:UniProtKB/TrEMBL;Acc:A0A4E0REX7]	NA
early female germ cells	D915_003677	0.789	0.876287	0.578	1.26422	0.678	0.168	Replication stress response regulator SDE2 [Source:UniProtKB/TrEMBL;Acc:A0A4E0RCR9]	Smp_161960
early female germ cells	D915_005060	0.789	0.990038	0.578	1.42832	0.954	0.865	40S ribosomal protein S23 [Source:UniProtKB/TrEMBL;Acc:A0A4E0RU29]	Smp_074470
early female germ cells	D915_010970	0.788	1.0492	0.576	1.51367	0.923	0.778	60S ribosomal protein L36 [Source:UniProtKB/TrEMBL;Acc:A0A4E0QY38]	Smp_063300
early female germ cells	D915_000932	0.787	0.91811	0.574	1.32455	0.768	0.421	Hydroxymethylglutaryl-CoA synthase [Source:UniProtKB/TrEMBL;Acc:A0A4E0S314]	Smp_346990
early female germ cells	D915_003649	0.787	1.97357	0.574	2.84726	0.851	0.588	Tubulin alpha chain [Source:UniProtKB/TrEMBL;Acc:A0A2H1CH96]	NA
early female germ cells	D915_006559	0.787	0.794959	0.574	1.14688	0.957	0.82	40S ribosomal protein S8 [Source:UniProtKB/TrEMBL;Acc:A0A4E0RX27]	Smp_340900
early female germ cells	D915_007575	0.787	0.900037	0.574	1.29848	0.802	0.512	Complex I-49kD [Source:UniProtKB/TrEMBL;Acc:A0A4E0R0T7]	Smp_337140
early female germ cells	D915_007154	0.786	0.90685	0.572	1.30831	0.74	0.295	Secreted protein [Source:UniProtKB/TrEMBL;Acc:A0A4E0R540]	NA
early female germ cells	D915_001001	0.785	1.33632	0.57	1.9279	0.656	0.104	Actin regulatory protein CAP-G [Source:UniProtKB/TrEMBL;Acc:A0A2H1CU16]	Smp_329430,Smp_008660
early female germ cells	D915_003830	0.785	0.888744	0.57	1.28219	0.842	0.61	HTH La-type RNA-binding domain-containing protein [Source:UniProtKB/TrEMBL;Acc:A0A4E0RUB8]	Smp_083340
early female germ cells	D915_006793	0.785	0.96203	0.57	1.38792	0.789	0.482	Voltage-dependent anion-selective channel protein 3 [Source:UniProtKB/TrEMBL;Acc:A0A4E0REE6]	Smp_091240
early female germ cells	D915_009119	0.784	0.998733	0.568	1.44087	0.731	0.335	DNA replication licensing factor MCM5 [Source:UniProtKB/TrEMBL;Acc:A0A4E0R1E0]	Smp_143490
early female germ cells	D915_007238	0.783	0.838131	0.566	1.20917	0.74	0.291	NA	Smp_176080
early female germ cells	D915_002783	0.782	0.778426	0.564	1.12303	0.901	0.726	ATP synthase subunit b [Source:UniProtKB/TrEMBL;Acc:A0A4E0RGT3]	Smp_154530
early female germ cells	D915_003101	0.782	0.818427	0.564	1.18074	0.796	0.449	Uracil phosphoribosyltransferase [Source:UniProtKB/TrEMBL;Acc:A0A4E0RUW2]	Smp_095810
early female germ cells	D915_004116	0.782	1.02331	0.564	1.47633	0.619	0.055	Conserved plasma membrane protein [Source:UniProtKB/TrEMBL;Acc:A0A4E0RCK8]	Smp_140460
early female germ cells	D915_000144	0.781	0.804612	0.562	1.16081	0.638	0.102	Hydroxysteroid 17-beta dehydrogenase 10 [Source:UniProtKB/TrEMBL;Acc:A0A4E0RJ23]	Smp_151030
early female germ cells	D915_004285	0.781	0.924652	0.562	1.33399	0.74	0.352	GrpE protein mitochondrial [Source:UniProtKB/TrEMBL;Acc:A0A4E0RT59]	Smp_062790
early female germ cells	D915_010446	0.781	0.653603	0.562	0.94295	0.981	0.835	Cell division cycle and apoptosis regulator protein 1 [Source:UniProtKB/TrEMBL;Acc:A0A4E0QVK2]	Smp_056360
early female germ cells	D915_004276	0.779	2.31574	0.558	3.3409	0.635	0.134	Serpin [Source:UniProtKB/TrEMBL;Acc:A0A4E0RUT1]	Smp_090080
early female germ cells	D915_004407	0.779	0.633596	0.558	0.914085	0.721	0.261	alanine transaminase [Source:UniProtKB/TrEMBL;Acc:A0A4E0RDS2]	Smp_130540
early female germ cells	D915_007907	0.779	0.7171	0.558	1.03456	0.932	0.789	Ribosomal protein l4 [Source:UniProtKB/TrEMBL;Acc:A0A4E0RYD3]	Smp_153790
early female germ cells	D915_004867	0.778	0.841429	0.556	1.21392	0.709	0.234	Ras GTP-binding protein Rho1 [Source:UniProtKB/TrEMBL;Acc:A0A4E0R7E0]	Smp_072140
early female germ cells	D915_005578	0.778	0.888318	0.556	1.28157	0.737	0.351	BAG domain-containing protein [Source:UniProtKB/TrEMBL;Acc:A0A4E0RAH8]	NA
early female germ cells	D915_010041	0.778	1.18665	0.556	1.71197	0.765	0.477	Ribosomal protein L32 [Source:UniProtKB/TrEMBL;Acc:A0A4E0R7I1]	Smp_322560
early female germ cells	D915_002738	0.777	1.66016	0.554	2.3951	0.604	0.07	Alpha tubulin [Source:UniProtKB/TrEMBL;Acc:A0A4E0S1G5]	NA
early female germ cells	D915_006891	0.777	0.87692	0.554	1.26513	0.966	0.941	Cytoplasmic actin [Source:UniProtKB/TrEMBL;Acc:A0A2H1C3Q6]	Smp_306600,Smp_183710
early female germ cells	D915_000853	0.776	0.919019	0.552	1.32586	0.879	0.753	Ribosomal protein L11 [Source:UniProtKB/TrEMBL;Acc:A0A2H1CUL2]	Smp_050940
early female germ cells	D915_011058	0.776	0.88217	0.552	1.2727	0.814	0.616	Proliferating cell nuclear antigen [Source:UniProtKB/TrEMBL;Acc:A0A2H1BU75]	Smp_046500
early female germ cells	D915_005515	0.775	1.07558	0.55	1.55174	0.573	0.025	Nucleolar protein 4-like [Source:UniProtKB/TrEMBL;Acc:A0A4E0RAL5]	NA
early female germ cells	D915_006254/inx.16	0.775	0.578183	0.55	0.834142	0.628	0.065	Innexin [Source:UniProtKB/TrEMBL;Acc:A0A4E0R9P5]	NA
early female germ cells	D915_006821	0.775	0.861223	0.55	1.24248	0.882	0.762	60S ribosomal protein L21 [Source:UniProtKB/TrEMBL;Acc:A0A4E0RLY1]	Smp_337330,Smp_316430
early female germ cells	D915_004699	0.774	0.672139	0.548	0.969692	0.91	0.73	Heterogeneous nuclear ribonucleoprotein H [Source:UniProtKB/TrEMBL;Acc:A0A2H1CD52]	NA
early female germ cells	D915_006677	0.774	0.763702	0.548	1.10179	0.879	0.719	Ubiquitin activating enzyme [Source:UniProtKB/TrEMBL;Acc:A0A4E0R9W8]	Smp_162630
early female germ cells	D915_009116	0.774	1.17065	0.548	1.68889	0.594	0.071	Phosphatidylcholine-sterol acyltransferase (Lecithin-cholesterol acyltransferase)/ Phospholipase A [Source:UniProtKB/TrEMBL;Acc:A0A4E0R3U5]	Smp_166530,Smp_166500
early female germ cells	D915_001800	0.773	0.9808	0.546	1.415	0.635	0.09	Dynein light chain [Source:UniProtKB/TrEMBL;Acc:A0A2H1CT65]	NA
early female germ cells	D915_009462	0.773	0.860808	0.546	1.24188	0.771	0.454	Eukaryotic peptide chain release factor subunit 1 [Source:UniProtKB/TrEMBL;Acc:A0A4E0R2K2]	Smp_066630
early female germ cells	D915_011129	0.773	0.80195	0.546	1.15697	0.96	0.89	Ribosomal protein L19 [Source:UniProtKB/TrEMBL;Acc:A0A2H1BRC3]	Smp_346040
early female germ cells	D915_000410	0.772	0.854001	0.544	1.23206	0.845	0.671	Stress-induced-phosphoprotein 1 [Source:UniProtKB/TrEMBL;Acc:A0A4E0RIN7]	Smp_064860
early female germ cells	D915_000892	0.772	0.853324	0.544	1.23109	0.879	0.735	40S ribosomal protein S3a [Source:UniProtKB/TrEMBL;Acc:A0A4E0S3X6]	NA
early female germ cells	D915_007206	0.772	0.763326	0.544	1.10125	0.749	0.384	Protein CDV3 homolog [Source:UniProtKB/TrEMBL;Acc:A0A4E0R6D5]	Smp_012280
early female germ cells	D915_007218	0.772	0.864192	0.544	1.24677	0.731	0.372	Exosome component 4 [Source:UniProtKB/TrEMBL;Acc:A0A4E0R3D5]	Smp_012110
early female germ cells	D915_007487	0.772	0.892605	0.544	1.28776	0.858	0.726	60S ribosomal protein L8 [Source:UniProtKB/TrEMBL;Acc:A0A2H1C1K7]	Smp_051260
early female germ cells	D915_002868	0.771	0.759619	0.542	1.0959	0.904	0.789	ATP synthase subunit beta [Source:UniProtKB/TrEMBL;Acc:A0A2H1CLC7]	Smp_038100
early female germ cells	D915_004862	0.771	0.789249	0.542	1.13865	0.693	0.243	DNA replication licensing factor MCM3 [Source:UniProtKB/TrEMBL;Acc:A0A4E0RD64]	Smp_037590
early female germ cells	D915_008372	0.771	0.703973	0.542	1.01562	0.628	0.08	70 kDa neurofilament protein [Source:UniProtKB/TrEMBL;Acc:A0A4E0RUD9]	Smp_170930
early female germ cells	D915_000417	0.77	0.750008	0.54	1.08203	0.669	0.2	Tudor domain-containing protein [Source:UniProtKB/TrEMBL;Acc:A0A4E0S456]	Smp_341630
early female germ cells	D915_006533	0.77	1.01706	0.54	1.46731	0.783	0.542	Succinate dehydrogenase cytochrome b560 subunit, mitochondrial [Source:UniProtKB/TrEMBL;Acc:A0A4E0RZS8]	Smp_008310
early female germ cells	D915_010582	0.77	0.883841	0.54	1.27511	0.78	0.547	Sulfhydryl oxidase [Source:UniProtKB/TrEMBL;Acc:A0A2H1BT13]	Smp_103380
early female germ cells	D915_010649	0.77	0.825148	0.54	1.19044	0.706	0.297	AP complex subunit sigma [Source:UniProtKB/TrEMBL;Acc:A0A2H1BSX5]	Smp_019990
early female germ cells	D915_008404	0.769	1.09501	0.538	1.57976	0.724	0.354	BCL domain-containing protein [Source:UniProtKB/TrEMBL;Acc:A0A4E0RIQ2]	Smp_041630
early female germ cells	D915_009022	0.769	0.846512	0.538	1.22126	0.774	0.521	Putative fetal globin-inducing factor [Source:UniProtKB/TrEMBL;Acc:A0A4E0R184]	Smp_069840
early female germ cells	D915_000739	0.768	1.02923	0.536	1.48487	0.913	0.805	40S ribosomal protein S13 [Source:UniProtKB/TrEMBL;Acc:A0A4E0S3I6]	Smp_096750,Smp_329590
early female germ cells	D915_001145	0.768	0.885065	0.536	1.27688	0.635	0.093	CBM21 domain-containing protein [Source:UniProtKB/TrEMBL;Acc:A0A4E0RML0]	Smp_167660
early female germ cells	D915_001501	0.768	0.745822	0.536	1.07599	0.774	0.416	Structural maintenance of chromosomes protein [Source:UniProtKB/TrEMBL;Acc:A0A4E0RKI1]	Smp_136970
early female germ cells	D915_009918	0.768	0.835975	0.536	1.20606	0.641	0.172	DNA replication licensing factor MCM4 [Source:UniProtKB/TrEMBL;Acc:A0A4E0RWC4]	Smp_172530
early female germ cells	D915_000808	0.767	0.766009	0.534	1.10512	0.684	0.273	RNA-binding protein NOB1 [Source:UniProtKB/TrEMBL;Acc:A0A4E0RLL0]	Smp_064510
early female germ cells	D915_000927	0.767	0.860271	0.534	1.24111	0.628	0.132	Programmed cell death protein 6 [Source:UniProtKB/TrEMBL;Acc:A0A4E0S2T2]	Smp_136640
early female germ cells	D915_006887	0.767	0.977401	0.534	1.41009	0.882	0.742	Ribosomal protein S15Aa [Source:UniProtKB/TrEMBL;Acc:A0A2H1C4D5]	Smp_076740
early female germ cells	D915_006990	0.767	0.750622	0.534	1.08292	0.721	0.331	YTH domain-containing protein [Source:UniProtKB/TrEMBL;Acc:A0A4E0RYY4]	Smp_127620
early female germ cells	D915_007885	0.767	0.754265	0.534	1.08817	0.861	0.658	Eukaryotic translation initiation factor [Source:UniProtKB/TrEMBL;Acc:A0A4E0R6Q5]	Smp_333970
early female germ cells	D915_008673	0.767	0.764427	0.534	1.10284	0.926	0.843	60S ribosomal protein L6 [Source:UniProtKB/TrEMBL;Acc:A0A2H1BY45]	Smp_038510
early female germ cells	D915_000188	0.766	0.871057	0.532	1.25667	0.721	0.389	Mitochondrial substrate solute carrier [Source:UniProtKB/TrEMBL;Acc:A0A4E0RLV3]	Smp_121160
early female germ cells	D915_000460	0.766	1.51437	0.532	2.18478	0.628	0.119	Toxin [Source:UniProtKB/TrEMBL;Acc:A0A4E0RK64]	NA
early female germ cells	D915_002305	0.766	0.748917	0.532	1.08046	0.827	0.588	40S ribosomal protein S12 [Source:UniProtKB/TrEMBL;Acc:A0A2H1CNP3]	Smp_060090
early female germ cells	D915_004397	0.766	0.844582	0.532	1.21847	0.935	0.829	Eukaryotic translation initiation factor 5A [Source:UniProtKB/TrEMBL;Acc:A0A4E0RZH4]	Smp_039400
early female germ cells	D915_005472	0.766	1.26636	0.532	1.82697	0.861	0.668	E3 ubiquitin-protein ligase RNF12-B [Source:UniProtKB/TrEMBL;Acc:A0A4E0RBA5]	Smp_047700
early female germ cells	D915_005971	0.766	0.771953	0.532	1.11369	0.82	0.637	NADH-ubiquinone oxidoreductase subunit mitochondrial [Source:UniProtKB/TrEMBL;Acc:A0A4E0RX66]	Smp_069770
early female germ cells	D915_000232	0.765	0.972022	0.53	1.40233	0.582	0.067	Proviral integration site 1 [Source:UniProtKB/TrEMBL;Acc:A0A4E0RYG3]	Smp_090890
early female germ cells	D915_002183	0.765	0.688789	0.53	0.993712	0.805	0.492	F-actin-capping protein subunit alpha [Source:UniProtKB/TrEMBL;Acc:A0A4E0RGS9]	Smp_118830
early female germ cells	D915_003354	0.765	0.753905	0.53	1.08765	0.904	0.745	DNA damage checkpoint protein rad24 [Source:UniProtKB/TrEMBL;Acc:A0A4E0RGQ0]	Smp_034840
early female germ cells	D915_006290	0.765	1.00673	0.53	1.45241	0.718	0.388	DNA replication licensing factor MCM2 [Source:UniProtKB/TrEMBL;Acc:A0A4E0RXD7]	Smp_054840,Smp_079560
early female germ cells	D915_009586	0.765	0.692724	0.53	0.999389	0.929	0.812	Ribosomal protein L3 [Source:UniProtKB/TrEMBL;Acc:A0A2H1BX12]	Smp_047200
early female germ cells	D915_000503	0.764	0.835648	0.528	1.20559	0.557	0.035	RNA-binding protein Musashi [Source:UniProtKB/TrEMBL;Acc:A0A4E0S077]	NA
early female germ cells	D915_001609	0.764	0.773514	0.528	1.11595	0.879	0.755	Secreted protein [Source:UniProtKB/TrEMBL;Acc:A0A4E0S3J9]	NA
early female germ cells	D915_003829	0.764	0.776159	0.528	1.11976	0.675	0.226	FAD-dependent oxidoreductase domain-containing protein 1 [Source:UniProtKB/TrEMBL;Acc:A0A4E0RZX4]	Smp_089880
early female germ cells	D915_008168	0.764	0.902452	0.528	1.30196	0.839	0.757	Profilin [Source:UniProtKB/TrEMBL;Acc:A0A4E0RUP9]	Smp_080920
early female germ cells	D915_002775	0.763	0.748421	0.526	1.07974	0.675	0.242	U3 small nucleolar RNA-interacting protein 2 [Source:UniProtKB/TrEMBL;Acc:A0A4E0S1D0]	Smp_246300
early female germ cells	D915_008922	0.763	0.781412	0.526	1.12734	0.774	0.505	FAD dependent oxidoreductase [Source:UniProtKB/TrEMBL;Acc:A0A4E0QTE3]	Smp_123440
early female germ cells	D915_009342	0.763	0.734524	0.526	1.05969	0.848	0.691	Translation initiation factor 4G [Source:UniProtKB/TrEMBL;Acc:A0A4E0R1D5]	NA
early female germ cells	D915_007992	0.762	1.84163	0.524	2.65691	0.613	0.123	Apolipoprotein C-II [Source:UniProtKB/TrEMBL;Acc:A0A2H1C187]	NA
early female germ cells	D915_009290	0.762	0.797138	0.524	1.15003	0.653	0.227	Mab-21 domain-containing protein [Source:UniProtKB/TrEMBL;Acc:A0A4E0QV13]	Smp_244430
early female germ cells	D915_011104	0.762	0.991555	0.524	1.43051	0.87	0.778	eIF3_N domain-containing protein [Source:UniProtKB/TrEMBL;Acc:A0A4E0RUN9]	NA
early female germ cells	D915_008472	0.761	0.899423	0.522	1.29759	0.755	0.456	Small nuclear ribonucleoprotein Sm D1 [Source:UniProtKB/TrEMBL;Acc:A0A4E0R367]	Smp_349880
early female germ cells	D915_009340	0.761	0.799958	0.522	1.1541	0.693	0.345	SCO cytochrome oxidase deficient protein 1 [Source:UniProtKB/TrEMBL;Acc:A0A4E0RFD3]	Smp_034700
early female germ cells	D915_000449	0.76	0.856926	0.52	1.23628	0.923	0.821	Ribosomal protein S3 [Source:UniProtKB/TrEMBL;Acc:A0A2H1CW70]	Smp_131450,Smp_027610
early female germ cells	D915_001562	0.76	0.660174	0.52	0.95243	0.926	0.825	Eukaryotic translation initiation factor 4E transporter [Source:UniProtKB/TrEMBL;Acc:A0A4E0RLV0]	NA
early female germ cells	D915_004715	0.76	1.20748	0.52	1.74202	0.926	0.867	60S acidic ribosomal protein P2 [Source:UniProtKB/TrEMBL;Acc:A0A4E0RD46]	Smp_029820
early female germ cells	D915_006600	0.76	1.02226	0.52	1.47481	0.7	0.332	G1/S-specific cyclin-D2 [Source:UniProtKB/TrEMBL;Acc:A0A4E0R7G8]	NA
early female germ cells	D915_006705	0.76	0.946579	0.52	1.36562	0.805	0.595	Transposase [Source:UniProtKB/TrEMBL;Acc:A0A4E0R948]	NA
early female germ cells	D915_006969	0.76	0.843245	0.52	1.21655	0.82	0.651	Cytochrome c oxidase subunit IV [Source:UniProtKB/TrEMBL;Acc:A0A4E0R3A4]	NA
early female germ cells	D915_006977	0.76	0.90377	0.52	1.30386	0.864	0.725	Succinate dehydrogenase [ubiquinone] iron-sulfur subunit, mitochondrial [Source:UniProtKB/TrEMBL;Acc:A0A4E0R6D1]	Smp_089640
early female germ cells	D915_000159	0.759	0.779294	0.518	1.12428	0.616	0.13	Tetraspanin [Source:UniProtKB/TrEMBL;Acc:A0A4E0RKN8]	Smp_335550,Smp_152990
early female germ cells	D915_006105	0.759	0.89571	0.518	1.29224	0.638	0.193	LAM_G_DOMAIN domain-containing protein [Source:UniProtKB/TrEMBL;Acc:A0A4E0R9W2]	NA
early female germ cells	D915_006129	0.759	0.670818	0.518	0.967785	0.724	0.381	Alpha-1,4 glucan phosphorylase [Source:UniProtKB/TrEMBL;Acc:A0A4E0S041]	Smp_143840
early female germ cells	D915_006940	0.759	0.734669	0.518	1.0599	0.87	0.732	RNA helicase [Source:UniProtKB/TrEMBL;Acc:A0A4E0RPA5]	Smp_097660
early female germ cells	D915_007854	0.759	0.722499	0.518	1.04235	0.848	0.688	GTP-binding nuclear protein [Source:UniProtKB/TrEMBL;Acc:A0A4E0R6E1]	Smp_079430
early female germ cells	D915_002773	0.758	0.83021	0.516	1.19774	0.7	0.35	DNA-directed RNA polymerase II subunit J [Source:UniProtKB/TrEMBL;Acc:A0A4E0S2R9]	Smp_040710
early female germ cells	D915_002950	0.758	0.957801	0.516	1.38181	0.879	0.737	Microsomal glutathione transferase [Source:UniProtKB/TrEMBL;Acc:A0A4E0RJR2]	Smp_340910
early female germ cells	D915_003546	0.757	0.733958	0.514	1.05888	0.885	0.753	Ribosomal protein L26 [Source:UniProtKB/TrEMBL;Acc:A0A2H1CIZ5]	Smp_098960
early female germ cells	D915_005600	0.757	0.745142	0.514	1.07501	0.712	0.388	Ribosome production factor [Source:UniProtKB/TrEMBL;Acc:A0A4E0S0N5]	Smp_145800
early female germ cells	D915_007225	0.757	0.746509	0.514	1.07699	0.734	0.412	FFD domain-containing protein [Source:UniProtKB/TrEMBL;Acc:A0A4E0R5Q2]	Smp_328230
early female germ cells	D915_007348	0.757	0.698537	0.514	1.00778	0.892	0.799	Ribosomal-protein-alanine acetyltransferase [Source:UniProtKB/TrEMBL;Acc:A0A2H1C3S5]	Smp_082030
early female germ cells	D915_010866	0.757	0.810338	0.514	1.16907	0.882	0.756	ADP-ribosylation factor [Source:UniProtKB/TrEMBL;Acc:A0A2H1BUB8]	NA
early female germ cells	D915_001715	0.756	0.68162	0.512	0.98337	0.749	0.436	Conserved oligomeric Golgi complex subunit 7 [Source:UniProtKB/TrEMBL;Acc:A0A4E0S3I0]	Smp_337860
early female germ cells	D915_009473	0.756	0.660783	0.512	0.953309	0.802	0.589	RPB6 homolog [Source:UniProtKB/TrEMBL;Acc:A0A4E0R376]	Smp_073570
early female germ cells	D915_003260	0.755	0.791251	0.51	1.14153	0.632	0.192	RNA helicase [Source:UniProtKB/TrEMBL;Acc:A0A4E0RE80]	Smp_157800
early female germ cells	D915_005406	0.755	0.751178	0.51	1.08372	0.814	0.563	Pre-mRNA-processing-splicing factor [Source:UniProtKB/TrEMBL;Acc:A0A4E0R5M4]	Smp_322440
early female germ cells	D915_008189	0.755	0.726979	0.51	1.04881	0.749	0.444	ribose-phosphate diphosphokinase [Source:UniProtKB/TrEMBL;Acc:A0A4E0R0B0]	Smp_022090
early female germ cells	D915_002042	0.754	0.825438	0.508	1.19085	0.848	0.709	Putative beta thymosin [Source:UniProtKB/TrEMBL;Acc:A0A4E0RL21]	NA
early female germ cells	D915_005582	0.754	0.749522	0.508	1.08133	0.718	0.363	Ran-binding protein 7 [Source:UniProtKB/TrEMBL;Acc:A0A4E0RBY1]	Smp_133710
early female germ cells	D915_008715/eno	0.754	0.810392	0.508	1.16915	0.966	0.901	phosphopyruvate hydratase [Source:UniProtKB/TrEMBL;Acc:B3CJ61]	NA
early female germ cells	D915_005286	0.753	0.791541	0.506	1.14195	0.7	0.36	Nucleolar protein 56 [Source:UniProtKB/TrEMBL;Acc:A0A4E0RT58]	Smp_048660
early female germ cells	D915_007092	0.753	0.782025	0.506	1.12822	0.854	0.738	60S ribosomal protein L28 [Source:UniProtKB/TrEMBL;Acc:A0A2H1C365]	Smp_084460
early female germ cells	D915_001142	0.752	0.891443	0.504	1.28608	0.536	0.035	DNA-binding protein inhibitor ID-2-A [Source:UniProtKB/TrEMBL;Acc:A0A4E0RZD9]	Smp_155360
early female germ cells	D915_003253	0.752	0.722183	0.504	1.04189	0.734	0.445	E3 SUMO-protein ligase RanBP2 [Source:UniProtKB/TrEMBL;Acc:A0A4E0S297]	Smp_016410
early female germ cells	D915_003387	0.752	0.747276	0.504	1.07809	0.808	0.577	Deoxyuridine 5'-triphosphate nucleotidohydrolase [Source:UniProtKB/TrEMBL;Acc:A0A4E0RG02]	Smp_079240
early female germ cells	D915_004032	0.752	0.709935	0.504	1.02422	0.684	0.308	Pumilio domain containing protein [Source:UniProtKB/TrEMBL;Acc:A0A4E0RGB9]	Smp_098450
early female germ cells	D915_005624	0.752	0.728191	0.504	1.05056	0.625	0.187	Midasin [Source:UniProtKB/TrEMBL;Acc:A0A4E0RRZ9]	NA
early female germ cells	D915_006222	0.752	0.738503	0.504	1.06543	0.607	0.149	PH domain-containing protein [Source:UniProtKB/TrEMBL;Acc:A0A4E0RAF4]	NA
early female germ cells	D915_006586	0.752	0.679079	0.504	0.979704	0.749	0.434	C2H2-type domain-containing protein [Source:UniProtKB/TrEMBL;Acc:A0A4E0RWT3]	Smp_208090
early female germ cells	D915_006810	0.752	0.721439	0.504	1.04082	0.712	0.385	Carbonic anhydrase [Source:UniProtKB/TrEMBL;Acc:A0A4E0R8X6]	Smp_004070
early female germ cells	D915_009851	0.752	0.823493	0.504	1.18805	0.638	0.231	dihydrofolate reductase [Source:UniProtKB/TrEMBL;Acc:A0A4E0QYF4]	NA
early female germ cells	D915_000997	0.751	1.2616	0.502	1.82011	0.551	0.067	Annexin [Source:UniProtKB/TrEMBL;Acc:A0A4E0S3V8]	Smp_315140,Smp_074140
early female germ cells	D915_002238	0.751	0.684378	0.502	0.987349	0.551	0.056	PHD finger protein 10 [Source:UniProtKB/TrEMBL;Acc:A0A4E0RMH0]	Smp_333350
early female germ cells	D915_004968	0.751	0.669833	0.502	0.966364	0.91	0.713	Splicing factor arginine serine rich arginine serine rich splicing factor [Source:UniProtKB/TrEMBL;Acc:A0A2H1CE81]	NA
early female germ cells	D915_006426	0.751	0.804198	0.502	1.16021	0.526	0.026	SOCS box domain-containing protein [Source:UniProtKB/TrEMBL;Acc:A0A4E0R722]	NA
early female germ cells	D915_001505	0.75	0.651579	0.5	0.94003	0.82	0.594	Putative lupus la ribonucleoprotein [Source:UniProtKB/TrEMBL;Acc:A0A4E0S2J8]	Smp_122800
early female germ cells	D915_004493	0.75	0.70533	0.5	1.01758	0.783	0.555	E3 ubiquitin-protein ligase HUWE1 [Source:UniProtKB/TrEMBL;Acc:A0A4E0RBF0]	Smp_167680
early female germ cells	D915_004914	0.75	0.790809	0.5	1.1409	0.768	0.568	Eukaryotic translation initiation factor 4E-binding protein 1 [Source:UniProtKB/TrEMBL;Acc:A0A4E0R812]	Smp_074390
early female germ cells	D915_005617	0.75	0.658128	0.5	0.949478	0.867	0.698	Activator of 90 kDa heat shock protein ATPase 1 [Source:UniProtKB/TrEMBL;Acc:A0A4E0RAK2]	Smp_083080
early female germ cells	D915_006492	0.75	0.664038	0.5	0.958004	0.799	0.527	Zinc finger Ran-binding domain-containing protein 2 [Source:UniProtKB/TrEMBL;Acc:A0A4E0R9C6]	Smp_082560
early female germ cells	D915_007264	0.75	0.743176	0.5	1.07218	0.678	0.305	Mitochondrial ribosomal protein L38 [Source:UniProtKB/TrEMBL;Acc:A0A4E0RKU6]	Smp_050700
early female germ cells	D915_008094	0.75	0.881893	0.5	1.2723	0.876	0.752	Ribosomal protein L37 [Source:UniProtKB/TrEMBL;Acc:A0A4E0R6P7]	Smp_035800
early female germ cells	D915_010245	0.75	0.821417	0.5	1.18505	0.672	0.311	Mediator of RNA polymerase II transcription subunit 7 [Source:UniProtKB/TrEMBL;Acc:A0A4E0QVI2]	Smp_319080
early female germ cells	D915_005471	0.749	0.669193	0.498	0.965441	0.715	0.328	Propionyl-CoA carboxylase beta chain [Source:UniProtKB/TrEMBL;Acc:A0A4E0RBX3]	Smp_163230
early female germ cells	D915_006369	0.749	0.827097	0.498	1.19325	0.805	0.66	PTS EIIB type-4 domain-containing protein [Source:UniProtKB/TrEMBL;Acc:A0A4E0RZM2]	NA
early female germ cells	D915_006741	0.749	0.643798	0.498	0.928804	0.669	0.249	Histone-arginine methyltransferase CARM1 [Source:UniProtKB/TrEMBL;Acc:A0A4E0RWV2]	Smp_070340
early female germ cells	D915_008990	0.749	0.670143	0.498	0.966812	0.777	0.488	Polypyrimidine tract-binding protein 2 [Source:UniProtKB/TrEMBL;Acc:A0A4E0RGE0]	Smp_142300
early female germ cells	D915_010842	0.749	0.576746	0.498	0.832069	0.947	0.83	Heterogeneous nuclear ribonucleoprotein A2 [Source:UniProtKB/TrEMBL;Acc:A0A4E0RAL0]	Smp_053940
early female germ cells	D915_000428	0.748	0.963122	0.496	1.38949	0.573	0.083	Cadherin EGF LAG seven pass G type receptor [Source:UniProtKB/TrEMBL;Acc:A0A4E0RRL7]	Smp_332930
early female germ cells	D915_002143	0.748	0.714796	0.496	1.03123	0.675	0.293	Prostamide/prostaglandin F synthase [Source:UniProtKB/TrEMBL;Acc:A0A4E0RH11]	Smp_194940
early female germ cells	D915_005683	0.748	0.933549	0.496	1.34683	0.737	0.483	ANK_REP_REGION domain-containing protein [Source:UniProtKB/TrEMBL;Acc:A0A4E0S0B6]	Smp_312660
early female germ cells	D915_006038	0.748	0.680719	0.496	0.982069	0.774	0.537	Programmed cell death 6-interacting protein [Source:UniProtKB/TrEMBL;Acc:A0A4E0RX62]	Smp_087580,Smp_087620
early female germ cells	D915_006893	0.748	0.800895	0.496	1.15545	0.913	0.801	Ribosomal protein L27 [Source:UniProtKB/TrEMBL;Acc:A0A2H1C4R8]	Smp_063350
early female germ cells	D915_009045	0.748	0.638946	0.496	0.921804	0.898	0.719	Arginine:serine rich splicing factor [Source:UniProtKB/TrEMBL;Acc:A0A4E0QYI8]	Smp_098890
early female germ cells	D915_009226	0.748	1.31204	0.496	1.89287	0.83	0.689	40S ribosomal protein S15 [Source:UniProtKB/TrEMBL;Acc:A0A4E0RE45]	Smp_130850
early female germ cells	D915_000021	0.747	0.717635	0.494	1.03533	0.7	0.389	Ovule protein [Source:UniProtKB/TrEMBL;Acc:A0A4E0RN67]	NA
early female germ cells	D915_005151	0.747	0.724496	0.494	1.04523	0.638	0.205	Membrane-associated guanylate kinase WW and PDZ domain-containing protein 3 [Source:UniProtKB/TrEMBL;Acc:A0A4E0RCU3]	Smp_309590
early female germ cells	D915_007377	0.747	0.704314	0.494	1.01611	0.681	0.319	Dihydropyrimidinase [Source:UniProtKB/TrEMBL;Acc:A0A4E0RL52]	Smp_085110
early female germ cells	D915_007898	0.747	0.686961	0.494	0.991076	0.867	0.722	RNA pseudouridylate synthase domain-containing protein 4 [Source:UniProtKB/TrEMBL;Acc:A0A4E0RJ86]	Smp_210920
early female germ cells	D915_009510	0.747	1.01209	0.494	1.46013	0.712	0.414	Putative exon-exon junction complex magoh component [Source:UniProtKB/TrEMBL;Acc:A0A4E0RSL3]	Smp_103470
early female germ cells	D915_010730	0.747	0.701182	0.494	1.01159	0.805	0.606	Transformer-2 protein like protein alpha [Source:UniProtKB/TrEMBL;Acc:A0A2H1BUT1]	Smp_050920
early female germ cells	D915_000968	0.746	0.847051	0.492	1.22204	0.52	0.036	Rassf1 [Source:UniProtKB/TrEMBL;Acc:A0A4E0RXM4]	Smp_334330
early female germ cells	D915_001382	0.746	0.709416	0.492	1.02347	0.644	0.251	Probable cytosolic iron-sulfur protein assembly protein CIAO1 homolog [Source:UniProtKB/TrEMBL;Acc:A0A4E0RFT0]	Smp_018400
early female germ cells	D915_001706	0.746	0.715716	0.492	1.03256	0.889	0.821	Ribosomal protein S5a [Source:UniProtKB/TrEMBL;Acc:A0A4E0RWT8]	Smp_093440
early female germ cells	D915_006411	0.746	0.707149	0.492	1.0202	0.647	0.249	Putative suppressor of actin (Sac) [Source:UniProtKB/TrEMBL;Acc:A0A4E0R726]	Smp_060420
early female germ cells	D915_008689	0.746	1.04313	0.492	1.50492	0.622	0.215	Adenylosuccinate synthetase [Source:UniProtKB/TrEMBL;Acc:A0A4E0RXK5]	Smp_055990
early female germ cells	D915_010532	0.746	0.811122	0.492	1.1702	0.69	0.371	C2H2-type domain-containing protein [Source:UniProtKB/TrEMBL;Acc:A0A2H1BSM3]	Smp_320940,Smp_158740
early female germ cells	D915_000740	0.745	0.748318	0.49	1.07959	0.675	0.336	RNA helicase [Source:UniProtKB/TrEMBL;Acc:A0A4E0RLK4]	Smp_333940
early female germ cells	D915_000995	0.745	0.644199	0.49	0.929383	0.551	0.059	Microtubule-associated protein [Source:UniProtKB/TrEMBL;Acc:A0A4E0RXN2]	Smp_162230
early female germ cells	D915_001849	0.745	0.868979	0.49	1.25367	0.74	0.492	Small nuclear ribonucleoprotein G [Source:UniProtKB/TrEMBL;Acc:A0A2H1CS47]	Smp_038680
early female germ cells	D915_002095	0.745	0.852978	0.49	1.23059	0.814	0.611	GTP-binding regulatory protein Gs alpha-S chain [Source:UniProtKB/TrEMBL;Acc:A0A4E0S201]	Smp_092580
early female germ cells	D915_003268	0.745	0.719222	0.49	1.03762	0.762	0.484	Transketolase [Source:UniProtKB/TrEMBL;Acc:A0A2H1CJ52]	Smp_059790,Smp_302460
early female germ cells	D915_004328	0.745	0.837599	0.49	1.2084	0.563	0.079	Tetraspanin-6 [Source:UniProtKB/TrEMBL;Acc:A0A4E0R873]	Smp_155310
early female germ cells	D915_007140	0.745	0.684377	0.49	0.987347	0.789	0.609	5-demethoxyubiquinone hydroxylase, mitochondrial [Source:UniProtKB/TrEMBL;Acc:A0A4E0R4X5]	Smp_180060
early female germ cells	D915_007475	0.745	0.679676	0.49	0.980565	0.935	0.862	Eukaryotic translation elongation factor 1 beta 2 [Source:UniProtKB/TrEMBL;Acc:A0A4E0R664]	Smp_030690
early female germ cells	D915_010261	0.745	0.792108	0.49	1.14277	0.96	0.853	40S ribosomal protein S30 [Source:UniProtKB/TrEMBL;Acc:A0A2H1BTK5]	Smp_014650
early female germ cells	D915_010710	0.745	0.675098	0.49	0.97396	0.746	0.41	Aly/REF export factor [Source:UniProtKB/TrEMBL;Acc:A0A4E0RP40]	Smp_005260
early female germ cells	D915_010984	0.745	0.835001	0.49	1.20465	0.783	0.603	Mortalin protein [Source:UniProtKB/TrEMBL;Acc:A0A4E0QXN0]	NA
early female germ cells	D915_001421	0.744	1.09695	0.488	1.58257	0.684	0.35	glutathione transferase [Source:UniProtKB/TrEMBL;Acc:A0A4E0RYR4]	Smp_152710
early female germ cells	D915_002072	0.744	0.894856	0.488	1.291	0.542	0.057	Elongation of very long chain fatty acids protein [Source:UniProtKB/TrEMBL;Acc:A0A4E0RI49]	Smp_130370
early female germ cells	D915_002466	0.744	0.843078	0.488	1.2163	0.96	0.899	60S ribosomal protein L18a [Source:UniProtKB/TrEMBL;Acc:A0A2H1CLY7]	Smp_322220
early female germ cells	D915_006846	0.744	0.708602	0.488	1.0223	0.709	0.394	Histone RNA hairpin-binding protein [Source:UniProtKB/TrEMBL;Acc:A0A4E0RLU5]	Smp_137390
early female germ cells	D915_008178	0.744	1.07152	0.488	1.54588	0.895	0.74	40S ribosomal protein S28 [Source:UniProtKB/TrEMBL;Acc:A0A4E0RHM5]	Smp_332100
early female germ cells	D915_009698	0.744	0.619526	0.488	0.893788	0.892	0.733	ATP synthase subunit alpha [Source:UniProtKB/TrEMBL;Acc:A0A4E0QVG1]	Smp_002880
early female germ cells	D915_001200	0.743	0.724902	0.486	1.04581	0.882	0.782	Tick transposon [Source:UniProtKB/TrEMBL;Acc:A0A4E0RKK8]	NA
early female germ cells	D915_006168	0.743	0.592316	0.486	0.854531	0.895	0.744	Spliceosome rna helicase bat1 [Source:UniProtKB/TrEMBL;Acc:A0A2H1C7S1]	NA
early female germ cells	D915_008850	0.743	0.818853	0.486	1.18136	0.966	0.921	60S ribosomal protein L35a [Source:UniProtKB/TrEMBL;Acc:A0A4E0R2G0]	Smp_061200
early female germ cells	D915_009739	0.743	1.15188	0.486	1.66181	0.545	0.075	Cytosolic Cu-Zn superoxide dismutase [Source:UniProtKB/TrEMBL;Acc:A0A4E0RWK7]	Smp_174810,Smp_095980
early female germ cells	D915_010801	0.743	0.731992	0.486	1.05604	0.916	0.827	Large subunit ribosomal protein LP1 [Source:UniProtKB/TrEMBL;Acc:A0A2H1BUI8]	Smp_041980
early female germ cells	D915_000337	0.742	1.37157	0.484	1.97876	0.517	0.039	DUF4704 domain-containing protein [Source:UniProtKB/TrEMBL;Acc:A0A4E0S0D0]	Smp_145400
early female germ cells	D915_004955	0.742	0.799408	0.484	1.1533	0.545	0.083	Sister chromatid cohesion protein DCC1 [Source:UniProtKB/TrEMBL;Acc:A0A2H1CE01]	Smp_145550
early female germ cells	D915_007099	0.742	0.921116	0.484	1.32889	0.854	0.676	Peptidyl-prolyl cis-trans isomerase [Source:UniProtKB/TrEMBL;Acc:A0A4E0R534]	Smp_069160
early female germ cells	D915_008315	0.742	0.644941	0.484	0.930453	0.938	0.817	Nascent polypeptide-associated complex alpha polypeptide [Source:UniProtKB/TrEMBL;Acc:A0A4E0RXX0]	Smp_018530
early female germ cells	D915_008322	0.742	0.760447	0.484	1.09709	0.594	0.171	Coenzyme Q6 monooxygenase [Source:UniProtKB/TrEMBL;Acc:A0A4E0R3S9]	Smp_153460
early female germ cells	D915_009432	0.742	0.77133	0.484	1.11279	0.635	0.249	enoyl-CoA hydratase [Source:UniProtKB/TrEMBL;Acc:A0A4E0R1E8]	NA
early female germ cells	D915_006517	0.741	0.677863	0.482	0.97795	0.613	0.206	Presenilin associated rhomboid [Source:UniProtKB/TrEMBL;Acc:A0A4E0R7D9]	Smp_032420
early female germ cells	D915_001290	0.74	1.11376	0.48	1.60681	0.495	0.018	ANK_REP_REGION domain-containing protein [Source:UniProtKB/TrEMBL;Acc:A0A4E0RJN9]	Smp_308030
early female germ cells	D915_005512	0.74	0.702408	0.48	1.01336	0.864	0.726	Eukaryotic translation elongation factor 1 beta 2 [Source:UniProtKB/TrEMBL;Acc:A0A4E0RRP1]	Smp_003970
early female germ cells	D915_007335	0.74	0.656014	0.48	0.946428	0.684	0.334	Deoxyhypusine hydroxylase [Source:UniProtKB/TrEMBL;Acc:A0A4E0R7M1]	Smp_056370
early female germ cells	D915_007506	0.74	0.689787	0.48	0.995153	0.613	0.203	HEAT repeat-containing protein 1 [Source:UniProtKB/TrEMBL;Acc:A0A4E0RKC9]	Smp_162600
early female germ cells	D915_009620	0.74	0.663931	0.48	0.95785	0.755	0.482	Quinolinate phosphoribosyltransferase [decarboxylating] [Source:UniProtKB/TrEMBL;Acc:A0A4E0REG2]	Smp_246230
early female germ cells	D915_000314	0.739	0.753352	0.478	1.08686	0.635	0.241	Non-specific serine/threonine protein kinase [Source:UniProtKB/TrEMBL;Acc:A0A4E0S3G0]	NA
early female germ cells	D915_000781	0.739	0.657292	0.478	0.948272	0.647	0.262	Calcium homeostasis endoplasmic reticulum protein [Source:UniProtKB/TrEMBL;Acc:A0A4E0RNE2]	Smp_007180
early female germ cells	D915_001357	0.739	0.862819	0.478	1.24478	0.508	0.033	Non-specific serine/threonine protein kinase [Source:UniProtKB/TrEMBL;Acc:A0A4E0RK89]	Smp_172340
early female germ cells	D915_005896	0.739	0.64938	0.478	0.936857	0.653	0.271	Actin-related protein 2 [Source:UniProtKB/TrEMBL;Acc:A0A4E0R5I5]	Smp_101290
early female germ cells	D915_010663	0.739	0.624219	0.478	0.900558	0.926	0.795	Transcription factor BTF3 [Source:UniProtKB/TrEMBL;Acc:A0A4E0QZB0]	Smp_002180
early female germ cells	D915_001920	0.738	0.650396	0.476	0.938323	0.783	0.569	Clathrin heavy chain [Source:UniProtKB/TrEMBL;Acc:A0A4E0RNM0]	Smp_154420
early female germ cells	D915_002612	0.738	0.588149	0.476	0.84852	0.783	0.55	BICD2 [Source:UniProtKB/TrEMBL;Acc:A0A4E0RGE5]	Smp_028070
early female germ cells	D915_009148	0.738	0.665895	0.476	0.960683	0.802	0.61	Eukaryotic translation initiation factor 3 subunit A [Source:UniProtKB/TrEMBL;Acc:A0A4E0R3X4]	Smp_001170
early female germ cells	D915_006257	0.737	0.719053	0.474	1.03737	0.656	0.324	Cell division cycle 20 cofactor of APC complex [Source:UniProtKB/TrEMBL;Acc:A0A4E0RNR7]	Smp_004060
early female germ cells	D915_008538	0.737	0.679188	0.474	0.979861	0.678	0.325	Putative cyclin [Source:UniProtKB/TrEMBL;Acc:A0A4E0R5F6]	Smp_152760
early female germ cells	D915_010826	0.737	0.653554	0.474	0.942879	0.916	0.82	Btz domain-containing protein [Source:UniProtKB/TrEMBL;Acc:A0A4E0QZ34]	NA
early female germ cells	D915_011053	0.737	0.769543	0.474	1.11022	0.765	0.537	Signal peptidase complex subunit 2 [Source:UniProtKB/TrEMBL;Acc:A0A2H1BSD9]	Smp_024390
early female germ cells	D915_001495	0.736	0.629941	0.472	0.908813	0.505	0.038	Pleckstrin domain-containing family G member 1 [Source:UniProtKB/TrEMBL;Acc:A0A4E0RZ13]	Smp_176430
early female germ cells	D915_007252	0.736	1.05973	0.472	1.52887	0.867	0.8	40S ribosomal protein S21 [Source:UniProtKB/TrEMBL;Acc:A0A4E0RZ09]	Smp_146190
early female germ cells	D915_000500	0.735	0.73259	0.47	1.0569	0.895	0.824	60S ribosomal protein L13 [Source:UniProtKB/TrEMBL;Acc:A0A2H1CVX5]	Smp_022640
early female germ cells	D915_000748	0.735	0.55459	0.47	0.800104	0.913	0.791	Calnexin [Source:UniProtKB/TrEMBL;Acc:A0A4E0RJN6]	Smp_043150
early female germ cells	D915_000824	0.735	0.614554	0.47	0.886614	0.78	0.513	Pre-mRNA-processing factor 39 [Source:UniProtKB/TrEMBL;Acc:A0A4E0RZU8]	Smp_170570
early female germ cells	D915_004003	0.735	0.794562	0.47	1.14631	0.703	0.449	Ferritin [Source:UniProtKB/TrEMBL;Acc:A0A2H1CFV8]	NA
early female germ cells	D915_004252	0.735	0.756009	0.47	1.09069	0.632	0.272	Protein lin-54 [Source:UniProtKB/TrEMBL;Acc:A0A4E0RE50]	NA
early female germ cells	D915_007052	0.735	0.667038	0.47	0.962333	0.607	0.212	PH domain-containing protein [Source:UniProtKB/TrEMBL;Acc:A0A4E0RVZ8]	Smp_340780
early female germ cells	D915_000667	0.734	0.653798	0.468	0.943231	0.598	0.162	MARVEL domain-containing protein [Source:UniProtKB/TrEMBL;Acc:A0A4E0RNJ7]	Smp_342550
early female germ cells	D915_002922	0.734	0.600823	0.468	0.866804	0.591	0.181	Regulatory-associated protein of mTOR [Source:UniProtKB/TrEMBL;Acc:A0A4E0RFC2]	Smp_345030
early female germ cells	D915_003524	0.734	0.634284	0.468	0.915079	0.672	0.313	Lon protease homolog, mitochondrial [Source:UniProtKB/TrEMBL;Acc:A0A4E0S262]	Smp_126490
early female germ cells	D915_004090	0.734	0.73463	0.468	1.05985	0.613	0.232	Marvel-containing potential lipid raft-associated protein [Source:UniProtKB/TrEMBL;Acc:A0A4E0RCG1]	Smp_046290
early female germ cells	D915_009190	0.734	0.731518	0.468	1.05536	0.663	0.346	Mediator of RNA polymerase II transcription subunit 31 [Source:UniProtKB/TrEMBL;Acc:A0A4E0R100]	Smp_306140
early female germ cells	D915_009877	0.734	0.568609	0.468	0.820329	0.882	0.731	YTH domain-containing protein [Source:UniProtKB/TrEMBL;Acc:A0A4E0QVP6]	NA
early female germ cells	D915_002341	0.733	0.686443	0.466	0.990327	0.737	0.524	Mitochondrial import inner membrane translocase subunit TIM50 [Source:UniProtKB/TrEMBL;Acc:A0A4E0RK35]	Smp_024360
early female germ cells	D915_004048	0.733	0.677065	0.466	0.976798	0.573	0.156	CCHC-type domain-containing protein [Source:UniProtKB/TrEMBL;Acc:A0A4E0S1K8]	NA
early female germ cells	D915_004056	0.733	1.02189	0.466	1.47428	0.502	0.037	Transmembrane protein [Source:UniProtKB/TrEMBL;Acc:A0A4E0REY0]	Smp_341340
early female germ cells	D915_005124	0.733	0.703631	0.466	1.01512	0.622	0.209	Glycosyltransferase 1 domain-containing protein 1 [Source:UniProtKB/TrEMBL;Acc:A0A4E0RCH8]	Smp_246400
early female germ cells	D915_006735	0.733	0.672868	0.466	0.970743	0.635	0.278	Nuclear pore complex protein [Source:UniProtKB/TrEMBL;Acc:A0A4E0R859]	Smp_332740
early female germ cells	D915_007076	0.733	0.676527	0.466	0.976022	0.675	0.339	Replication protein A subunit [Source:UniProtKB/TrEMBL;Acc:A0A4E0RMY1]	Smp_080530
early female germ cells	D915_007948	0.733	0.655708	0.466	0.945987	0.718	0.456	Guanylate kinase-associated protein mars [Source:UniProtKB/TrEMBL;Acc:A0A4E0R4L0]	Smp_143460
early female germ cells	D915_008928	0.733	1.05265	0.466	1.51865	0.579	0.115	Innexin [Source:UniProtKB/TrEMBL;Acc:A0A4E0R0I9]	NA
early female germ cells	D915_001980	0.731	0.808435	0.462	1.16633	0.628	0.276	ATPase family AAA domain-containing protein 3-B [Source:UniProtKB/TrEMBL;Acc:A0A4E0RN40]	Smp_167200
early female germ cells	D915_002935	0.731	0.857653	0.462	1.23733	0.644	0.361	Single-strand DNA-binding protein [Source:UniProtKB/TrEMBL;Acc:A0A4E0RGZ2]	NA
early female germ cells	D915_004602	0.731	0.655125	0.462	0.945146	0.613	0.207	Serine hydroxymethyltransferase [Source:UniProtKB/TrEMBL;Acc:A0A4E0RBH2]	Smp_179710
early female germ cells	D915_004690	0.731	0.64219	0.462	0.926484	0.533	0.1	Zinc finger FLYWCH type [Source:UniProtKB/TrEMBL;Acc:A0A4E0RDP2]	Smp_246500
early female germ cells	D915_004864	0.731	0.664794	0.462	0.959095	0.647	0.302	Replication factor C [Source:UniProtKB/TrEMBL;Acc:A0A4E0RTY5]	Smp_066260
early female germ cells	D915_009465/EIF6	0.731	0.668223	0.462	0.964042	0.635	0.278	Eukaryotic translation initiation factor 6 [Source:UniProtKB/TrEMBL;Acc:A0A4E0QX27]	NA
early female germ cells	D915_011156	0.731	0.597851	0.462	0.862517	0.873	0.702	Serine/arginine-rich splicing factor 4 [Source:UniProtKB/TrEMBL;Acc:A0A2H1BSD7]	Smp_036270
early female germ cells	D915_001882	0.73	0.917964	0.46	1.32434	0.567	0.163	Sortilin [Source:UniProtKB/TrEMBL;Acc:A0A4E0RYB4]	Smp_179360
early female germ cells	D915_003977	0.73	0.657081	0.46	0.947967	0.802	0.609	RRM domain-containing protein [Source:UniProtKB/TrEMBL;Acc:A0A4E0S028]	NA
early female germ cells	D915_008614	0.73	0.869489	0.46	1.25441	0.774	0.546	DNA helicase [Source:UniProtKB/TrEMBL;Acc:A0A4E0R319]	Smp_041760
early female germ cells	D915_009603	0.73	0.655305	0.46	0.945405	0.765	0.561	TGF-beta-inducible nuclear protein 1 [Source:UniProtKB/TrEMBL;Acc:A0A4E0REE2]	Smp_054120
early female germ cells	D915_002289	0.729	0.826613	0.458	1.19255	0.724	0.461	E3 ubiquitin-protein ligase RBBP6 [Source:UniProtKB/TrEMBL;Acc:A0A4E0RHQ3]	Smp_039640
early female germ cells	D915_005022	0.729	0.628299	0.458	0.906443	0.774	0.586	non-specific serine/threonine protein kinase [Source:UniProtKB/TrEMBL;Acc:A0A4E0RBM9]	NA
early female germ cells	D915_006097	0.729	0.646816	0.458	0.933158	0.613	0.255	6-phosphogluconate dehydrogenase, decarboxylating [Source:UniProtKB/TrEMBL;Acc:A0A4E0R825]	Smp_333810
early female germ cells	D915_000372	0.728	0.648321	0.456	0.93533	0.817	0.678	Proteasome subunit alpha type [Source:UniProtKB/TrEMBL;Acc:A0A4E0S099]	Smp_076230
early female germ cells	D915_000445	0.728	0.620065	0.456	0.894564	0.762	0.535	leucine--tRNA ligase [Source:UniProtKB/TrEMBL;Acc:A0A4E0RK36]	Smp_194160
early female germ cells	D915_001351	0.728	0.6587	0.456	0.950304	0.638	0.293	Transcriptional repressor p66-beta [Source:UniProtKB/TrEMBL;Acc:A0A4E0RPZ8]	Smp_311970
early female germ cells	D915_001948	0.728	0.607565	0.456	0.876531	0.616	0.225	DNA helicase [Source:UniProtKB/TrEMBL;Acc:A0A4E0RIN1]	NA
early female germ cells	D915_005183	0.728	0.980932	0.456	1.41519	0.799	0.633	Ubiquinol-cytochrome c reductase complex ubiquinone-binding protein QP-C [Source:UniProtKB/TrEMBL;Acc:A0A4E0RY80]	NA
early female germ cells	D915_006456	0.728	0.70689	0.456	1.01983	0.715	0.43	ATP-dependent RNA helicase [Source:UniProtKB/TrEMBL;Acc:A0A4E0RX23]	Smp_020200
early female germ cells	D915_007618	0.728	0.625395	0.456	0.902255	0.545	0.127	GTP binding protein era [Source:UniProtKB/TrEMBL;Acc:A0A4E0R0Z8]	Smp_305120,Smp_305130
early female germ cells	D915_009484	0.728	0.60968	0.456	0.879583	0.916	0.857	Pyrroline-5-carboxylate reductase [Source:UniProtKB/TrEMBL;Acc:A0A2H1BVM9]	Smp_013200
early female germ cells	D915_011048	0.728	0.792152	0.456	1.14283	0.502	0.054	Histone H2B [Source:UniProtKB/TrEMBL;Acc:A0A2H1C215]	Smp_077790,Smp_108390,Smp_036220
early female germ cells	D915_002929	0.727	0.647902	0.454	0.934725	0.675	0.407	Coronin [Source:UniProtKB/TrEMBL;Acc:A0A4E0RC47]	Smp_012720
early female germ cells	D915_004696	0.727	0.97569	0.454	1.40762	0.789	0.569	Putative structural maintenance [Source:UniProtKB/TrEMBL;Acc:A0A4E0RDR3]	Smp_136970
early female germ cells	D915_005523	0.727	0.549147	0.454	0.792252	0.83	0.654	Eukaryotic translation initiation factor 3 subunit J [Source:UniProtKB/TrEMBL;Acc:A0A4E0RS78]	Smp_012980
early female germ cells	D915_007738	0.727	0.63289	0.454	0.913067	0.557	0.14	rRNA biogenesis protein RRP5 [Source:UniProtKB/TrEMBL;Acc:A0A4E0R3L0]	Smp_105930
early female germ cells	D915_008770	0.727	0.675533	0.454	0.974589	0.591	0.216	Putative secreted protein [Source:UniProtKB/TrEMBL;Acc:A0A4E0RXG3]	Smp_027220
early female germ cells	D915_010202	0.727	0.698604	0.454	1.00787	0.659	0.353	Uridine diphosphate glucose pyrophosphatase [Source:UniProtKB/TrEMBL;Acc:A0A4E0QXJ9]	Smp_003130
early female germ cells	D915_000829	0.726	0.693055	0.452	0.999867	0.926	0.852	Ribosomal protein S19a isoform C [Source:UniProtKB/TrEMBL;Acc:A0A2H1CUU9]	Smp_174950
early female germ cells	D915_003731	0.726	0.738267	0.452	1.06509	0.56	0.145	tRNA specific adenosine deaminase [Source:UniProtKB/TrEMBL;Acc:A0A2H1CH02]	Smp_053790,Smp_053780
early female germ cells	D915_005140	0.726	0.596679	0.452	0.860826	0.567	0.155	RAB27B member RAS oncogene family [Source:UniProtKB/TrEMBL;Acc:A0A2H1CCH9]	Smp_139340
early female germ cells	D915_007022	0.726	0.634326	0.452	0.91514	0.69	0.433	Rna rnp complex-1-interacting phosphatase [Source:UniProtKB/TrEMBL;Acc:A0A4E0RKA5]	Smp_331710
early female germ cells	D915_010178	0.726	0.630823	0.452	0.910085	0.576	0.189	Vesicle associated membrane protein [Source:UniProtKB/TrEMBL;Acc:A0A4E0R030]	Smp_123870
early female germ cells	D915_002492	0.725	0.62031	0.45	0.894919	0.542	0.118	2-oxoglutarate and iron-dependent oxygenase domain-containing protein 1 [Source:UniProtKB/TrEMBL;Acc:A0A4E0RXI1]	Smp_242830
early female germ cells	D915_003871	0.725	0.582693	0.45	0.840649	0.811	0.602	Scaffold attachment factor B2 [Source:UniProtKB/TrEMBL;Acc:A0A4E0RUE2]	Smp_343570
early female germ cells	D915_005234	0.725	0.731825	0.45	1.0558	0.972	0.949	Peptidyl-prolyl cis-trans isomerase [Source:UniProtKB/TrEMBL;Acc:A0A2H1CB55]	NA
early female germ cells	D915_008461	0.725	0.598946	0.45	0.864097	0.65	0.306	ATP-dependent metallopeptidase HflB [Source:UniProtKB/TrEMBL;Acc:A0A4E0R3F2]	Smp_165550
early female germ cells	D915_008720	0.725	0.651673	0.45	0.940165	0.598	0.204	RRM domain-containing protein [Source:UniProtKB/TrEMBL;Acc:A0A4E0QY39]	Smp_015690
early female germ cells	D915_009797	0.725	0.766624	0.45	1.106	0.774	0.556	FUS-interacting serine-arginine-rich protein 1 [Source:UniProtKB/TrEMBL;Acc:A0A4E0RBX9]	NA
early female germ cells	D915_010264	0.725	0.592882	0.45	0.855348	0.585	0.203	Dihydropyrimidinase [Source:UniProtKB/TrEMBL;Acc:A0A4E0QX18]	Smp_078780
early female germ cells	D915_010297	0.725	0.693419	0.45	1.00039	0.749	0.55	Mxi neural development protein [Source:UniProtKB/TrEMBL;Acc:A0A2H1BTH2]	Smp_021340
early female germ cells	D915_000179	0.724	0.565991	0.448	0.816553	0.61	0.224	Cyclin-I [Source:UniProtKB/TrEMBL;Acc:A0A4E0RKM9]	Smp_153920
early female germ cells	D915_006302	0.724	0.745573	0.448	1.07564	0.523	0.11	inositol-polyphosphate 5-phosphatase [Source:UniProtKB/TrEMBL;Acc:A0A4E0RP34]	NA
early female germ cells	D915_007431	0.724	1.1694	0.448	1.68708	0.647	0.347	Tetraspanin [Source:UniProtKB/TrEMBL;Acc:A0A4E0R1A8]	NA
early female germ cells	D915_007767	0.724	0.670452	0.448	0.967258	0.734	0.498	Hyperplastic disc [Source:UniProtKB/TrEMBL;Acc:A0A4E0R0R2]	Smp_150360
early female germ cells	D915_008331	0.724	0.634287	0.448	0.915083	0.709	0.462	SUMO-activating enzyme subunit 2 [Source:UniProtKB/TrEMBL;Acc:A0A4E0R2W5]	Smp_166220
early female germ cells	D915_000216	0.723	0.563	0.446	0.812238	0.517	0.096	Mab-21 domain-containing protein [Source:UniProtKB/TrEMBL;Acc:A0A4E0S0I9]	Smp_017520
early female germ cells	D915_000480	0.723	0.621786	0.446	0.897048	0.486	0.044	Protein sickie [Source:UniProtKB/TrEMBL;Acc:A0A4E0RNU4]	Smp_314740
early female germ cells	D915_001508	0.723	0.600244	0.446	0.865969	0.554	0.157	NCK-associated protein 1 [Source:UniProtKB/TrEMBL;Acc:A0A4E0RJA0]	Smp_001390
early female germ cells	D915_002516	0.723	0.683357	0.446	0.985875	0.48	0.04	Regulating synaptic membrane exocytosis protein 2 [Source:UniProtKB/TrEMBL;Acc:A0A4E0S1K9]	Smp_241950
early female germ cells	D915_003904	0.723	0.573034	0.446	0.826713	0.625	0.273	Maternal protein pumilio [Source:UniProtKB/TrEMBL;Acc:A0A4E0RV69]	Smp_180910
early female germ cells	D915_004019	0.723	0.727461	0.446	1.0495	0.563	0.193	Putative phd finger protein [Source:UniProtKB/TrEMBL;Acc:A0A4E0RU02]	Smp_104980
early female germ cells	D915_004963	0.723	0.709894	0.446	1.02416	0.638	0.335	Ras protein Rap 1b [Source:UniProtKB/TrEMBL;Acc:A0A4E0RDG1]	Smp_142450
early female germ cells	D915_006333	0.723	0.616348	0.446	0.889202	0.582	0.202	Nuclear pore complex protein Nup155 [Source:UniProtKB/TrEMBL;Acc:A0A4E0RAC5]	Smp_169330
early female germ cells	D915_010191	0.723	0.703738	0.446	1.01528	0.771	0.636	Small nuclear ribonucleoprotein-associated protein B [Source:UniProtKB/TrEMBL;Acc:A0A4E0QUV1]	Smp_026770
early female germ cells	D915_010841	0.723	1.18674	0.446	1.71211	0.687	0.444	Thioredoxin [Source:UniProtKB/TrEMBL;Acc:A0A2H1BRK2]	NA
early female germ cells	D915_001659	0.722	0.603105	0.444	0.870097	0.659	0.338	Transmembrane BAX inhibitor motif-containing protein 1 [Source:UniProtKB/TrEMBL;Acc:A0A4E0RJE7]	Smp_150500
early female germ cells	D915_003500	0.722	0.741648	0.444	1.06997	0.644	0.302	Copine VIII [Source:UniProtKB/TrEMBL;Acc:A0A4E0RDW3]	Smp_060480
early female germ cells	D915_004607	0.722	0.621415	0.444	0.896512	0.563	0.165	Expressed conserved protein [Source:UniProtKB/TrEMBL;Acc:A0A4E0RUP8]	Smp_068070
early female germ cells	D915_007444	0.722	0.672994	0.444	0.970925	0.783	0.631	Nuclear transport factor 2 [Source:UniProtKB/TrEMBL;Acc:A0A4E0R2X6]	Smp_037700
early female germ cells	D915_009475	0.722	0.651503	0.444	0.93992	0.706	0.445	Putative transcriptional coactivator caper rrm superfamily [Source:UniProtKB/TrEMBL;Acc:A0A2H1BVS8]	Smp_064590
early female germ cells	D915_009486	0.722	0.645405	0.444	0.931123	0.687	0.446	hydroxymethylbilane synthase [Source:UniProtKB/TrEMBL;Acc:A0A4E0RSE1]	Smp_095130
early female germ cells	D915_009956	0.722	0.611546	0.444	0.882275	0.721	0.487	Staphylococcal nuclease domain-containing protein [Source:UniProtKB/TrEMBL;Acc:A0A4E0RBW5]	Smp_246840,Smp_246850
early female germ cells	D915_003534	0.721	0.584861	0.442	0.843777	0.799	0.637	RNA helicase [Source:UniProtKB/TrEMBL;Acc:A0A4E0RIK2]	NA
early female germ cells	D915_004050	0.721	0.657855	0.442	0.949084	0.554	0.168	U3 small nucleolar rna associated protein 6 [Source:UniProtKB/TrEMBL;Acc:A0A4E0RZJ1]	Smp_093450
early female germ cells	D915_004631	0.721	0.576173	0.442	0.831242	0.731	0.473	POU domain protein [Source:UniProtKB/TrEMBL;Acc:A0A4E0RQA4]	Smp_324700,Smp_340380
early female germ cells	D915_005788	0.721	0.604538	0.442	0.872164	0.737	0.534	NCK-interacting protein with SH3 domain [Source:UniProtKB/TrEMBL;Acc:A0A4E0RAE8]	Smp_128280
early female germ cells	D915_006609	0.721	0.640948	0.442	0.924692	0.774	0.59	Glutaminyl-tRNA synthetase [Source:UniProtKB/TrEMBL;Acc:A0A4E0R6L7]	Smp_344060
early female germ cells	D915_006904	0.721	0.621323	0.442	0.896379	0.703	0.422	SWI/SNF complex subunit SMARCC2 [Source:UniProtKB/TrEMBL;Acc:A0A4E0R8D4]	Smp_152650
early female germ cells	D915_008519	0.721	0.572495	0.442	0.825936	0.511	0.058	NA	NA
early female germ cells	D915_008951	0.721	0.560442	0.442	0.808547	0.913	0.826	60S acidic ribosomal protein P0 [Source:UniProtKB/TrEMBL;Acc:A0A4E0R4T1]	Smp_009690
early female germ cells	D915_001787	0.72	0.74926	0.44	1.08095	0.709	0.412	Talin [Source:UniProtKB/TrEMBL;Acc:A0A4E0S2C9]	Smp_343540,Smp_167010
early female germ cells	D915_002654	0.72	0.648722	0.44	0.935908	0.762	0.574	V-type proton ATPase proteolipid subunit [Source:UniProtKB/TrEMBL;Acc:A0A2H1CM48]	Smp_004310
early female germ cells	D915_003609	0.72	0.639767	0.44	0.922988	0.508	0.08	LIM domain transcription factor LMO4 [Source:UniProtKB/TrEMBL;Acc:A0A4E0RDM6]	Smp_006810
early female germ cells	D915_005059	0.72	0.676595	0.44	0.976121	0.498	0.066	Cyclin G2 [Source:UniProtKB/TrEMBL;Acc:A0A4E0RCL3]	Smp_129360
early female germ cells	D915_005309	0.72	0.68868	0.44	0.993556	0.477	0.038	Heat shock 70 kDa protein cognate 4 [Source:UniProtKB/TrEMBL;Acc:A0A4E0R648]	Smp_302170,Smp_302180,Smp_303410,Smp_303390,Smp_303400,Smp_303420,Smp_303550
early female germ cells	D915_009122	0.72	0.812776	0.44	1.17259	0.653	0.366	Ubiquitin carboxyl-terminal hydrolase [Source:UniProtKB/TrEMBL;Acc:A0A4E0RTE1]	NA
early female germ cells	D915_009231	0.72	0.570394	0.44	0.822905	0.545	0.139	Cytochrome c oxidase subunit XV assembly [Source:UniProtKB/TrEMBL;Acc:A0A4E0RDN8]	Smp_333090
early female germ cells	D915_009631	0.72	0.684822	0.44	0.987989	0.598	0.243	Exportin-2 [Source:UniProtKB/TrEMBL;Acc:A0A4E0QYA2]	Smp_128050
early female germ cells	D915_001095	0.719	0.682899	0.438	0.985215	0.467	0.026	Putative Tumor necrosis factor induced protein [Source:UniProtKB/TrEMBL;Acc:A0A2H1CVI5]	Smp_124980
early female germ cells	D915_002034	0.719	0.636968	0.438	0.918951	0.471	0.033	peptidylamidoglycolate lyase [Source:UniProtKB/TrEMBL;Acc:A0A4E0RHB3]	Smp_010820
early female germ cells	D915_005760	0.719	0.815786	0.438	1.17693	0.69	0.466	WH2 domain-containing protein [Source:UniProtKB/TrEMBL;Acc:A0A4E0RSI1]	NA
early female germ cells	D915_005929	0.719	0.618568	0.438	0.892404	0.672	0.412	NADH dehydrogenase [ubiquinone] 1 alpha subcomplex subunit [Source:UniProtKB/TrEMBL;Acc:A0A4E0R458]	Smp_031710
early female germ cells	D915_006145	0.719	0.587668	0.438	0.847826	0.765	0.592	Cytochrome b-c1 complex subunit Rieske, mitochondrial [Source:UniProtKB/TrEMBL;Acc:A0A4E0RXK3]	Smp_061870
early female germ cells	D915_008808	0.719	0.642428	0.438	0.926828	0.737	0.549	LsmAD domain-containing protein [Source:UniProtKB/TrEMBL;Acc:A0A4E0QYH8]	NA
early female germ cells	D915_010830	0.719	0.802192	0.438	1.15732	0.765	0.651	Succinate dehydrogenase [ubiquinone] cytochrome b small subunit [Source:UniProtKB/TrEMBL;Acc:A0A4E0R798]	Smp_037910
early female germ cells	D915_000996	0.718	0.625103	0.436	0.901832	0.511	0.063	Annexin [Source:UniProtKB/TrEMBL;Acc:A0A4E0RHJ8]	Smp_074150
early female germ cells	D915_001810	0.718	0.716179	0.436	1.03323	0.845	0.683	V-type proton ATPase subunit G [Source:UniProtKB/TrEMBL;Acc:A0A4E0RET6]	Smp_054220
early female germ cells	D915_002260	0.718	0.640242	0.436	0.923674	0.734	0.551	Protein kinase domain-containing protein [Source:UniProtKB/TrEMBL;Acc:A0A4E0RGR4]	Smp_144470
early female germ cells	D915_004940	0.718	0.585559	0.436	0.844783	0.542	0.135	Cyclic AMP-responsive element-binding protein 3 protein 1 [Source:UniProtKB/TrEMBL;Acc:A0A4E0R6T1]	NA
early female germ cells	D915_005465	0.718	0.676875	0.436	0.976524	0.762	0.586	SUMO-conjugating enzyme [Source:UniProtKB/TrEMBL;Acc:A0A4E0S0S0]	Smp_103710
early female germ cells	D915_005843	0.718	0.702956	0.436	1.01415	0.656	0.332	Regulator of nonsense transcripts 1 [Source:UniProtKB/TrEMBL;Acc:A0A4E0RRS9]	NA
early female germ cells	D915_006420	0.718	0.659722	0.436	0.951777	0.728	0.517	Putative rnase l inhibitor abc superfamily [Source:UniProtKB/TrEMBL;Acc:A0A4E0RQD5]	Smp_124460
early female germ cells	D915_006726	0.718	0.93661	0.436	1.35124	0.91	0.809	Ribosomal protein L37A [Source:UniProtKB/TrEMBL;Acc:A0A2H1C5S0]	Smp_105320
early female germ cells	D915_006758	0.718	0.62812	0.436	0.906186	0.598	0.255	Amyloid protein-binding protein 2 [Source:UniProtKB/TrEMBL;Acc:A0A4E0R4C5]	Smp_181120
early female germ cells	D915_008436	0.718	0.561602	0.436	0.81022	0.746	0.514	Lysine--tRNA ligase [Source:UniProtKB/TrEMBL;Acc:A0A4E0RIE7]	Smp_104470
early female germ cells	D915_009464	0.718	0.495191	0.436	0.71441	0.923	0.816	Far upstream element-binding protein 2 [Source:UniProtKB/TrEMBL;Acc:A0A4E0R390]	Smp_044550
early female germ cells	D915_002096	0.717	0.795514	0.434	1.14768	0.935	0.893	40S ribosomal protein S26 [Source:UniProtKB/TrEMBL;Acc:A0A2H1CPA2]	Smp_031310,Smp_348820
early female germ cells	D915_002372	0.717	0.558977	0.434	0.806434	0.728	0.515	Cap-specific mRNA (nucleoside-2'-O-)-methyltransferase 1 [Source:UniProtKB/TrEMBL;Acc:A0A4E0RHW1]	Smp_122730,Smp_327640
early female germ cells	D915_007517	0.717	0.798138	0.434	1.15147	0.529	0.133	cystathionine gamma-lyase [Source:UniProtKB/TrEMBL;Acc:A0A4E0R408]	Smp_083650
early female germ cells	D915_011196	0.717	0.624251	0.434	0.900604	0.715	0.48	UDP-N-acetylglucosamine--peptide N-acetylglucosaminyltransferase 110 kDa subunit [Source:UniProtKB/TrEMBL;Acc:A0A2H1BU13]	Smp_046930
early female germ cells	D915_005722	0.716	0.657416	0.432	0.948451	0.588	0.256	Rac GTPase-activating protein 1 [Source:UniProtKB/TrEMBL;Acc:A0A4E0RY23]	Smp_021590
early female germ cells	D915_005853	0.716	0.62988	0.432	0.908724	0.656	0.329	GOLD domain-containing protein [Source:UniProtKB/TrEMBL;Acc:A0A4E0R9Q7]	Smp_140180
early female germ cells	D915_006114	0.716	0.588902	0.432	0.849606	0.498	0.072	Mitogen-activated protein kinase [Source:UniProtKB/TrEMBL;Acc:A0A4E0R5Q6]	Smp_074080
early female germ cells	D915_006193	0.716	0.54976	0.432	0.793136	0.771	0.603	Tumor protein D52 [Source:UniProtKB/TrEMBL;Acc:A0A4E0R5D8]	Smp_065470
early female germ cells	D915_009420	0.716	0.629778	0.432	0.908577	0.684	0.443	60S ribosome subunit biogenesis protein NIP7 homolog [Source:UniProtKB/TrEMBL;Acc:A0A4E0QZI3]	Smp_021760
early female germ cells	D915_002180	0.715	0.682196	0.43	0.9842	0.923	0.865	60S ribosomal protein L31 [Source:UniProtKB/TrEMBL;Acc:A0A4E0RHD1]	Smp_050280
early female germ cells	D915_003777	0.715	0.474215	0.43	0.684147	0.783	0.553	Dynein heavy chain 1 cytosolic [Source:UniProtKB/TrEMBL;Acc:A0A4E0RUC6]	Smp_157410
early female germ cells	D915_007259	0.715	0.62207	0.43	0.897457	0.678	0.446	THO complex subunit [Source:UniProtKB/TrEMBL;Acc:A0A4E0RKB5]	Smp_045620
early female germ cells	D915_007527	0.715	0.619166	0.43	0.893267	0.703	0.468	Serine/threonine-protein phosphatase [Source:UniProtKB/TrEMBL;Acc:A0A4E0RKS8]	Smp_030710
early female germ cells	D915_009732	0.715	0.706944	0.43	1.0199	0.678	0.458	Rho GDP dissociation inhibitor [Source:UniProtKB/TrEMBL;Acc:A0A2H1BV14]	Smp_045610
early female germ cells	D915_002362	0.714	0.623697	0.428	0.899805	0.724	0.528	protein-synthesizing GTPase [Source:UniProtKB/TrEMBL;Acc:A0A4E0RDL4]	Smp_095150
early female germ cells	D915_002616	0.714	0.694439	0.428	1.00186	0.873	0.778	Cytosolic large ribosomal subunit protein L30 [Source:UniProtKB/TrEMBL;Acc:A0A2H1CM94]	Smp_044580
early female germ cells	D915_002746	0.714	0.522551	0.428	0.753881	0.517	0.116	Timeless [Source:UniProtKB/TrEMBL;Acc:A0A4E0S2V6]	Smp_163340
early female germ cells	D915_006540	0.714	0.488601	0.428	0.704903	0.833	0.642	Small GTP-binding protein Rab1 [Source:UniProtKB/TrEMBL;Acc:A0A4E0RNR9]	NA
early female germ cells	D915_006798	0.714	0.591055	0.428	0.852712	0.529	0.139	Ribosome biogenesis protein bop1 [Source:UniProtKB/TrEMBL;Acc:A0A4E0RZK6]	Smp_135120
early female germ cells	D915_010813	0.714	0.598312	0.428	0.863182	0.789	0.633	NA	NA
early female germ cells	D915_003304	0.713	0.629702	0.426	0.908468	0.622	0.321	histone acetyltransferase [Source:UniProtKB/TrEMBL;Acc:A0A2H1CJY5]	Smp_178700
early female germ cells	D915_004701	0.713	0.462843	0.426	0.667742	0.926	0.793	AP-3 complex subunit delta [Source:UniProtKB/TrEMBL;Acc:A0A4E0RDI6]	Smp_138860
early female germ cells	D915_005200	0.713	0.591622	0.426	0.85353	0.498	0.098	Endoribonuclease Dicer 4 [Source:UniProtKB/TrEMBL;Acc:A0A4E0R7A4]	Smp_033600
early female germ cells	D915_005713	0.713	0.672581	0.426	0.970329	0.607	0.297	Rho GTPase activating protein 21 [Source:UniProtKB/TrEMBL;Acc:A0A4E0R6M9]	NA
early female germ cells	D915_006436	0.713	0.608811	0.426	0.878328	0.536	0.147	Betaine-aldehyde dehydrogenase [Source:UniProtKB/TrEMBL;Acc:A0A4E0R6S7]	Smp_210440
early female germ cells	D915_006697	0.713	0.524679	0.426	0.756952	0.548	0.165	Glucose-6-phosphate 1-dehydrogenase [Source:UniProtKB/TrEMBL;Acc:A0A4E0R9Q2]	Smp_340850
early female germ cells	D915_007890	0.713	0.627119	0.426	0.904742	0.827	0.706	Guanine nucleotide-binding protein beta subunit [Source:UniProtKB/TrEMBL;Acc:A0A2H1C1Y5]	Smp_102040
early female germ cells	D915_009574	0.713	0.605411	0.426	0.873424	0.607	0.303	Vacuolar protein sorting-associated protein 35 [Source:UniProtKB/TrEMBL;Acc:A0A2H1BV72]	Smp_173330
early female germ cells	D915_010600	0.713	0.607938	0.426	0.877069	0.622	0.323	PNP_UDP_1 domain-containing protein [Source:UniProtKB/TrEMBL;Acc:A0A4E0QUA9]	Smp_120960
early female germ cells	D915_010693	0.713	0.658288	0.426	0.949709	0.681	0.438	DEK_C domain-containing protein [Source:UniProtKB/TrEMBL;Acc:A0A4E0QTV6]	NA
early female germ cells	D915_000214	0.712	0.699119	0.424	1.00862	0.511	0.083	CUGBP Elav family member 3 [Source:UniProtKB/TrEMBL;Acc:A0A4E0RLT0]	Smp_342620
early female germ cells	D915_001556	0.712	0.859592	0.424	1.24013	0.641	0.375	ANK_REP_REGION domain-containing protein [Source:UniProtKB/TrEMBL;Acc:A0A4E0RJU3]	Smp_130660
early female germ cells	D915_001745	0.712	0.731777	0.424	1.05573	0.879	0.791	Ribosomal protein S10 [Source:UniProtKB/TrEMBL;Acc:A0A2H1CQZ0]	Smp_066890
early female germ cells	D915_004973	0.712	0.663022	0.424	0.956539	0.87	0.789	ATPase protein 9 [Source:UniProtKB/TrEMBL;Acc:A0A2H1CCN7]	Smp_000880
early female germ cells	D915_005774	0.712	0.718329	0.424	1.03633	0.576	0.234	Calcium channel flower [Source:UniProtKB/TrEMBL;Acc:A0A4E0R8N3]	Smp_088240
early female germ cells	D915_008612	0.712	0.656882	0.424	0.94768	0.483	0.085	Transmembrane protein [Source:UniProtKB/TrEMBL;Acc:A0A2H1BY04]	Smp_096290
early female germ cells	D915_002945	0.711	0.586188	0.422	0.84569	0.628	0.325	Proteasome-associated protein ECM29 [Source:UniProtKB/TrEMBL;Acc:A0A4E0RF76]	Smp_006350
early female germ cells	D915_003136/inx.13	0.711	0.805782	0.422	1.1625	0.464	0.05	Innexin [Source:UniProtKB/TrEMBL;Acc:A0A4E0RE47]	NA
early female germ cells	D915_004162	0.711	0.619945	0.422	0.894392	0.638	0.328	Transcription-associated protein 1 [Source:UniProtKB/TrEMBL;Acc:A0A4E0RZS7]	NA
early female germ cells	D915_006104	0.711	0.671242	0.422	0.968397	0.712	0.503	N6-adenosine-methyltransferase non-catalytic subunit [Source:UniProtKB/TrEMBL;Acc:A0A4E0RZP1]	Smp_172190
early female germ cells	D915_006217	0.711	0.564931	0.422	0.815024	0.613	0.291	Caspase 3 apoptosis cysteine peptidase [Source:UniProtKB/TrEMBL;Acc:A0A4E0R3X9]	Smp_028500
early female germ cells	D915_007196	0.711	0.555138	0.422	0.800895	0.625	0.318	RNA cytidine acetyltransferase [Source:UniProtKB/TrEMBL;Acc:A0A4E0R576]	Smp_144490
early female germ cells	D915_009439	0.711	0.563407	0.422	0.812824	0.793	0.648	26S proteasome non-ATPase regulatory subunit 2 [Source:UniProtKB/TrEMBL;Acc:A0A4E0QY70]	Smp_000030
early female germ cells	D915_009968	0.711	0.453822	0.422	0.654727	0.697	0.378	XPG_I_2 domain-containing protein [Source:UniProtKB/TrEMBL;Acc:A0A4E0RWC0]	Smp_080620
early female germ cells	D915_010416	0.711	0.46555	0.422	0.671647	0.957	0.889	Ribosomal protein L5 (Predicted) [Source:UniProtKB/TrEMBL;Acc:A0A2H1BTH7]	Smp_347110
early female germ cells	D915_002650	0.71	0.697056	0.42	1.00564	0.622	0.356	NADH dehydrogenase [ubiquinone] iron-sulfur protein 3, mitochondrial [Source:UniProtKB/TrEMBL;Acc:A0A4E0RXD0]	Smp_092570
early female germ cells	D915_003123	0.71	0.757953	0.42	1.0935	0.489	0.08	Random slug protein 5 [Source:UniProtKB/TrEMBL;Acc:A0A4E0REU5]	NA
early female germ cells	D915_004933	0.71	0.711994	0.42	1.02719	0.588	0.238	Furin protease 1 isoform 1-CRR [Source:UniProtKB/TrEMBL;Acc:A0A4E0S129]	Smp_144080
early female germ cells	D915_005486	0.71	0.841542	0.42	1.21409	0.483	0.094	Serine/threonine-protein phosphatase 2A 56 kDa regulatory subunit beta isoform [Source:UniProtKB/TrEMBL;Acc:A0A4E0R9J7]	Smp_335590
early female germ cells	D915_006926	0.71	0.610623	0.42	0.880942	0.601	0.269	U2 small nuclear RNA auxiliary factor 1 [Source:UniProtKB/TrEMBL;Acc:A0A4E0R4K7]	Smp_348830,Smp_093100
early female germ cells	D915_007183	0.71	0.521351	0.42	0.75215	0.502	0.105	PAK1-interacting protein 1 [Source:UniProtKB/TrEMBL;Acc:A0A2H1C245]	Smp_022110
early female germ cells	D915_007268	0.71	0.806332	0.42	1.16329	0.644	0.402	H/ACA ribonucleo protein complex subunit 2 [Source:UniProtKB/TrEMBL;Acc:A0A2H1C3S3]	Smp_098330
early female germ cells	D915_007330	0.71	0.636167	0.42	0.917795	0.616	0.323	Protein SDA1 [Source:UniProtKB/TrEMBL;Acc:A0A4E0R1T7]	Smp_098980
early female germ cells	D915_009004	0.71	0.618803	0.42	0.892744	0.601	0.263	Oxysterol-binding protein [Source:UniProtKB/TrEMBL;Acc:A0A4E0QYC0]	Smp_058980
early female germ cells	D915_003459	0.709	0.645955	0.418	0.931916	0.666	0.43	Elongin-C [Source:UniProtKB/TrEMBL;Acc:A0A2H1CI87]	Smp_009320
early female germ cells	D915_004108	0.709	0.468998	0.418	0.676621	0.92	0.874	Malic enzyme [Source:UniProtKB/TrEMBL;Acc:A0A4E0RCT2]	NA
early female germ cells	D915_008246	0.709	0.544573	0.418	0.785653	0.604	0.264	Citron Rho-interacting kinase [Source:UniProtKB/TrEMBL;Acc:A0A4E0RY04]	Smp_337870
early female germ cells	D915_009008	0.709	0.564183	0.418	0.813944	0.759	0.563	DNA topoisomerase 2 [Source:UniProtKB/TrEMBL;Acc:A0A4E0R4P2]	Smp_065840
early female germ cells	D915_000789	0.708	0.783049	0.416	1.1297	0.941	0.884	40S ribosomal protein S11 [Source:UniProtKB/TrEMBL;Acc:A0A4E0RKG4]	Smp_032760
early female germ cells	D915_002441/inx.11	0.708	0.585053	0.416	0.844053	0.533	0.152	Innexin [Source:UniProtKB/TrEMBL;Acc:A0A4E0RLJ5]	NA
early female germ cells	D915_003456	0.708	0.62127	0.416	0.896303	0.573	0.228	Thymidylate synthase [Source:UniProtKB/TrEMBL;Acc:A0A4E0RGG7]	Smp_200410
early female germ cells	D915_006380	0.708	0.630436	0.416	0.909527	0.505	0.117	WD repeat-containing protein 11 [Source:UniProtKB/TrEMBL;Acc:A0A4E0R9Q4]	NA
early female germ cells	D915_001912	0.707	0.591322	0.414	0.853098	0.653	0.351	Structural maintenance of chromosomes protein 3 [Source:UniProtKB/TrEMBL;Acc:A0A4E0S3D3]	Smp_309430
early female germ cells	D915_004640	0.707	0.585286	0.414	0.84439	0.598	0.273	CAD protein [Source:UniProtKB/TrEMBL;Acc:A0A4E0R763]	Smp_186670
early female germ cells	D915_007514	0.707	0.572413	0.414	0.825818	0.511	0.132	Integrator complex subunit 11 [Source:UniProtKB/TrEMBL;Acc:A0A4E0RLU8]	Smp_073830
early female germ cells	D915_007715	0.707	0.752975	0.414	1.08631	0.693	0.525	Ubiquitin-conjugating enzyme [Source:UniProtKB/TrEMBL;Acc:A0A4E0R2I9]	Smp_051010
early female germ cells	D915_000625	0.706	0.590997	0.412	0.852629	0.752	0.57	Survival of motor neuron splicing factor [Source:UniProtKB/TrEMBL;Acc:A0A2H1CVE2]	Smp_341020
early female germ cells	D915_001400	0.706	0.553169	0.412	0.798054	0.601	0.279	TBC1 domain family member 30 [Source:UniProtKB/TrEMBL;Acc:A0A4E0S2M9]	Smp_042770
early female germ cells	D915_002205	0.706	0.555863	0.412	0.80194	0.588	0.28	Single-stranded DNA-binding protein 3 [Source:UniProtKB/TrEMBL;Acc:A0A4E0RMI2]	Smp_324710,Smp_092880
early female germ cells	D915_002586	0.706	0.532705	0.412	0.768531	0.598	0.265	non-specific serine/threonine protein kinase [Source:UniProtKB/TrEMBL;Acc:A0A4E0S1M6]	Smp_162340
early female germ cells	D915_005803	0.706	0.616507	0.412	0.889431	0.681	0.469	Cytohesin-2 [Source:UniProtKB/TrEMBL;Acc:A0A4E0RBH9]	Smp_143390
early female germ cells	D915_006686	0.706	0.513073	0.412	0.740208	0.502	0.124	SURF1-like protein [Source:UniProtKB/TrEMBL;Acc:A0A4E0R5L6]	Smp_316620
early female germ cells	D915_006800	0.706	0.558482	0.412	0.805719	0.613	0.32	Ubiquitin-conjugating enzyme E2 [Source:UniProtKB/TrEMBL;Acc:A0A4E0RX10]	Smp_055960
early female germ cells	D915_008652	0.706	0.538351	0.412	0.776676	0.632	0.319	39S ribosomal protein L37 mitochondrial [Source:UniProtKB/TrEMBL;Acc:A0A4E0RU22]	Smp_315740
early female germ cells	D915_010598	0.706	0.498214	0.412	0.718771	0.783	0.594	TAR DNA-binding protein 43 [Source:UniProtKB/TrEMBL;Acc:A0A4E0QUS2]	Smp_051300
early female germ cells	D915_000723	0.705	0.562657	0.41	0.811742	0.721	0.541	NA	NA
early female germ cells	D915_004560	0.705	0.645118	0.41	0.930709	0.471	0.054	Phosphodiesterase [Source:UniProtKB/TrEMBL;Acc:A0A4E0RAI1]	NA
early female germ cells	D915_006045	0.705	0.544441	0.41	0.785463	0.693	0.447	Trafficking protein particle complex subunit 8 [Source:UniProtKB/TrEMBL;Acc:A0A4E0RRE7]	Smp_242860
early female germ cells	D915_008191	0.705	0.566885	0.41	0.817842	0.854	0.763	40S ribosomal protein S17 [Source:UniProtKB/TrEMBL;Acc:A0A2H1BZ11]	Smp_055050
early female germ cells	D915_011233	0.705	0.641659	0.41	0.925719	0.622	0.347	RRM domain-containing protein [Source:UniProtKB/TrEMBL;Acc:A0A4E0R9T5]	NA
early female germ cells	D915_002687	0.704	0.624013	0.408	0.90026	0.991	0.979	SET translocation (Myeloid leukemia-associated) B [Source:UniProtKB/TrEMBL;Acc:A0A2H1CM61]	Smp_155060
early female germ cells	D915_006541	0.704	0.606079	0.408	0.874387	0.536	0.184	Transcription initiation factor TFIIH subunit 1 [Source:UniProtKB/TrEMBL;Acc:A0A4E0R6K6]	Smp_011980
early female germ cells	D915_007241	0.704	0.487909	0.408	0.703904	0.92	0.839	14-3-3 protein gamma subtype [Source:UniProtKB/TrEMBL;Acc:A0A2H1C3P3]	Smp_041430
early female germ cells	D915_007964	0.704	0.493839	0.408	0.712459	0.991	0.988	Heat shock protein heat shock protein 90 alpha [Source:UniProtKB/TrEMBL;Acc:A0A4E0R0U0]	Smp_072330
early female germ cells	D915_001911	0.703	0.53609	0.406	0.773414	0.7	0.46	Splicing factor 1 [Source:UniProtKB/TrEMBL;Acc:A0A4E0RE02]	NA
early female germ cells	D915_002981	0.703	0.545031	0.406	0.786314	0.749	0.588	CCR4-NOT transcription complex subunit 1 [Source:UniProtKB/TrEMBL;Acc:A0A4E0RC28]	Smp_242740
early female germ cells	D915_006684	0.703	0.722221	0.406	1.04194	0.548	0.208	Cathepsin L [Source:UniProtKB/TrEMBL;Acc:A0A2H1C5N4]	Smp_210500
early female germ cells	D915_009274	0.703	0.60676	0.406	0.87537	0.635	0.364	Zinc finger protein [Source:UniProtKB/TrEMBL;Acc:A0A4E0QYP7]	Smp_005520
early female germ cells	D915_009927	0.703	0.689433	0.406	0.994642	0.653	0.451	Mitochondrial import receptor subunit TOM20 [Source:UniProtKB/TrEMBL;Acc:A0A4E0QWC9]	NA
early female germ cells	D915_000340	0.702	0.867215	0.404	1.25113	0.437	0.039	Inositol 1,4,5-trisphosphate receptor [Source:UniProtKB/TrEMBL;Acc:A0A4E0RYC0]	Smp_336900
early female germ cells	D915_000946	0.702	0.926898	0.404	1.33723	0.44	0.041	Tubulin beta chain [Source:UniProtKB/TrEMBL;Acc:A0A2H1CWM3]	NA
early female germ cells	D915_002381	0.702	0.645379	0.404	0.931086	0.641	0.431	NA	NA
early female germ cells	D915_002715	0.702	0.647047	0.404	0.933491	0.579	0.233	Translocon-associated protein subunit alpha [Source:UniProtKB/TrEMBL;Acc:A0A4E0RFE5]	Smp_306710
early female germ cells	D915_003116	0.702	0.520125	0.404	0.750382	0.492	0.117	RAP (Vertebrate Rap GTPase family) [Source:UniProtKB/TrEMBL;Acc:A0A4E0RV87]	Smp_129070
early female germ cells	D915_004081	0.702	0.498626	0.404	0.719365	0.777	0.625	SWI:SNF matrix associated [Source:UniProtKB/TrEMBL;Acc:A0A4E0RVC4]	NA
early female germ cells	D915_005521	0.702	0.66195	0.404	0.954992	0.721	0.522	Condensin complex subunit 3 [Source:UniProtKB/TrEMBL;Acc:A0A4E0S0I6]	Smp_078920
early female germ cells	D915_007505	0.702	0.606124	0.404	0.874453	0.635	0.38	2-methoxy-6-polyprenyl-1 4-benzoquinol methylase mitochondrial [Source:UniProtKB/TrEMBL;Acc:A0A2H1C2E9]	Smp_021910
early female germ cells	D915_007619	0.702	0.62212	0.404	0.89753	0.824	0.71	RNA helicase [Source:UniProtKB/TrEMBL;Acc:A0A4E0RV39]	Smp_034190
early female germ cells	D915_007673	0.702	0.517796	0.404	0.747021	0.502	0.127	Vacuolar protein sorting-associated protein 16 homolog [Source:UniProtKB/TrEMBL;Acc:A0A4E0R7J9]	Smp_123510
early female germ cells	D915_008885	0.702	0.654068	0.404	0.94362	0.61	0.346	Prohibitin [Source:UniProtKB/TrEMBL;Acc:A0A4E0RTQ9]	Smp_341240
early female germ cells	D915_004858	0.701	0.630993	0.402	0.910331	0.52	0.163	non-specific serine/threonine protein kinase [Source:UniProtKB/TrEMBL;Acc:A0A4E0S151]	Smp_122910
early female germ cells	D915_006656	0.701	0.614259	0.402	0.886188	0.44	0.049	Ribonuclease H2 subunit C [Source:UniProtKB/TrEMBL;Acc:A0A2H1C7M3]	Smp_040990
early female germ cells	D915_006703	0.701	0.558902	0.402	0.806325	0.591	0.294	G patch domain-containing protein 11 [Source:UniProtKB/TrEMBL;Acc:A0A4E0RNE5]	Smp_083150
early female germ cells	D915_008572	0.701	0.589875	0.402	0.85101	0.687	0.486	Lethal (2) tumorous imaginal disc [Source:UniProtKB/TrEMBL;Acc:A0A4E0R562]	Smp_096010
early female germ cells	D915_008667	0.701	0.577192	0.402	0.832711	0.7	0.485	Dolichol-phosphate mannosyltransferase subunit 1 [Source:UniProtKB/TrEMBL;Acc:A0A4E0QZA7]	Smp_042790
early female germ cells	D915_008700	0.701	0.687471	0.402	0.991811	0.52	0.167	YegS_C domain-containing protein [Source:UniProtKB/TrEMBL;Acc:A0A4E0RG15]	NA
early female germ cells	D915_009307	0.701	0.545057	0.402	0.786352	0.777	0.643	Guanine nucleotide-binding protein Rho [Source:UniProtKB/TrEMBL;Acc:A0A4E0QYI7]	Smp_330250,Smp_330190
early female germ cells	D915_009421	0.701	0.540549	0.402	0.779847	0.703	0.497	protein-serine/threonine phosphatase [Source:UniProtKB/TrEMBL;Acc:A0A4E0QWA4]	Smp_090860
early female germ cells	D915_009514	0.701	0.495138	0.402	0.714333	0.505	0.127	DNA-directed RNA polymerase subunit [Source:UniProtKB/TrEMBL;Acc:A0A4E0QX44]	Smp_067090
early female germ cells	D915_010304	0.701	0.586378	0.402	0.845964	0.508	0.132	Nucleotide exchange factor SIL1 [Source:UniProtKB/TrEMBL;Acc:A0A4E0QVE8]	Smp_180180
early male germ cells	D915_001676	0.836	0.92868	0.672	1.3398	0.991	0.628	NA	NA
early male germ cells	D915_004677	0.835	0.622902	0.67	0.898658	0.997	0.894	Telomerase reverse transcriptase [Source:UniProtKB/TrEMBL;Acc:A0A4E0RD49]	Smp_044680
early male germ cells	D915_001153	0.829	0.562959	0.658	0.812179	0.999	0.958	RNA helicase [Source:UniProtKB/TrEMBL;Acc:A0A4E0RQF8]	Smp_211330
early male germ cells	D915_002687	0.82	0.515865	0.64	0.744236	1	0.975	SET translocation (Myeloid leukemia-associated) B [Source:UniProtKB/TrEMBL;Acc:A0A2H1CM61]	Smp_155060
early male germ cells	D915_006012	0.817	0.646747	0.634	0.933058	0.988	0.746	KH domain containing RNA binding signal [Source:UniProtKB/TrEMBL;Acc:A0A2H1C8T8]	Smp_006320
early male germ cells	D915_011031	0.816	0.528863	0.632	0.762988	1	0.93	Prothymosin alpha-like [Source:UniProtKB/TrEMBL;Acc:A0A2H1BT74]	NA
early male germ cells	D915_003735	0.809	0.64727	0.618	0.933814	0.978	0.552	Ezrin-radixin-moesin-binding phosphoprotein 50 [Source:UniProtKB/TrEMBL;Acc:A0A4E0RVM7]	Smp_151580
early male germ cells	D915_007240	0.809	0.60818	0.618	0.877418	0.945	0.464	Sjoegren syndrome nuclear autoantigen [Source:UniProtKB/TrEMBL;Acc:A0A4E0R0V6]	Smp_003330
early male germ cells	D915_007531	0.808	0.510218	0.616	0.736089	1	0.929	Protein boule [Source:UniProtKB/TrEMBL;Acc:A0A4E0R7V1]	Smp_144860
early male germ cells	D915_000493	0.805	0.598438	0.61	0.863364	0.969	0.52	NA	NA
early male germ cells	D915_006625	0.804	0.563409	0.608	0.812828	0.993	0.812	Endoplasmin [Source:UniProtKB/TrEMBL;Acc:A0A4E0R2L0]	Smp_340630
early male germ cells	D915_010557	0.804	0.578937	0.608	0.83523	0.984	0.667	BAG domain-containing protein [Source:UniProtKB/TrEMBL;Acc:A0A2H1BSY1]	Smp_322990
early male germ cells	D915_003019	0.801	0.622713	0.602	0.898385	0.961	0.456	Glutamate dehydrogenase [Source:UniProtKB/TrEMBL;Acc:A0A4E0RBR4]	Smp_093820
early male germ cells	D915_006838	0.797	0.576077	0.594	0.831104	0.997	0.851	40S ribosomal protein S24 [Source:UniProtKB/TrEMBL;Acc:A0A2H1C5M1]	Smp_091640
early male germ cells	D915_009773	0.793	0.574514	0.586	0.828848	0.992	0.734	Histone H2A [Source:UniProtKB/TrEMBL;Acc:A0A4E0RWH0]	Smp_031720
early male germ cells	D915_003478	0.791	0.498667	0.582	0.719424	0.953	0.449	HORMA domain-containing protein 2 [Source:UniProtKB/TrEMBL;Acc:A0A4E0RDR4]	NA
early male germ cells	D915_008139	0.79	0.57403	0.58	0.828151	0.997	0.887	40S ribosomal protein S6 [Source:UniProtKB/TrEMBL;Acc:A0A2H1C0I8]	Smp_053130
early male germ cells	D915_005516	0.784	0.392949	0.568	0.566905	0.853	0.32	Purine nucleoside phosphorylase [Source:UniProtKB/TrEMBL;Acc:A0A4E0RBR6]	Smp_179110,Smp_304250,Smp_304260
early male germ cells	D915_006264	0.784	0.395811	0.568	0.571034	0.885	0.363	Cysteine protease 6 [Source:UniProtKB/TrEMBL;Acc:A0A4E0RRB1]	Smp_034410
early male germ cells	D915_004968	0.782	0.619011	0.564	0.893044	0.993	0.662	Splicing factor arginine serine rich arginine serine rich splicing factor [Source:UniProtKB/TrEMBL;Acc:A0A2H1CE81]	NA
early male germ cells	D915_004894	0.779	0.46073	0.558	0.664693	0.941	0.52	Polypyrimidine tract-binding protein 1 [Source:UniProtKB/TrEMBL;Acc:A0A4E0R619]	Smp_138050
early male germ cells	D915_009464	0.779	0.535083	0.558	0.771961	0.991	0.783	Far upstream element-binding protein 2 [Source:UniProtKB/TrEMBL;Acc:A0A4E0R390]	Smp_044550
early male germ cells	D915_011156	0.779	0.622293	0.558	0.897779	0.987	0.65	Serine/arginine-rich splicing factor 4 [Source:UniProtKB/TrEMBL;Acc:A0A2H1BSD7]	Smp_036270
early male germ cells	D915_009885	0.777	0.546496	0.554	0.788427	0.988	0.759	Polypyrimidine tract-binding protein 3 [Source:UniProtKB/TrEMBL;Acc:A0A4E0QV73]	Smp_036590
early male germ cells	D915_005822	0.776	0.552376	0.552	0.79691	0.961	0.603	Tyrosine-protein phosphatase non-receptor type 13 [Source:UniProtKB/TrEMBL;Acc:A0A4E0RAY0]	NA
early male germ cells	D915_006738	0.774	0.470528	0.548	0.678828	0.984	0.704	IQ and ubiquitin domain-containing protein [Source:UniProtKB/TrEMBL;Acc:A0A2H1C4V8]	Smp_343830
early male germ cells	D915_010842	0.774	0.526702	0.548	0.75987	0.994	0.801	Heterogeneous nuclear ribonucleoprotein A2 [Source:UniProtKB/TrEMBL;Acc:A0A4E0RAL0]	Smp_053940
early male germ cells	D915_007353	0.773	0.353309	0.546	0.509717	0.872	0.361	NA	NA
early male germ cells	D915_001989	0.772	0.429429	0.544	0.619535	0.963	0.53	CDC24_OB3 domain-containing protein [Source:UniProtKB/TrEMBL;Acc:A0A4E0RHG0]	Smp_333540
early male germ cells	D915_004699	0.77	0.623247	0.54	0.899155	0.988	0.683	Heterogeneous nuclear ribonucleoprotein H [Source:UniProtKB/TrEMBL;Acc:A0A2H1CD52]	NA
early male germ cells	D915_008114	0.769	0.46631	0.538	0.672743	0.999	0.934	Calreticulin [Source:UniProtKB/TrEMBL;Acc:A0A4E0R4Q8]	Smp_030370
early male germ cells	D915_010826	0.768	0.477633	0.536	0.689079	0.99	0.789	Btz domain-containing protein [Source:UniProtKB/TrEMBL;Acc:A0A4E0QZ34]	NA
early male germ cells	D915_000789	0.767	0.457848	0.534	0.660535	0.997	0.863	40S ribosomal protein S11 [Source:UniProtKB/TrEMBL;Acc:A0A4E0RKG4]	Smp_032760
early male germ cells	D915_003065	0.767	0.521218	0.534	0.751958	0.966	0.543	Heterogeneous nuclear ribonucleoprotein U protein 1 [Source:UniProtKB/TrEMBL;Acc:A0A4E0RJF8]	Smp_340960
early male germ cells	D915_007399	0.767	0.448896	0.534	0.64762	0.937	0.557	Mitochondrial import inner membrane translocase subunit Tim21 [Source:UniProtKB/TrEMBL;Acc:A0A4E0R3C0]	Smp_093800
early male germ cells	D915_001437	0.766	0.671339	0.532	0.968537	0.998	0.893	High mobility group protein DSP1 [Source:UniProtKB/TrEMBL;Acc:A0A4E0S3J7]	NA
early male germ cells	D915_004818	0.766	0.300855	0.532	0.434042	0.819	0.297	Lysosome-associated membrane glycoprotein 2-like [Source:UniProtKB/TrEMBL;Acc:A0A4E0RDE9]	Smp_162770
early male germ cells	D915_002096	0.765	0.465159	0.53	0.671083	0.996	0.874	40S ribosomal protein S26 [Source:UniProtKB/TrEMBL;Acc:A0A2H1CPA2]	Smp_031310,Smp_348820
early male germ cells	D915_009500	0.765	0.531572	0.53	0.766896	0.988	0.687	Serine/arginine-rich splicing factor 1 [Source:UniProtKB/TrEMBL;Acc:A0A2H1BVR1]	Smp_332245,Smp_332240,Smp_317550
early male germ cells	D915_010124	0.765	0.320507	0.53	0.462393	0.946	0.453	Uridine phosphorylase [Source:UniProtKB/TrEMBL;Acc:A0A4E0QUV8]	Smp_308140,Smp_308145
early male germ cells	D915_006603	0.764	0.328326	0.528	0.473674	0.908	0.426	5-aminolevulinate synthase [Source:UniProtKB/TrEMBL;Acc:A0A4E0RML2]	Smp_045260
early male germ cells	D915_004570	0.763	0.265922	0.526	0.383645	0.841	0.317	Beta-arrestin [Source:UniProtKB/TrEMBL;Acc:A0A4E0S1I7]	Smp_152280,Smp_152290
early male germ cells	D915_007541	0.763	0.59688	0.526	0.861116	0.985	0.611	Serine/arginine-rich splicing factor [Source:UniProtKB/TrEMBL;Acc:A0A2H1C1H1]	Smp_113620
early male germ cells	D915_010233	0.761	0.461276	0.522	0.66548	0.969	0.68	dimethylargininase [Source:UniProtKB/TrEMBL;Acc:A0A2H1BTA9]	NA
early male germ cells	D915_005781	0.759	0.450878	0.518	0.65048	0.961	0.539	RNA-binding protein EWS [Source:UniProtKB/TrEMBL;Acc:A0A4E0R933]	Smp_000240
early male germ cells	D915_006259	0.758	0.353617	0.516	0.510162	0.9	0.382	Transmembrane protein [Source:UniProtKB/TrEMBL;Acc:A0A4E0RAR8]	Smp_072990
early male germ cells	D915_008450	0.758	0.461907	0.516	0.666391	0.991	0.823	Cytochrome c oxidase assembly protein COX11, mitochondrial [Source:UniProtKB/TrEMBL;Acc:A0A2H1BYN3]	NA
early male germ cells	D915_009045	0.758	0.564629	0.516	0.814587	0.987	0.671	Arginine:serine rich splicing factor [Source:UniProtKB/TrEMBL;Acc:A0A4E0QYI8]	Smp_098890
early male germ cells	D915_000304	0.757	0.264246	0.514	0.381227	0.808	0.287	Cystinosin [Source:UniProtKB/TrEMBL;Acc:A0A4E0RRV3]	NA
early male germ cells	D915_004084	0.757	0.371983	0.514	0.536658	0.993	0.82	Coiled-coil domain-containing protein 160 [Source:UniProtKB/TrEMBL;Acc:A0A4E0S1Y0]	Smp_145580
early male germ cells	D915_004592	0.757	0.526041	0.514	0.758917	0.965	0.619	Rab-protein 8 [Source:UniProtKB/TrEMBL;Acc:A0A2H1CH07]	Smp_139340
early male germ cells	D915_006307	0.757	0.476013	0.514	0.686742	0.966	0.672	Glucose-regulated protein 78 [Source:UniProtKB/TrEMBL;Acc:A0A2H1C9Q2]	Smp_049550
early male germ cells	D915_006564	0.756	0.34909	0.512	0.503631	0.899	0.441	SH2 domain-containing protein [Source:UniProtKB/TrEMBL;Acc:A0A4E0R4I9]	NA
early male germ cells	D915_001814	0.755	0.516168	0.51	0.744672	0.973	0.629	UPF0506 domain-containing protein [Source:UniProtKB/TrEMBL;Acc:A0A4E0RI10]	Smp_342940
early male germ cells	D915_007964	0.755	0.427009	0.51	0.616043	1	0.985	Heat shock protein heat shock protein 90 alpha [Source:UniProtKB/TrEMBL;Acc:A0A4E0R0U0]	Smp_072330
early male germ cells	D915_011019	0.755	0.320209	0.51	0.461964	0.833	0.32	Mannosyl-oligosaccharide glucosidase GCS1 [Source:UniProtKB/TrEMBL;Acc:A0A2H1BSK7]	Smp_024580
early male germ cells	D915_004948	0.753	0.310085	0.506	0.447358	0.837	0.362	Mitotic spindle assembly checkpoint protein MAD2B [Source:UniProtKB/TrEMBL;Acc:A0A4E0R6A3]	Smp_334890
early male germ cells	D915_005248	0.752	0.451474	0.504	0.65134	0.962	0.582	Transformer-2 protein beta [Source:UniProtKB/TrEMBL;Acc:A0A4E0RTB4]	NA
early male germ cells	D915_006168	0.752	0.473333	0.504	0.682875	0.983	0.7	Spliceosome rna helicase bat1 [Source:UniProtKB/TrEMBL;Acc:A0A2H1C7S1]	NA
early male germ cells	D915_005269	0.751	0.289821	0.502	0.418123	0.852	0.386	Dr1-associated corepressor [Source:UniProtKB/TrEMBL;Acc:A0A2H1CE13]	Smp_246990
early male germ cells	D915_006787	0.751	0.319868	0.502	0.461473	0.896	0.443	Translation machinery-associated protein 20 [Source:UniProtKB/TrEMBL;Acc:A0A4E0RNF3]	Smp_210280
early male germ cells	D915_008636	0.751	0.428618	0.502	0.618365	0.999	0.971	Tyrosine 3-monooxygenase/tryptophan 5-monooxygenase activation protein theta polypeptide [Source:UniProtKB/TrEMBL;Acc:A0A4E0QYM4]	Smp_009760,Smp_301620
early male germ cells	D915_010140	0.751	0.35912	0.502	0.5181	0.982	0.596	Microtubule-associated protein futsch-like [Source:UniProtKB/TrEMBL;Acc:A0A2H1BTT9]	Smp_015530
early male germ cells	D915_000563	0.75	0.475884	0.5	0.686555	0.994	0.802	phosphoenolpyruvate carboxykinase (GTP) [Source:UniProtKB/TrEMBL;Acc:A0A4E0RNQ1]	NA
early male germ cells	D915_007160	0.75	0.471075	0.5	0.679618	0.975	0.583	protein disulfide-isomerase [Source:UniProtKB/TrEMBL;Acc:A0A2H1C347]	Smp_079770
early male germ cells	D915_006906	0.749	0.368389	0.498	0.531472	0.926	0.499	Protein unc-13 homolog [Source:UniProtKB/TrEMBL;Acc:A0A4E0RW63]	NA
early male germ cells	D915_007310	0.749	0.35882	0.498	0.517668	0.933	0.512	Roundabout 2 [Source:UniProtKB/TrEMBL;Acc:A0A4E0RYU9]	NA
early male germ cells	D915_005107	0.748	0.251466	0.496	0.362789	0.76	0.252	AT-rich interactive domain-containing protein 2 [Source:UniProtKB/TrEMBL;Acc:A0A4E0RAS0]	Smp_157150
early male germ cells	D915_000824	0.747	0.32564	0.494	0.4698	0.92	0.439	Pre-mRNA-processing factor 39 [Source:UniProtKB/TrEMBL;Acc:A0A4E0RZU8]	Smp_170570
early male germ cells	D915_004927	0.747	0.258185	0.494	0.372482	0.875	0.409	Protein phosphatase 1 regulatory subunit 16A [Source:UniProtKB/TrEMBL;Acc:A0A4E0RAZ6]	Smp_174110
early male germ cells	D915_006696	0.747	0.429391	0.494	0.61948	0.962	0.624	Pre-mRNA 3' end processing protein WDR33 [Source:UniProtKB/TrEMBL;Acc:A0A4E0RZL2]	Smp_049510
early male germ cells	D915_008548	0.747	0.3419	0.494	0.493257	0.934	0.502	Mesoderm induction early response protein 1 [Source:UniProtKB/TrEMBL;Acc:A0A4E0RHK7]	Smp_101370
early male germ cells	D915_003720	0.745	0.233994	0.49	0.337582	0.795	0.316	PHTB1_N domain-containing protein [Source:UniProtKB/TrEMBL;Acc:A0A4E0RDK3]	NA
early male germ cells	D915_007599	0.745	0.399824	0.49	0.576824	0.962	0.593	Brix domain-containing protein [Source:UniProtKB/TrEMBL;Acc:A0A4E0RYJ4]	NA
early male germ cells	D915_002180	0.744	0.37079	0.488	0.534937	0.995	0.841	60S ribosomal protein L31 [Source:UniProtKB/TrEMBL;Acc:A0A4E0RHD1]	Smp_050280
early male germ cells	D915_002389	0.744	0.400585	0.488	0.577922	0.99	0.821	SUZ domain-containing protein [Source:UniProtKB/TrEMBL;Acc:A0A4E0RXG8]	NA
early male germ cells	D915_009510	0.744	0.24912	0.488	0.359405	0.857	0.333	Putative exon-exon junction complex magoh component [Source:UniProtKB/TrEMBL;Acc:A0A4E0RSL3]	Smp_103470
early male germ cells	D915_003724	0.743	0.245006	0.486	0.353469	0.772	0.285	SPATA6 domain-containing protein [Source:UniProtKB/TrEMBL;Acc:A0A4E0RFL5]	NA
early male germ cells	D915_009592	0.743	0.259383	0.486	0.374211	0.787	0.295	Protein MIX23 [Source:UniProtKB/TrEMBL;Acc:A0A4E0REI3]	Smp_169340
early male germ cells	D915_009870	0.742	0.406094	0.484	0.58587	0.968	0.596	Peptidyl-prolyl cis-trans isomerase [Source:UniProtKB/TrEMBL;Acc:A0A2H1BWF1]	Smp_040790
early male germ cells	D915_002097	0.741	0.335044	0.482	0.483366	0.933	0.525	Importin subunit alpha [Source:UniProtKB/TrEMBL;Acc:A0A4E0RKN2]	Smp_245030
early male germ cells	D915_002896	0.741	0.203474	0.482	0.293551	0.793	0.306	Rapid inducer of G2/M progression in oocytes A [Source:UniProtKB/TrEMBL;Acc:A0A4E0RGW8]	Smp_170320
early male germ cells	D915_006467	0.741	0.343621	0.482	0.49574	0.92	0.47	PHD finger protein 10 [Source:UniProtKB/TrEMBL;Acc:A0A4E0RWW6]	Smp_122170
early male germ cells	D915_010446	0.741	0.53468	0.482	0.771381	0.997	0.807	Cell division cycle and apoptosis regulator protein 1 [Source:UniProtKB/TrEMBL;Acc:A0A4E0QVK2]	Smp_056360
early male germ cells	D915_000913	0.74	0.197335	0.48	0.284695	0.706	0.21	Sialin (Solute carrier family 17 member 5) [Source:UniProtKB/TrEMBL;Acc:A0A4E0RZH6]	Smp_160160
early male germ cells	D915_002825	0.74	0.371728	0.48	0.53629	0.985	0.653	Histone H3 [Source:UniProtKB/TrEMBL;Acc:A0A4E0RCN4]	Smp_082240
early male germ cells	D915_008788	0.74	0.365437	0.48	0.527214	0.998	0.866	Translin-associated factor X-interacting protein 1 [Source:UniProtKB/TrEMBL;Acc:A0A4E0RHH8]	NA
early male germ cells	D915_010598	0.74	0.348626	0.48	0.502962	0.945	0.53	TAR DNA-binding protein 43 [Source:UniProtKB/TrEMBL;Acc:A0A4E0QUS2]	Smp_051300
early male germ cells	D915_002999	0.739	0.255337	0.478	0.368373	0.839	0.367	Methylcrotonyl-CoA carboxylase biotin-containing subunit [Source:UniProtKB/TrEMBL;Acc:A0A4E0RX54]	NA
early male germ cells	D915_008174	0.739	0.230817	0.478	0.332999	0.84	0.379	Cysteine string protein isoform D [Source:UniProtKB/TrEMBL;Acc:A0A4E0R0Z3]	Smp_333510
early male germ cells	D915_009197	0.739	0.319049	0.478	0.46029	0.91	0.486	BUB3-interacting and GLEBS motif-containing protein ZNF207 [Source:UniProtKB/TrEMBL;Acc:A0A4E0R126]	NA
early male germ cells	D915_000795	0.738	0.400212	0.476	0.577384	0.955	0.589	Cadherin tumor suppressor [Source:UniProtKB/TrEMBL;Acc:A0A4E0RLQ3]	NA
early male germ cells	D915_008667	0.738	0.28571	0.476	0.412192	0.883	0.412	Dolichol-phosphate mannosyltransferase subunit 1 [Source:UniProtKB/TrEMBL;Acc:A0A4E0QZA7]	Smp_042790
early male germ cells	D915_007452	0.737	0.2866	0.474	0.413476	0.794	0.331	Parkin coregulated protein [Source:UniProtKB/TrEMBL;Acc:A0A4E0RKK6]	Smp_035500
early male germ cells	D915_008680	0.737	0.404226	0.474	0.583175	0.991	0.79	Suppression of tumorigenicity 13 (Colon carcinoma) (Hsp70 interacting protein) [Source:UniProtKB/TrEMBL;Acc:A0A4E0RGU0]	Smp_062420
early male germ cells	D915_008911	0.737	0.278218	0.474	0.401384	0.915	0.475	Splicing factor arginine:serine rich [Source:UniProtKB/TrEMBL;Acc:A0A4E0QY45]	NA
early male germ cells	D915_009882	0.737	0.377589	0.474	0.544746	0.997	0.875	Filamin/ABP280 repeat protein [Source:UniProtKB/TrEMBL;Acc:A0A2H1BWA4]	NA
early male germ cells	D915_001064	0.736	0.205508	0.472	0.296486	0.723	0.249	ATP-binding cassette sub-family B member [Source:UniProtKB/TrEMBL;Acc:A0A4E0RJ38]	NA
early male germ cells	D915_000477	0.735	0.34548	0.47	0.498423	0.921	0.485	Putative Neurocalcin [Source:UniProtKB/TrEMBL;Acc:A0A4E0RIF3]	Smp_344580
early male germ cells	D915_002394	0.735	0.404734	0.47	0.583908	0.995	0.897	Tetraspanin [Source:UniProtKB/TrEMBL;Acc:A0A4E0RCS1]	Smp_320500,Smp_017430
early male germ cells	D915_003327	0.735	0.258871	0.47	0.373472	0.644	0.166	Zinc finger CW-type PWWP domain protein 1 [Source:UniProtKB/TrEMBL;Acc:A0A4E0RUT5]	NA
early male germ cells	D915_004444	0.735	0.236442	0.47	0.341114	0.823	0.337	DZF domain-containing protein [Source:UniProtKB/TrEMBL;Acc:A0A4E0RDS3]	Smp_140100
early male germ cells	D915_009623	0.735	0.342889	0.47	0.494684	0.947	0.596	RING finger protein 10 [Source:UniProtKB/TrEMBL;Acc:A0A4E0RWM2]	Smp_038700
early male germ cells	D915_001993	0.734	0.33504	0.468	0.483361	0.906	0.519	ARMET_N domain-containing protein [Source:UniProtKB/TrEMBL;Acc:A0A4E0RI67]	NA
early male germ cells	D915_007530	0.734	0.403578	0.468	0.58224	0.971	0.749	Ribosomal protein S27 [Source:UniProtKB/TrEMBL;Acc:A0A4E0RYQ8]	Smp_041650
early male germ cells	D915_008952	0.734	0.376458	0.468	0.543114	0.956	0.598	Protein quiver [Source:UniProtKB/TrEMBL;Acc:A0A4E0QY53]	Smp_202630
early male germ cells	D915_010871	0.734	0.272924	0.468	0.393746	0.776	0.3	Dihydrolipoyl dehydrogenase [Source:UniProtKB/TrEMBL;Acc:A0A4E0RMA3]	Smp_046740
early male germ cells	D915_000748	0.733	0.431865	0.466	0.623049	0.988	0.755	Calnexin [Source:UniProtKB/TrEMBL;Acc:A0A4E0RJN6]	Smp_043150
early male germ cells	D915_004174	0.733	0.226106	0.466	0.326202	0.824	0.367	Partner of Y14 and mago [Source:UniProtKB/TrEMBL;Acc:A0A2H1CG25]	Smp_091360
early male germ cells	D915_005032	0.733	0.20539	0.466	0.296315	0.832	0.374	PDZ domain-containing protein GIPC1 [Source:UniProtKB/TrEMBL;Acc:A0A4E0RCE2]	Smp_247790
early male germ cells	D915_007163	0.733	0.366075	0.466	0.528135	0.969	0.621	LSM14 domain-containing protein [Source:UniProtKB/TrEMBL;Acc:A0A4E0R4P6]	NA
early male germ cells	D915_007527	0.733	0.2466	0.466	0.355769	0.856	0.397	Serine/threonine-protein phosphatase [Source:UniProtKB/TrEMBL;Acc:A0A4E0RKS8]	Smp_030710
early male germ cells	D915_008990	0.733	0.242429	0.466	0.349752	0.89	0.416	Polypyrimidine tract-binding protein 2 [Source:UniProtKB/TrEMBL;Acc:A0A4E0RGE0]	Smp_142300
early male germ cells	D915_002726	0.732	0.394629	0.464	0.56933	0.992	0.806	40S ribosomal protein S25 [Source:UniProtKB/TrEMBL;Acc:A0A4E0RF27]	Smp_213130
early male germ cells	D915_006305	0.732	0.27233	0.464	0.392889	0.886	0.435	Glucose-regulated protein 78 [Source:UniProtKB/TrEMBL;Acc:A0A2H1C9Z2]	Smp_049550
early male germ cells	D915_006832	0.732	0.260623	0.464	0.375999	0.831	0.386	Mediator of RNA polymerase II transcription subunit 7 [Source:UniProtKB/TrEMBL;Acc:A0A4E0R2V6]	Smp_018610
early male germ cells	D915_009479	0.732	0.268897	0.464	0.387936	0.88	0.428	Fructose 1 6-bisphophatase FBPase-1 [Source:UniProtKB/TrEMBL;Acc:A0A4E0QXE5]	Smp_097370
early male germ cells	D915_009620	0.732	0.249753	0.464	0.360318	0.872	0.411	Quinolinate phosphoribosyltransferase [decarboxylating] [Source:UniProtKB/TrEMBL;Acc:A0A4E0REG2]	Smp_246230
early male germ cells	D915_001718	0.731	0.256445	0.462	0.369972	0.959	0.601	Propionyl-CoA carboxylase alpha chain, mitochondrial [Source:UniProtKB/TrEMBL;Acc:A0A4E0S3G7]	Smp_165400
early male germ cells	D915_010967	0.731	0.405582	0.462	0.585132	0.992	0.821	Ribosomal protein S16 [Source:UniProtKB/TrEMBL;Acc:A0A2H1BSL5]	Smp_119920
early male germ cells	D915_003871	0.73	0.331085	0.46	0.477655	0.954	0.537	Scaffold attachment factor B2 [Source:UniProtKB/TrEMBL;Acc:A0A4E0RUE2]	Smp_343570
early male germ cells	D915_004102	0.73	0.221921	0.46	0.320165	0.759	0.299	Homeobox protein extradenticle [Source:UniProtKB/TrEMBL;Acc:A0A4E0RFG0]	Smp_157830
early male germ cells	D915_010261	0.73	0.310347	0.46	0.447736	0.992	0.828	40S ribosomal protein S30 [Source:UniProtKB/TrEMBL;Acc:A0A2H1BTK5]	Smp_014650
early male germ cells	D915_010760	0.73	0.304882	0.46	0.439852	0.942	0.551	Putative ATP-dependent RNA helicase DDX17 [Source:UniProtKB/TrEMBL;Acc:A0A4E0RAS5]	Smp_133120
early male germ cells	D915_000410	0.729	0.331073	0.458	0.477637	0.961	0.618	Stress-induced-phosphoprotein 1 [Source:UniProtKB/TrEMBL;Acc:A0A4E0RIN7]	Smp_064860
early male germ cells	D915_003512	0.729	0.336223	0.458	0.485067	0.943	0.516	EGF-like domain-containing protein [Source:UniProtKB/TrEMBL;Acc:A0A4E0RFN9]	NA
early male germ cells	D915_007763	0.729	0.245165	0.458	0.353698	0.913	0.476	Gastric triacylglycerol lipase [Source:UniProtKB/TrEMBL;Acc:A0A4E0R370]	Smp_343920
early male germ cells	D915_008472	0.729	0.230132	0.458	0.33201	0.867	0.381	Small nuclear ribonucleoprotein Sm D1 [Source:UniProtKB/TrEMBL;Acc:A0A4E0R367]	Smp_349880
early male germ cells	D915_000500	0.728	0.358986	0.456	0.517907	0.989	0.793	60S ribosomal protein L13 [Source:UniProtKB/TrEMBL;Acc:A0A2H1CVX5]	Smp_022640
early male germ cells	D915_004527	0.728	0.382342	0.456	0.551603	0.957	0.634	Nucleolar GTP-binding protein 1 [Source:UniProtKB/TrEMBL;Acc:A0A4E0RD10]	Smp_133350
early male germ cells	D915_003097	0.727	0.24837	0.454	0.358323	0.862	0.397	Rootletin [Source:UniProtKB/TrEMBL;Acc:A0A4E0RJE9]	Smp_155840
early male germ cells	D915_009248	0.727	0.238086	0.454	0.343486	0.848	0.388	Dentin sialophosphoprotein [Source:UniProtKB/TrEMBL;Acc:A0A4E0R357]	Smp_059210
early male germ cells	D915_009707	0.727	0.312377	0.454	0.450665	0.929	0.556	Zinc finger MYM-type protein 3 [Source:UniProtKB/TrEMBL;Acc:A0A4E0R0Y1]	Smp_063110
early male germ cells	D915_009920	0.727	0.391279	0.454	0.564496	0.98	0.668	Succinyl-CoA ligase subunit alpha [Source:UniProtKB/TrEMBL;Acc:A0A2H1BUF5]	Smp_052060
early male germ cells	D915_000612	0.726	0.425742	0.452	0.614216	0.989	0.758	RNA-binding protein 4 [Source:UniProtKB/TrEMBL;Acc:A0A4E0RJX0]	Smp_305200,Smp_314650
early male germ cells	D915_001660	0.726	0.322107	0.452	0.464702	0.939	0.563	Mitochondrial import inner membrane translocase [Source:UniProtKB/TrEMBL;Acc:A0A4E0RIZ8]	Smp_247570
early male germ cells	D915_003691	0.726	0.311622	0.452	0.449575	0.966	0.603	SYCP2_SLD domain-containing protein [Source:UniProtKB/TrEMBL;Acc:A0A4E0RFW0]	NA
early male germ cells	D915_006789	0.726	0.246997	0.452	0.356341	0.803	0.358	Lipoyl synthase, mitochondrial [Source:UniProtKB/TrEMBL;Acc:A0A4E0RZD1]	Smp_010100
early male germ cells	D915_004863	0.725	0.302147	0.45	0.435905	0.997	0.881	60S ribosomal protein L7a [Source:UniProtKB/TrEMBL;Acc:A0A4E0RAM7]	NA
early male germ cells	D915_006024	0.725	0.195517	0.45	0.282071	0.775	0.319	Transposase [Source:UniProtKB/TrEMBL;Acc:A0A4E0RB99]	NA
early male germ cells	D915_006581	0.725	0.416861	0.45	0.601403	0.972	0.664	Signal recognition particle 14 kDa protein [Source:UniProtKB/TrEMBL;Acc:A0A4E0RZN9]	Smp_244350
early male germ cells	D915_003977	0.723	0.297957	0.446	0.429861	0.931	0.55	RRM domain-containing protein [Source:UniProtKB/TrEMBL;Acc:A0A4E0S028]	NA
early male germ cells	D915_007516	0.723	0.284592	0.446	0.410579	0.998	0.953	Elongation FacTor [Source:UniProtKB/TrEMBL;Acc:A0A2H1C1M1]	Smp_334080
early male germ cells	D915_010555	0.723	0.231054	0.446	0.333341	0.88	0.443	Pleckstrin domain-containing family B member 2 [Source:UniProtKB/TrEMBL;Acc:A0A4E0R9L7]	NA
early male germ cells	D915_002030	0.722	0.176018	0.444	0.253941	0.779	0.333	Probable imidazolonepropionase [Source:UniProtKB/TrEMBL;Acc:A0A4E0RKM3]	NA
early male germ cells	D915_002727	0.722	0.292648	0.444	0.422201	0.921	0.521	Polypeptide N-acetylgalactosaminyltransferase [Source:UniProtKB/TrEMBL;Acc:A0A4E0RX05]	Smp_005500
early male germ cells	D915_003413	0.722	0.293886	0.444	0.423988	0.919	0.528	N-myc downstream regulated [Source:UniProtKB/TrEMBL;Acc:A0A4E0RBG0]	Smp_194720
early male germ cells	D915_006039	0.722	0.177605	0.444	0.25623	0.843	0.387	Putative ATP-dependent RNA helicase YTHDC2 [Source:UniProtKB/TrEMBL;Acc:A0A4E0R8Q5]	Smp_172150
early male germ cells	D915_006492	0.722	0.239604	0.444	0.345676	0.899	0.46	Zinc finger Ran-binding domain-containing protein 2 [Source:UniProtKB/TrEMBL;Acc:A0A4E0R9C6]	Smp_082560
early male germ cells	D915_007703	0.722	0.184628	0.444	0.266362	0.819	0.367	DUF4585 domain-containing protein [Source:UniProtKB/TrEMBL;Acc:A0A4E0RLM6]	NA
early male germ cells	D915_008468	0.722	0.327556	0.444	0.472563	0.987	0.784	Retinoblastoma binding protein 4 [Source:UniProtKB/TrEMBL;Acc:A0A4E0RIG0]	Smp_212260
early male germ cells	D915_010751	0.722	0.195765	0.444	0.282429	0.792	0.34	Dcp1 [Source:UniProtKB/TrEMBL;Acc:A0A4E0RUT3]	Smp_165960
early male germ cells	D915_006559	0.721	0.33489	0.442	0.483144	0.992	0.789	40S ribosomal protein S8 [Source:UniProtKB/TrEMBL;Acc:A0A4E0RX27]	Smp_340900
early male germ cells	D915_006856	0.721	0.254351	0.442	0.366951	0.861	0.445	NA	NA
early male germ cells	D915_010019	0.721	0.247199	0.442	0.356633	0.908	0.492	Cell division cycle and apoptosis regulator protein 1 [Source:UniProtKB/TrEMBL;Acc:A0A4E0RW96]	Smp_193440
early male germ cells	D915_010298	0.721	0.198225	0.442	0.285979	0.87	0.422	WD_REPEATS_REGION domain-containing protein [Source:UniProtKB/TrEMBL;Acc:A0A4E0QV56]	NA
early male germ cells	D915_001147	0.72	0.222229	0.44	0.320608	0.73	0.273	Acyl-CoA:glycerol-3-phosphate acyltransferase [Source:UniProtKB/TrEMBL;Acc:A0A4E0RKV6]	NA
early male germ cells	D915_003172	0.72	0.186225	0.44	0.268667	0.869	0.425	Chromodomain-helicase-DNA-binding protein Mi-2 [Source:UniProtKB/TrEMBL;Acc:A0A4E0RJA1]	Smp_079650
early male germ cells	D915_007783	0.72	0.434541	0.44	0.626911	0.915	0.548	Coiled-coil domain-containing protein 83 [Source:UniProtKB/TrEMBL;Acc:A0A2H1BY01]	NA
early male germ cells	D915_010020	0.72	0.222016	0.44	0.320301	0.831	0.391	Heat shock protein 70 [Source:UniProtKB/TrEMBL;Acc:A0A4E0QW74]	Smp_106130
early male germ cells	D915_001245	0.719	0.236348	0.438	0.340979	0.861	0.431	C-terminal-binding protein isoform X2 [Source:UniProtKB/TrEMBL;Acc:A0A4E0S3R4]	Smp_211270
early male germ cells	D915_002466	0.719	0.333014	0.438	0.480437	0.997	0.882	60S ribosomal protein L18a [Source:UniProtKB/TrEMBL;Acc:A0A2H1CLY7]	Smp_322220
early male germ cells	D915_003085	0.719	0.364335	0.438	0.525624	0.981	0.732	Small ubiquitin-related modifier [Source:UniProtKB/TrEMBL;Acc:A0A2H1CJT1]	Smp_045510
early male germ cells	D915_006387	0.719	0.195021	0.438	0.281356	0.845	0.394	Structural maintenance of chromosomes protein [Source:UniProtKB/TrEMBL;Acc:A0A4E0QWE3]	Smp_173700
early male germ cells	D915_008728	0.719	0.200926	0.438	0.289876	0.855	0.414	Protein TIS11 [Source:UniProtKB/TrEMBL;Acc:A0A4E0R2F1]	Smp_324180
early male germ cells	D915_002616	0.718	0.367943	0.436	0.530829	0.983	0.74	Cytosolic large ribosomal subunit protein L30 [Source:UniProtKB/TrEMBL;Acc:A0A2H1CM94]	Smp_044580
early male germ cells	D915_002943	0.718	0.323305	0.436	0.46643	0.954	0.612	Splicing factor U2AF subunit [Source:UniProtKB/TrEMBL;Acc:A0A2H1CKV4]	Smp_019690,Smp_348790
early male germ cells	D915_010191	0.718	0.302582	0.436	0.436534	0.952	0.577	Small nuclear ribonucleoprotein-associated protein B [Source:UniProtKB/TrEMBL;Acc:A0A4E0QUV1]	Smp_026770
early male germ cells	D915_005754	0.717	0.355491	0.434	0.512865	0.994	0.861	ADP-ribosylation factor-like protein 2-binding protein [Source:UniProtKB/TrEMBL;Acc:A0A4E0RXV8]	Smp_123190
early male germ cells	D915_008630	0.717	0.20409	0.434	0.29444	0.755	0.317	Hypoxanthine-guanine phosphoribosyltransferase [Source:UniProtKB/TrEMBL;Acc:A0A4E0R527]	Smp_312580,Smp_332640,Smp_168500,Smp_148820
early male germ cells	D915_009698	0.717	0.349942	0.434	0.504859	0.978	0.689	ATP synthase subunit alpha [Source:UniProtKB/TrEMBL;Acc:A0A4E0QVG1]	Smp_002880
early male germ cells	D915_001561	0.716	0.308092	0.432	0.444483	0.929	0.541	Gamma-glutamylcyclotransferase [Source:UniProtKB/TrEMBL;Acc:A0A4E0S3L4]	NA
early male germ cells	D915_005047	0.716	0.174226	0.432	0.251355	0.866	0.425	RanBP2-type domain-containing protein [Source:UniProtKB/TrEMBL;Acc:A0A4E0RU23]	Smp_148250
early male germ cells	D915_007886	0.716	0.346193	0.432	0.499451	0.978	0.735	RING-type E3 ubiquitin transferase [Source:UniProtKB/TrEMBL;Acc:A0A4E0R418]	Smp_157360
early male germ cells	D915_008682	0.716	0.207623	0.432	0.299537	0.882	0.449	Nipped-B protein [Source:UniProtKB/TrEMBL;Acc:A0A4E0RV57]	Smp_340290
early male germ cells	D915_001867	0.715	0.179597	0.43	0.259104	0.74	0.288	Serine/threonine-protein kinase ULK3 [Source:UniProtKB/TrEMBL;Acc:A0A4E0RIM2]	Smp_145190
early male germ cells	D915_002812/LAP	0.715	0.202856	0.43	0.292659	0.682	0.245	Leucine aminopeptidase (M17 family) [Source:UniProtKB/TrEMBL;Acc:A0A4E0RVE7]	NA
early male germ cells	D915_002958	0.715	0.183525	0.43	0.264771	0.878	0.428	Dolichyl-diphosphooligosaccharide--protein glycosyltransferase subunit 2 [Source:UniProtKB/TrEMBL;Acc:A0A4E0RX78]	Smp_210370
early male germ cells	D915_007925	0.715	0.245032	0.43	0.353507	0.916	0.53	Dihydrolipoamide acetyltransferase component of pyruvate dehydrogenase complex [Source:UniProtKB/TrEMBL;Acc:A0A4E0R6W4]	NA
early male germ cells	D915_008850	0.715	0.260871	0.43	0.376357	0.998	0.907	60S ribosomal protein L35a [Source:UniProtKB/TrEMBL;Acc:A0A4E0R2G0]	Smp_061200
early male germ cells	D915_009359	0.715	0.325957	0.43	0.470256	0.99	0.787	Nucleosome assembly protein 1 [Source:UniProtKB/TrEMBL;Acc:A0A4E0R0T3]	NA
early male germ cells	D915_007804	0.714	0.176853	0.428	0.255145	0.841	0.407	Heterogeneous nuclear ribonucleoprotein L [Source:UniProtKB/TrEMBL;Acc:A0A4E0R0J6]	Smp_051530
early male germ cells	D915_008637	0.714	0.413479	0.428	0.596523	0.984	0.825	Tyrosine 3-monooxygenase/tryptophan 5-monooxygenase activation protein theta polypeptide [Source:UniProtKB/TrEMBL;Acc:A0A4E0RXJ7]	Smp_009760,Smp_301620
early male germ cells	D915_009173	0.714	0.20949	0.428	0.30223	0.849	0.421	YEATS domain-containing protein 4 [Source:UniProtKB/TrEMBL;Acc:A0A4E0QXC6]	Smp_070760
early male germ cells	D915_003387	0.713	0.205879	0.426	0.29702	0.935	0.512	Deoxyuridine 5'-triphosphate nucleotidohydrolase [Source:UniProtKB/TrEMBL;Acc:A0A4E0RG02]	Smp_079240
early male germ cells	D915_009050	0.713	0.293217	0.426	0.423023	0.91	0.544	Small nuclear ribonucleoprotein E [Source:UniProtKB/TrEMBL;Acc:A0A4E0QXV9]	Smp_205570
early male germ cells	D915_009315	0.713	0.305423	0.426	0.440632	0.951	0.579	TAR DNA-binding protein 43 [Source:UniProtKB/TrEMBL;Acc:A0A4E0RSY0]	Smp_051230
early male germ cells	D915_009545	0.713	0.32421	0.426	0.467736	0.995	0.864	Ribosomal protein [Source:UniProtKB/TrEMBL;Acc:A0A4E0QZ66]	Smp_042090
early male germ cells	D915_009793	0.713	0.197589	0.426	0.285061	0.647	0.2	Lamino-associated polypeptide 2/emerin domain-containing protein [Source:UniProtKB/TrEMBL;Acc:A0A4E0RWI8]	Smp_165870
early male germ cells	D915_003699	0.712	0.336432	0.424	0.485368	0.98	0.771	40S ribosomal protein S20 [Source:UniProtKB/TrEMBL;Acc:A0A2H1CHN0]	Smp_066990
early male germ cells	D915_005506	0.712	0.31053	0.424	0.448	0.951	0.578	Synaptogyrin [Source:UniProtKB/TrEMBL;Acc:A0A4E0R513]	Smp_244900
early male germ cells	D915_006879	0.712	0.191688	0.424	0.276547	0.794	0.362	AT-rich interactive domain-containing protein 4A [Source:UniProtKB/TrEMBL;Acc:A0A4E0R5R5]	Smp_342070
early male germ cells	D915_007794	0.712	0.310236	0.424	0.447575	0.994	0.84	60S ribosomal protein L23 [Source:UniProtKB/TrEMBL;Acc:A0A4E0R0D5]	Smp_007900
early male germ cells	D915_007937	0.712	0.320641	0.424	0.462587	0.995	0.824	Eukaryotic ribosomal protein L18 [Source:UniProtKB/TrEMBL;Acc:A0A2H1C1P4]	Smp_031570
early male germ cells	D915_010229	0.712	0.198249	0.424	0.286013	0.808	0.376	Pre-mRNA 3' end processing protein WDR33 [Source:UniProtKB/TrEMBL;Acc:A0A4E0QZW3]	Smp_049510
early male germ cells	D915_001461	0.711	0.338872	0.422	0.488889	0.989	0.78	Hypoxia up-regulated protein 1 [Source:UniProtKB/TrEMBL;Acc:A0A4E0RNU1]	Smp_088950
early male germ cells	D915_002828	0.711	0.235424	0.422	0.339645	0.916	0.526	Kringle domain-containing protein [Source:UniProtKB/TrEMBL;Acc:A0A4E0S2X1]	Smp_160820
early male germ cells	D915_005909	0.711	0.292708	0.422	0.422288	0.928	0.555	Cytosolic Fe-S cluster assembly factor [Source:UniProtKB/TrEMBL;Acc:A0A4E0RXR5]	Smp_210380
early male germ cells	D915_006923	0.711	0.317986	0.422	0.458756	0.962	0.624	Polyadenylate-binding protein II [Source:UniProtKB/TrEMBL;Acc:A0A4E0R5V6]	NA
early male germ cells	D915_007416	0.711	0.331724	0.422	0.478576	0.992	0.854	RRM domain-containing protein [Source:UniProtKB/TrEMBL;Acc:A0A4E0RVV4]	Smp_203635
early male germ cells	D915_000260	0.71	0.289439	0.42	0.417572	0.929	0.553	Isocitrate dehydrogenase [NADP] [Source:UniProtKB/TrEMBL;Acc:A0A4E0RMR2]	Smp_163050
early male germ cells	D915_004007	0.71	0.35403	0.42	0.510758	0.958	0.629	Small subunit ribosomal protein S12 [Source:UniProtKB/TrEMBL;Acc:A0A4E0R929]	Smp_341610
early male germ cells	D915_004076	0.71	0.313373	0.42	0.452102	0.993	0.827	DnaJ like protein subfamily A member 1 [Source:UniProtKB/TrEMBL;Acc:A0A2H1CGR4]	Smp_035200
early male germ cells	D915_004697	0.71	0.215428	0.42	0.310797	0.882	0.484	DNA-directed RNA polymerase subunit [Source:UniProtKB/TrEMBL;Acc:A0A4E0RZ98]	Smp_156670
early male germ cells	D915_007464	0.71	0.241756	0.42	0.34878	0.93	0.545	Methylmalonyl-CoA epimerase /ethylmalonyl-CoA epimerase [Source:UniProtKB/TrEMBL;Acc:A0A4E0R1H7]	Smp_212720
early male germ cells	D915_009015	0.71	0.345178	0.42	0.497987	0.997	0.874	Heterogeneous nuclear ribonucleoprotein A2 [Source:UniProtKB/TrEMBL;Acc:A0A2H1BZ67]	Smp_043100
early male germ cells	D915_010523	0.71	0.408458	0.42	0.589281	0.928	0.641	FACT complex subunit [Source:UniProtKB/TrEMBL;Acc:A0A4E0RPI9]	NA
early male germ cells	D915_003739	0.709	0.244131	0.418	0.352206	0.859	0.462	DnaJ (Hsp40) subfamily B member 9 [Source:UniProtKB/TrEMBL;Acc:A0A4E0RFM0]	Smp_005070,Smp_157780
early male germ cells	D915_004568	0.709	0.213462	0.418	0.307961	0.893	0.476	Small nuclear ribonucleoprotein polypeptide A [Source:UniProtKB/TrEMBL;Acc:A0A4E0RE99]	Smp_069870
early male germ cells	D915_004973	0.709	0.353012	0.418	0.509288	0.986	0.752	ATPase protein 9 [Source:UniProtKB/TrEMBL;Acc:A0A2H1CCN7]	Smp_000880
early male germ cells	D915_005330	0.709	0.324264	0.418	0.467814	0.963	0.645	Nuclease-sensitive element-binding protein 1 [Source:UniProtKB/TrEMBL;Acc:A0A4E0RYH4]	NA
early male germ cells	D915_006893	0.709	0.325509	0.418	0.46961	0.991	0.766	Ribosomal protein L27 [Source:UniProtKB/TrEMBL;Acc:A0A2H1C4R8]	Smp_063350
early male germ cells	D915_009797	0.709	0.185577	0.418	0.26773	0.926	0.488	FUS-interacting serine-arginine-rich protein 1 [Source:UniProtKB/TrEMBL;Acc:A0A4E0RBX9]	NA
early male germ cells	D915_002868	0.708	0.372138	0.416	0.536882	0.987	0.752	ATP synthase subunit beta [Source:UniProtKB/TrEMBL;Acc:A0A2H1CLC7]	Smp_038100
early male germ cells	D915_003859	0.708	0.187057	0.416	0.269866	0.845	0.42	Phosphodiesterase [Source:UniProtKB/TrEMBL;Acc:A0A4E0RVA2]	Smp_146120
early male germ cells	D915_004169	0.708	0.297056	0.416	0.428561	0.987	0.739	Thioredoxin domain-containing protein [Source:UniProtKB/TrEMBL;Acc:A0A4E0RFW5]	NA
early male germ cells	D915_004826	0.708	0.377235	0.416	0.544235	0.983	0.709	14 kDa subunit splicing factor 3b [Source:UniProtKB/TrEMBL;Acc:A0A4E0RT21]	Smp_032060
early male germ cells	D915_005336	0.708	0.304896	0.416	0.439871	0.96	0.645	SNW domain-containing protein 1 [Source:UniProtKB/TrEMBL;Acc:A0A2H1C9U3]	Smp_105860
early male germ cells	D915_006726	0.708	0.281335	0.416	0.40588	0.97	0.779	Ribosomal protein L37A [Source:UniProtKB/TrEMBL;Acc:A0A2H1C5S0]	Smp_105320
early male germ cells	D915_006903	0.708	0.235458	0.416	0.339694	0.925	0.544	Heterogeneous nuclear ribonucleoprotein A/B [Source:UniProtKB/TrEMBL;Acc:A0A4E0RYZ5]	Smp_056810
early male germ cells	D915_007713	0.708	0.321168	0.416	0.463348	0.987	0.805	60S ribosomal protein L34 [Source:UniProtKB/TrEMBL;Acc:A0A4E0R391]	Smp_211250
early male germ cells	D915_007786	0.708	0.380405	0.416	0.548808	0.986	0.738	Transcriptional activator protein Pur-alpha [Source:UniProtKB/TrEMBL;Acc:A0A2H1C2I5]	Smp_042300
early male germ cells	D915_009093	0.708	0.279121	0.416	0.402687	0.933	0.576	Small glutamine-rich tetratricopeptide repeat-containing protein alpha [Source:UniProtKB/TrEMBL;Acc:A0A4E0QZM8]	Smp_065980
early male germ cells	D915_000739	0.707	0.269096	0.414	0.388223	0.99	0.771	40S ribosomal protein S13 [Source:UniProtKB/TrEMBL;Acc:A0A4E0S3I6]	Smp_096750,Smp_329590
early male germ cells	D915_000829	0.707	0.288822	0.414	0.416682	0.992	0.826	Ribosomal protein S19a isoform C [Source:UniProtKB/TrEMBL;Acc:A0A2H1CUU9]	Smp_174950
early male germ cells	D915_001313	0.707	0.314861	0.414	0.454249	0.952	0.608	Putative Upstream transcription factor 1 usf1 [Source:UniProtKB/TrEMBL;Acc:A0A4E0RM53]	NA
early male germ cells	D915_003429	0.707	0.179356	0.414	0.258757	0.726	0.304	Threonine ammonia-lyase [Source:UniProtKB/TrEMBL;Acc:A0A4E0RG55]	Smp_343170
early male germ cells	D915_006001	0.707	0.197236	0.414	0.284552	0.82	0.403	Protein Abitram [Source:UniProtKB/TrEMBL;Acc:A0A4E0R965]	NA
early male germ cells	D915_006093	0.707	0.253671	0.414	0.36597	0.903	0.51	PH domain-containing protein [Source:UniProtKB/TrEMBL;Acc:A0A4E0R885]	Smp_097320
early male germ cells	D915_006808	0.707	0.251684	0.414	0.363103	0.808	0.422	RuvB-like helicase [Source:UniProtKB/TrEMBL;Acc:A0A4E0R2Y3]	Smp_064050
early male germ cells	D915_009754	0.707	0.308397	0.414	0.444922	0.942	0.569	DNA mismatch repair protein MLH3 [Source:UniProtKB/TrEMBL;Acc:A0A2H1BUR4]	Smp_016540
early male germ cells	D915_003028	0.706	0.385268	0.412	0.555824	0.982	0.765	cGMP phosphodiesterase delta subunit [Source:UniProtKB/TrEMBL;Acc:A0A4E0RGJ4]	Smp_151190
early male germ cells	D915_006051	0.706	0.201868	0.412	0.291234	0.617	0.191	NA	NA
early male germ cells	D915_007398/beta_tub1	0.706	0.310256	0.412	0.447605	1	0.985	Tubulin beta chain [Source:UniProtKB/TrEMBL;Acc:B0B5G8]	NA
early male germ cells	D915_007954	0.706	0.182536	0.412	0.263344	0.695	0.277	SGT1 protein-domain-containing protein [Source:UniProtKB/TrEMBL;Acc:A0A4E0RJJ0]	Smp_163180
early male germ cells	D915_009656	0.706	0.189717	0.412	0.273704	0.849	0.438	Guanine nucleotide-binding protein G(Q) subunit alpha [Source:UniProtKB/TrEMBL;Acc:A0A4E0RS22]	NA
early male germ cells	D915_004715	0.705	0.21253	0.41	0.306616	0.993	0.843	60S acidic ribosomal protein P2 [Source:UniProtKB/TrEMBL;Acc:A0A4E0RD46]	Smp_029820
early male germ cells	D915_007239	0.705	0.299524	0.41	0.432122	0.803	0.4	Guided entry of tail-anchored proteins factor 1 [Source:UniProtKB/TrEMBL;Acc:A0A4E0RJE8]	NA
early male germ cells	D915_007735/cmd_2	0.705	0.377942	0.41	0.545255	0.979	0.65	Calmodulin-like protein 2 (CaM2); Calmodulin/ calcium-binding protein/ EF-Hand superfamily protein [Source:UniProtKB/TrEMBL;Acc:A4V9Q6]	NA
early male germ cells	D915_008184	0.705	0.216838	0.41	0.312831	0.887	0.48	RNA-binding protein 8A [Source:UniProtKB/TrEMBL;Acc:A0A2H1C095]	Smp_002550
early male germ cells	D915_008335	0.705	0.200665	0.41	0.289499	0.82	0.401	Transmembrane protein 256 isoform X2 [Source:UniProtKB/TrEMBL;Acc:A0A2H1C1P5]	NA
early male germ cells	D915_004613	0.704	0.262492	0.408	0.378695	0.946	0.609	protein disulfide-isomerase [Source:UniProtKB/TrEMBL;Acc:A0A4E0RBA1]	Smp_172110
early male germ cells	D915_006030	0.704	0.187059	0.408	0.269868	0.58	0.17	Elongation of very long chain fatty acids protein [Source:UniProtKB/TrEMBL;Acc:A0A4E0R4N4]	Smp_318150,Smp_300770
early male germ cells	D915_007592	0.704	0.211859	0.408	0.305648	0.875	0.469	NADH dehydrogenase [ubiquinone] iron-sulfur protein 5 [Source:UniProtKB/TrEMBL;Acc:A0A4E0RK81]	Smp_017830
early male germ cells	D915_009252	0.704	0.307366	0.408	0.443436	0.946	0.601	Heat shock protein 67B2 [Source:UniProtKB/TrEMBL;Acc:A0A4E0R1Q1]	Smp_006560
early male germ cells	D915_002665	0.703	0.246881	0.406	0.356175	0.943	0.579	Prohibitin [Source:UniProtKB/TrEMBL;Acc:A0A4E0S1I3]	Smp_075210
early male germ cells	D915_007715	0.703	0.191225	0.406	0.275879	0.866	0.462	Ubiquitin-conjugating enzyme [Source:UniProtKB/TrEMBL;Acc:A0A4E0R2I9]	Smp_051010
early male germ cells	D915_009439	0.703	0.258413	0.406	0.372811	0.948	0.592	26S proteasome non-ATPase regulatory subunit 2 [Source:UniProtKB/TrEMBL;Acc:A0A4E0QY70]	Smp_000030
early male germ cells	D915_000449	0.702	0.254266	0.404	0.366828	0.99	0.789	Ribosomal protein S3 [Source:UniProtKB/TrEMBL;Acc:A0A2H1CW70]	Smp_131450,Smp_027610
early male germ cells	D915_001223	0.702	0.230639	0.404	0.332742	0.954	0.602	Nipped-B protein [Source:UniProtKB/TrEMBL;Acc:A0A4E0RZ53]	Smp_167860
early male germ cells	D915_005462	0.702	0.322178	0.404	0.464805	0.957	0.612	Synaptosomal-associated protein 29 [Source:UniProtKB/TrEMBL;Acc:A0A4E0RB68]	Smp_043940
early male germ cells	D915_006004	0.702	0.198301	0.404	0.286088	0.851	0.454	glycerol-3-phosphate dehydrogenase (NAD(+)) [Source:UniProtKB/TrEMBL;Acc:A0A4E0RA88]	Smp_030500
early male germ cells	D915_007829	0.702	0.252453	0.404	0.364212	0.992	0.842	Homeobox domain-containing protein [Source:UniProtKB/TrEMBL;Acc:A0A4E0RHI3]	NA
early male germ cells	D915_009595	0.702	0.205121	0.404	0.295927	0.843	0.446	Ubiquitin conjugating enzyme variant [Source:UniProtKB/TrEMBL;Acc:A0A4E0R2I5]	Smp_348810,Smp_166600
early male germ cells	D915_010383	0.702	0.181438	0.404	0.26176	0.806	0.373	FUS-interacting serine-arginine-rich protein 1 [Source:UniProtKB/TrEMBL;Acc:A0A4E0QY46]	NA
early male germ cells	D915_004390	0.701	0.259745	0.402	0.374732	0.989	0.787	40S ribosomal protein S2 [Source:UniProtKB/TrEMBL;Acc:A0A4E0RD65]	Smp_013470
early male germ cells	D915_006140	0.701	0.305662	0.402	0.440977	0.994	0.808	40S ribosomal protein S18 [Source:UniProtKB/TrEMBL;Acc:A0A4E0RQC4]	Smp_074780
early male germ cells	D915_007977	0.701	0.252929	0.402	0.3649	0.862	0.411	glutathione transferase [Source:UniProtKB/TrEMBL;Acc:A0A4E0RIP8]	Smp_336250,Smp_163610
early vitellocytes	D915_008422	0.995	3.59724	0.99	5.18972	0.995	0.078	Fatty acid binding protein a [Source:UniProtKB/TrEMBL;Acc:A0A2H1BZK0]	NA
early vitellocytes	D915_001201	0.989	4.77932	0.978	6.8951	0.995	0.22	glutathione transferase [Source:UniProtKB/TrEMBL;Acc:A0A4E0RQ92]	NA
early vitellocytes	D915_003622	0.985	2.3078	0.97	3.32945	0.982	0.09	60S ribosomal protein L6 [Source:UniProtKB/TrEMBL;Acc:A0A4E0RFK0]	Smp_340210
early vitellocytes	D915_001489/inx.10	0.983	2.18704	0.966	3.15524	0.972	0.021	Innexin [Source:UniProtKB/TrEMBL;Acc:A0A4E0RY00]	NA
early vitellocytes	D915_007475	0.98	1.45807	0.96	2.10355	1	0.861	Eukaryotic translation elongation factor 1 beta 2 [Source:UniProtKB/TrEMBL;Acc:A0A4E0R664]	Smp_030690
early vitellocytes	D915_005471	0.979	2.14298	0.958	3.09166	0.987	0.32	Propionyl-CoA carboxylase beta chain [Source:UniProtKB/TrEMBL;Acc:A0A4E0RBX3]	Smp_163230
early vitellocytes	D915_006208	0.976	2.07961	0.952	3.00024	0.99	0.488	4a-hydroxytetrahydrobiopterin dehydratase [Source:UniProtKB/TrEMBL;Acc:A0A4E0RAQ0]	Smp_016670
early vitellocytes	D915_001718	0.975	1.9485	0.95	2.81109	0.987	0.652	Propionyl-CoA carboxylase alpha chain, mitochondrial [Source:UniProtKB/TrEMBL;Acc:A0A4E0S3G7]	Smp_165400
early vitellocytes	D915_003729/TSA	0.969	1.56604	0.938	2.25931	1	0.86	Thioredoxin peroxidase [Source:UniProtKB/TrEMBL;Acc:A0A4E0RVH8]	NA
early vitellocytes	D915_009956	0.966	1.96735	0.932	2.83828	0.985	0.48	Staphylococcal nuclease domain-containing protein [Source:UniProtKB/TrEMBL;Acc:A0A4E0RBW5]	Smp_246840,Smp_246850
early vitellocytes	D915_004561	0.965	2.01244	0.93	2.90333	0.945	0.022	ATPase inhibitor mitochondrial [Source:UniProtKB/TrEMBL;Acc:A0A4E0RTV4]	Smp_023010
early vitellocytes	D915_007669	0.963	1.50948	0.926	2.17771	0.997	0.674	14-3-3 protein epsilon [Source:UniProtKB/TrEMBL;Acc:A0A4E0R3U8]	Smp_002410
early vitellocytes	D915_000554	0.962	1.55601	0.924	2.24485	0.94	0.031	PB1 domain protein [Source:UniProtKB/TrEMBL;Acc:A0A4E0RK28]	NA
early vitellocytes	D915_004328	0.96	1.95052	0.92	2.814	0.947	0.069	Tetraspanin-6 [Source:UniProtKB/TrEMBL;Acc:A0A4E0R873]	Smp_155310
early vitellocytes	D915_000444	0.959	1.52468	0.918	2.19965	0.992	0.765	Eukaryotic translation elongation factor 1 gamma [Source:UniProtKB/TrEMBL;Acc:A0A4E0RL78]	Smp_083410
early vitellocytes	D915_009746	0.959	1.31093	0.918	1.89127	1	0.841	40S ribosomal protein SA [Source:UniProtKB/TrEMBL;Acc:A0A4E0RRP8]	NA
early vitellocytes	D915_000892	0.958	1.3565	0.916	1.95702	0.997	0.732	40S ribosomal protein S3a [Source:UniProtKB/TrEMBL;Acc:A0A4E0S3X6]	NA
early vitellocytes	D915_001001	0.958	1.69668	0.916	2.44779	0.972	0.095	Actin regulatory protein CAP-G [Source:UniProtKB/TrEMBL;Acc:A0A2H1CU16]	Smp_329430,Smp_008660
early vitellocytes	D915_008456	0.956	1.2498	0.912	1.80307	0.997	0.777	60S ribosomal protein L7 [Source:UniProtKB/TrEMBL;Acc:A0A2H1BYD6]	Smp_330330,Smp_101450
early vitellocytes	D915_001706	0.955	1.37248	0.91	1.98007	0.997	0.818	Ribosomal protein S5a [Source:UniProtKB/TrEMBL;Acc:A0A4E0RWT8]	Smp_093440
early vitellocytes	D915_003341	0.955	3.88767	0.91	5.60872	0.93	0.082	Myoglobin 2 [Source:UniProtKB/TrEMBL;Acc:A0A4E0RUV6]	NA
early vitellocytes	D915_005060	0.955	1.39122	0.91	2.0071	1	0.864	40S ribosomal protein S23 [Source:UniProtKB/TrEMBL;Acc:A0A4E0RU29]	Smp_074470
early vitellocytes	D915_007487	0.954	1.32377	0.908	1.90979	0.992	0.722	60S ribosomal protein L8 [Source:UniProtKB/TrEMBL;Acc:A0A2H1C1K7]	Smp_051260
early vitellocytes	D915_002288	0.953	1.47653	0.906	2.13018	0.987	0.651	Retinaldehyde dehydrogenase type 2 [Source:UniProtKB/TrEMBL;Acc:A0A4E0RLL5]	Smp_312450,Smp_312460,Smp_312440
early vitellocytes	D915_003331	0.953	1.6357	0.906	2.35981	0.915	0.013	ANK_REP_REGION domain-containing protein [Source:UniProtKB/TrEMBL;Acc:A0A4E0S2E5]	NA
early vitellocytes	D915_000853	0.952	1.33179	0.904	1.92137	0.992	0.75	Ribosomal protein L11 [Source:UniProtKB/TrEMBL;Acc:A0A2H1CUL2]	Smp_050940
early vitellocytes	D915_010435	0.952	1.39696	0.904	2.01539	0.992	0.72	60S ribosomal protein L17 [Source:UniProtKB/TrEMBL;Acc:A0A2H1BTA4]	Smp_024850
early vitellocytes	D915_001800	0.95	1.486	0.9	2.14385	0.96	0.082	Dynein light chain [Source:UniProtKB/TrEMBL;Acc:A0A2H1CT65]	NA
early vitellocytes	D915_004795	0.95	1.78252	0.9	2.57163	0.965	0.32	Aldehyde dehydrogenase mitochondrial [Source:UniProtKB/TrEMBL;Acc:A0A4E0RD98]	NA
early vitellocytes	D915_007796	0.95	1.69826	0.9	2.45008	0.985	0.447	NA	NA
early vitellocytes	D915_005512	0.949	1.16602	0.898	1.68221	0.995	0.723	Eukaryotic translation elongation factor 1 beta 2 [Source:UniProtKB/TrEMBL;Acc:A0A4E0RRP1]	Smp_003970
early vitellocytes	D915_008329	0.949	1.5742	0.898	2.2711	0.965	0.456	Lipopolysaccharide-induced tumor necrosis factor-alpha factor [Source:UniProtKB/TrEMBL;Acc:A0A4E0RFR7]	Smp_203810,Smp_060240
early vitellocytes	D915_008673	0.948	1.22448	0.896	1.76654	0.997	0.842	60S ribosomal protein L6 [Source:UniProtKB/TrEMBL;Acc:A0A2H1BY45]	Smp_038510
early vitellocytes	D915_007907	0.946	1.18189	0.892	1.70511	0.992	0.788	Ribosomal protein l4 [Source:UniProtKB/TrEMBL;Acc:A0A4E0RYD3]	Smp_153790
early vitellocytes	D915_001421	0.944	1.83881	0.888	2.65285	0.965	0.343	glutathione transferase [Source:UniProtKB/TrEMBL;Acc:A0A4E0RYR4]	Smp_152710
early vitellocytes	D915_008547	0.944	1.8146	0.888	2.61791	0.975	0.306	Nucleoside diphosphate kinase [Source:UniProtKB/TrEMBL;Acc:A0A2H1BY32]	Smp_092750
early vitellocytes	D915_000449	0.943	1.37571	0.886	1.98472	1	0.819	Ribosomal protein S3 [Source:UniProtKB/TrEMBL;Acc:A0A2H1CW70]	Smp_131450,Smp_027610
early vitellocytes	D915_006559	0.94	1.28424	0.88	1.85276	0.995	0.819	40S ribosomal protein S8 [Source:UniProtKB/TrEMBL;Acc:A0A4E0RX27]	Smp_340900
early vitellocytes	D915_000539	0.939	4.51073	0.878	6.5076	0.94	0.211	Calcium binding protein; Putative calcium-binding protein [Source:UniProtKB/TrEMBL;Acc:Q9NIG5]	NA
early vitellocytes	D915_008094	0.939	1.33699	0.878	1.92887	0.99	0.749	Ribosomal protein L37 [Source:UniProtKB/TrEMBL;Acc:A0A4E0R6P7]	Smp_035800
early vitellocytes	D915_009484	0.939	1.12029	0.878	1.61624	0.99	0.855	Pyrroline-5-carboxylate reductase [Source:UniProtKB/TrEMBL;Acc:A0A2H1BVM9]	Smp_013200
early vitellocytes	D915_004990	0.937	1.1595	0.874	1.67281	0.992	0.71	TFG domain-containing protein [Source:UniProtKB/TrEMBL;Acc:A0A4E0RZ14]	NA
early vitellocytes	D915_006887	0.937	1.28653	0.874	1.85607	0.992	0.739	Ribosomal protein S15Aa [Source:UniProtKB/TrEMBL;Acc:A0A2H1C4D5]	Smp_076740
early vitellocytes	D915_010559	0.937	1.2726	0.874	1.83597	0.982	0.552	Tetraspanin [Source:UniProtKB/TrEMBL;Acc:A0A4E0QTR4]	NA
early vitellocytes	D915_010757	0.937	1.62134	0.874	2.3391	0.987	0.671	60S ribosomal protein L38 [Source:UniProtKB/TrEMBL;Acc:A0A4E0QVB1]	NA
early vitellocytes	D915_004898	0.936	1.16699	0.872	1.68361	0.907	0.044	Zinc finger protein 70 [Source:UniProtKB/TrEMBL;Acc:A0A4E0RAX4]	NA
early vitellocytes	D915_007252	0.935	1.34119	0.87	1.93494	0.992	0.798	40S ribosomal protein S21 [Source:UniProtKB/TrEMBL;Acc:A0A4E0RZ09]	Smp_146190
early vitellocytes	D915_000500	0.934	1.11639	0.868	1.61061	1	0.821	60S ribosomal protein L13 [Source:UniProtKB/TrEMBL;Acc:A0A2H1CVX5]	Smp_022640
early vitellocytes	D915_002715	0.934	1.66828	0.868	2.40682	0.932	0.224	Translocon-associated protein subunit alpha [Source:UniProtKB/TrEMBL;Acc:A0A4E0RFE5]	Smp_306710
early vitellocytes	D915_004863	0.934	1.14029	0.868	1.64509	0.997	0.898	60S ribosomal protein L7a [Source:UniProtKB/TrEMBL;Acc:A0A4E0RAM7]	NA
early vitellocytes	D915_010040	0.934	1.62552	0.868	2.34513	0.96	0.429	Signal peptidase complex subunit 3 [Source:UniProtKB/TrEMBL;Acc:A0A4E0RQM9]	Smp_175420
early vitellocytes	D915_008715/eno	0.933	1.61461	0.866	2.32939	0.997	0.901	phosphopyruvate hydratase [Source:UniProtKB/TrEMBL;Acc:B3CJ61]	NA
early vitellocytes	D915_003752	0.932	1.5345	0.864	2.21381	0.945	0.31	Nucleolar protein 5 [Source:UniProtKB/TrEMBL;Acc:A0A4E0RFA8]	Smp_248170
early vitellocytes	D915_007635	0.932	0.882432	0.864	1.27308	0.887	0.023	CRISPR-associated endonuclease Cas1 [Source:UniProtKB/TrEMBL;Acc:A0A2H1C1X2]	Smp_029670
early vitellocytes	D915_011129	0.932	0.925531	0.864	1.33526	1	0.888	Ribosomal protein L19 [Source:UniProtKB/TrEMBL;Acc:A0A2H1BRC3]	Smp_346040
early vitellocytes	D915_001609	0.931	1.22573	0.862	1.76835	0.992	0.752	Secreted protein [Source:UniProtKB/TrEMBL;Acc:A0A4E0S3J9]	NA
early vitellocytes	D915_008928	0.931	1.36009	0.862	1.9622	0.96	0.105	Innexin [Source:UniProtKB/TrEMBL;Acc:A0A4E0R0I9]	NA
early vitellocytes	D915_010279	0.931	1.35898	0.862	1.96059	0.92	0.198	Heat shock protein 67B2 [Source:UniProtKB/TrEMBL;Acc:A0A4E0QWD2]	Smp_007450
early vitellocytes	D915_002847	0.93	1.13878	0.86	1.64291	0.889	0.038	RNA-binding protein 24 [Source:UniProtKB/TrEMBL;Acc:A0A4E0REI5]	Smp_197730
early vitellocytes	D915_004390	0.929	1.10179	0.858	1.58955	0.997	0.816	40S ribosomal protein S2 [Source:UniProtKB/TrEMBL;Acc:A0A4E0RD65]	Smp_013470
early vitellocytes	D915_004505	0.929	2.00058	0.858	2.88623	0.935	0.362	Solute carrier family 39 (Zinc transporter) member 7 [Source:UniProtKB/TrEMBL;Acc:A0A4E0R7L1]	Smp_139720
early vitellocytes	D915_007651	0.929	1.70258	0.858	2.45631	0.955	0.435	Translocation-associated membrane protein 1 [Source:UniProtKB/TrEMBL;Acc:A0A4E0RVR3]	NA
early vitellocytes	D915_007937	0.929	1.0813	0.858	1.55999	0.99	0.849	Eukaryotic ribosomal protein L18 [Source:UniProtKB/TrEMBL;Acc:A0A2H1C1P4]	Smp_031570
early vitellocytes	D915_000137	0.928	1.12144	0.856	1.61789	0.995	0.716	Ribosomal protein L15 [Source:UniProtKB/TrEMBL;Acc:A0A2H1CXB3]	Smp_032260
early vitellocytes	D915_000770	0.928	1.26099	0.856	1.81923	0.962	0.262	Bravo_FIGEY domain-containing protein [Source:UniProtKB/TrEMBL;Acc:A0A4E0S339]	Smp_127820
early vitellocytes	D915_002180	0.926	1.23987	0.852	1.78876	0.997	0.863	60S ribosomal protein L31 [Source:UniProtKB/TrEMBL;Acc:A0A4E0RHD1]	Smp_050280
early vitellocytes	D915_006893	0.926	1.37835	0.852	1.98853	0.99	0.799	Ribosomal protein L27 [Source:UniProtKB/TrEMBL;Acc:A0A2H1C4R8]	Smp_063350
early vitellocytes	D915_009832	0.925	1.99033	0.85	2.87144	0.889	0.142	Glyoxalase domain-containing protein 4 [Source:UniProtKB/TrEMBL;Acc:A0A4E0RRS8]	Smp_001410
early vitellocytes	D915_011006	0.925	1.15522	0.85	1.66663	0.995	0.786	Ribosomal protein L44 [Source:UniProtKB/TrEMBL;Acc:A0A2H1BRD0]	Smp_035790
early vitellocytes	D915_011143	0.925	1.19622	0.85	1.72578	0.99	0.765	40S ribosomal protein S7 [Source:UniProtKB/TrEMBL;Acc:A0A2H1BRB2]	Smp_021140
early vitellocytes	D915_009586	0.924	1.04375	0.848	1.50581	0.987	0.81	Ribosomal protein L3 [Source:UniProtKB/TrEMBL;Acc:A0A2H1BX12]	Smp_047200
early vitellocytes	D915_006073	0.923	1.97541	0.846	2.84992	0.98	0.64	WD-repeat protein 1 [Source:UniProtKB/TrEMBL;Acc:A0A4E0R9Z5]	Smp_040100
early vitellocytes	D915_007199	0.923	1.05312	0.846	1.51933	0.995	0.853	L23A ribosomal protein natural variant [Source:UniProtKB/TrEMBL;Acc:A0A2H1C3Z8]	Smp_003410
early vitellocytes	D915_008316	0.923	1.17265	0.846	1.69177	1	0.895	60S ribosomal protein L27a [Source:UniProtKB/TrEMBL;Acc:A0A2H1BZJ2]	Smp_325920
early vitellocytes	D915_010970	0.923	1.12074	0.846	1.61689	0.995	0.776	60S ribosomal protein L36 [Source:UniProtKB/TrEMBL;Acc:A0A4E0QY38]	Smp_063300
early vitellocytes	D915_011053	0.923	1.21867	0.846	1.75817	0.977	0.532	Signal peptidase complex subunit 2 [Source:UniProtKB/TrEMBL;Acc:A0A2H1BSD9]	Smp_024390
early vitellocytes	D915_003546	0.922	1.03681	0.844	1.4958	0.992	0.75	Ribosomal protein L26 [Source:UniProtKB/TrEMBL;Acc:A0A2H1CIZ5]	Smp_098960
early vitellocytes	D915_004715	0.922	1.20012	0.844	1.7314	0.997	0.865	60S acidic ribosomal protein P2 [Source:UniProtKB/TrEMBL;Acc:A0A4E0RD46]	Smp_029820
early vitellocytes	D915_005234	0.922	1.04528	0.844	1.50802	1	0.948	Peptidyl-prolyl cis-trans isomerase [Source:UniProtKB/TrEMBL;Acc:A0A2H1CB55]	NA
early vitellocytes	D915_006291	0.922	3.98682	0.844	5.75177	0.869	0.077	Btz domain-containing protein [Source:UniProtKB/TrEMBL;Acc:A0A4E0RAA8]	NA
early vitellocytes	D915_006815	0.922	1.10637	0.844	1.59615	0.985	0.659	Glutathione peroxidase [Source:UniProtKB/TrEMBL;Acc:A0A4E0RWQ5]	NA
early vitellocytes	D915_006821	0.922	1.04678	0.844	1.51018	0.99	0.76	60S ribosomal protein L21 [Source:UniProtKB/TrEMBL;Acc:A0A4E0RLY1]	Smp_337330,Smp_316430
early vitellocytes	D915_000540	0.92	1.95269	0.84	2.81714	0.935	0.159	Putative calcium-binding protein [Source:UniProtKB/TrEMBL;Acc:A0A2H1CVV7]	NA
early vitellocytes	D915_000741	0.92	1.8074	0.84	2.60753	0.977	0.637	Cytosolic 80S ribosomal protein L39 Cytosolic 60S large ribosomal protein L39 [Source:UniProtKB/TrEMBL;Acc:A0A4E0S2E0]	NA
early vitellocytes	D915_008614	0.919	1.28728	0.838	1.85716	0.972	0.541	DNA helicase [Source:UniProtKB/TrEMBL;Acc:A0A4E0R319]	Smp_041760
early vitellocytes	D915_008850	0.919	1.03141	0.838	1.48802	0.997	0.92	60S ribosomal protein L35a [Source:UniProtKB/TrEMBL;Acc:A0A4E0R2G0]	Smp_061200
early vitellocytes	D915_002643	0.918	1.8303	0.836	2.64057	0.937	0.468	NA	NA
early vitellocytes	D915_004602	0.918	1.10547	0.836	1.59486	0.935	0.199	Serine hydroxymethyltransferase [Source:UniProtKB/TrEMBL;Acc:A0A4E0RBH2]	Smp_179710
early vitellocytes	D915_010261	0.918	1.14003	0.836	1.64472	0.992	0.852	40S ribosomal protein S30 [Source:UniProtKB/TrEMBL;Acc:A0A2H1BTK5]	Smp_014650
early vitellocytes	D915_000417	0.917	0.990458	0.834	1.42893	0.93	0.193	Tudor domain-containing protein [Source:UniProtKB/TrEMBL;Acc:A0A4E0S456]	Smp_341630
early vitellocytes	D915_000739	0.917	1.09812	0.834	1.58425	0.995	0.803	40S ribosomal protein S13 [Source:UniProtKB/TrEMBL;Acc:A0A4E0S3I6]	Smp_096750,Smp_329590
early vitellocytes	D915_010573	0.917	1.34511	0.834	1.94058	0.99	0.685	carbonyl reductase (NADPH) [Source:UniProtKB/TrEMBL;Acc:A0A4E0QVI4]	Smp_140270,Smp_033540,Smp_033530
early vitellocytes	D915_010866	0.917	1.14804	0.834	1.65627	0.987	0.754	ADP-ribosylation factor [Source:UniProtKB/TrEMBL;Acc:A0A2H1BUB8]	NA
early vitellocytes	D915_009939	0.916	0.973764	0.832	1.40484	0.997	0.859	60S ribosomal protein L12 [Source:UniProtKB/TrEMBL;Acc:A0A4E0QV55]	Smp_012750
early vitellocytes	D915_003340	0.915	2.99744	0.83	4.32439	0.844	0.035	Hemoglobin F2; Myoglobin 2 [Source:UniProtKB/TrEMBL;Acc:B5KY09]	NA
early vitellocytes	D915_004449	0.915	1.16136	0.83	1.67548	0.972	0.397	Programmed cell death protein 4 [Source:UniProtKB/TrEMBL;Acc:A0A4E0RBB1]	Smp_072110
early vitellocytes	D915_000829	0.914	0.945229	0.828	1.36368	1	0.85	Ribosomal protein S19a isoform C [Source:UniProtKB/TrEMBL;Acc:A0A2H1CUU9]	Smp_174950
early vitellocytes	D915_008178	0.914	1.45213	0.828	2.09498	0.995	0.738	40S ribosomal protein S28 [Source:UniProtKB/TrEMBL;Acc:A0A4E0RHM5]	Smp_332100
early vitellocytes	D915_006140	0.913	1.01747	0.826	1.4679	0.995	0.835	40S ribosomal protein S18 [Source:UniProtKB/TrEMBL;Acc:A0A4E0RQC4]	Smp_074780
early vitellocytes	D915_007890	0.912	0.984184	0.824	1.41988	0.987	0.702	Guanine nucleotide-binding protein beta subunit [Source:UniProtKB/TrEMBL;Acc:A0A2H1C1Y5]	Smp_102040
early vitellocytes	D915_010801	0.912	1.01306	0.824	1.46154	0.992	0.825	Large subunit ribosomal protein LP1 [Source:UniProtKB/TrEMBL;Acc:A0A2H1BUI8]	Smp_041980
early vitellocytes	D915_010826	0.912	0.951495	0.824	1.37272	0.997	0.818	Btz domain-containing protein [Source:UniProtKB/TrEMBL;Acc:A0A4E0QZ34]	NA
early vitellocytes	D915_000021	0.911	1.309	0.822	1.88849	0.93	0.383	Ovule protein [Source:UniProtKB/TrEMBL;Acc:A0A4E0RN67]	NA
early vitellocytes	D915_002492	0.911	0.977356	0.822	1.41003	0.884	0.11	2-oxoglutarate and iron-dependent oxygenase domain-containing protein 1 [Source:UniProtKB/TrEMBL;Acc:A0A4E0RXI1]	Smp_242830
early vitellocytes	D915_008191	0.911	1.0845	0.822	1.56461	0.99	0.76	40S ribosomal protein S17 [Source:UniProtKB/TrEMBL;Acc:A0A2H1BZ11]	Smp_055050
early vitellocytes	D915_006584	0.91	1.10464	0.82	1.59365	0.975	0.471	Succinate dehydrogenase [ubiquinone] flavoprotein subunit, mitochondrial [Source:UniProtKB/TrEMBL;Acc:A0A4E0RX47]	Smp_061230
early vitellocytes	D915_006726	0.91	1.29467	0.82	1.86781	1	0.807	Ribosomal protein L37A [Source:UniProtKB/TrEMBL;Acc:A0A2H1C5S0]	Smp_105320
early vitellocytes	D915_010872	0.91	1.0974	0.82	1.58321	0.94	0.29	NA	NA
early vitellocytes	D915_003825	0.909	0.944561	0.818	1.36271	0.837	0.02	Epithelial splicing regulatory protein 1 [Source:UniProtKB/TrEMBL;Acc:A0A4E0RVU6]	Smp_125660
early vitellocytes	D915_005571	0.909	1.07037	0.818	1.54422	0.93	0.326	Ankyrin repeat domain containing protein 10 [Source:UniProtKB/TrEMBL;Acc:A0A4E0RAU1]	NA
early vitellocytes	D915_009742	0.909	1.20675	0.818	1.74097	0.987	0.75	Spna2 protein [Source:UniProtKB/TrEMBL;Acc:A0A4E0R0S1]	Smp_327480
early vitellocytes	D915_007541	0.907	1.25398	0.814	1.80911	0.987	0.666	Serine/arginine-rich splicing factor [Source:UniProtKB/TrEMBL;Acc:A0A2H1C1H1]	Smp_113620
early vitellocytes	D915_010041	0.907	1.14395	0.814	1.65037	0.97	0.472	Ribosomal protein L32 [Source:UniProtKB/TrEMBL;Acc:A0A4E0R7I1]	Smp_322560
early vitellocytes	D915_002726	0.906	1.13569	0.812	1.63845	0.99	0.833	40S ribosomal protein S25 [Source:UniProtKB/TrEMBL;Acc:A0A4E0RF27]	Smp_213130
early vitellocytes	D915_008934	0.906	0.776288	0.812	1.11995	1	0.987	Glyceraldehyde-3-phosphate dehydrogenase [Source:UniProtKB/TrEMBL;Acc:A0A2H1BWY6]	NA
early vitellocytes	D915_003898	0.905	0.870976	0.81	1.25655	0.862	0.101	La ribonucleoprotein domain family member 1B [Source:UniProtKB/TrEMBL;Acc:A0A4E0RCI0]	Smp_101820
early vitellocytes	D915_004141	0.905	1.12891	0.81	1.62868	0.955	0.333	H/ACA ribonucleoprotein complex subunit [Source:UniProtKB/TrEMBL;Acc:A0A4E0RV00]	Smp_340420
early vitellocytes	D915_002466	0.904	0.972596	0.808	1.40316	1	0.898	60S ribosomal protein L18a [Source:UniProtKB/TrEMBL;Acc:A0A2H1CLY7]	Smp_322220
early vitellocytes	D915_007671	0.904	1.11343	0.808	1.60634	0.99	0.837	60S ribosomal protein L14 [Source:UniProtKB/TrEMBL;Acc:A0A4E0RYH5]	Smp_175740
early vitellocytes	D915_010663	0.904	0.971231	0.808	1.40119	0.99	0.793	Transcription factor BTF3 [Source:UniProtKB/TrEMBL;Acc:A0A4E0QZB0]	Smp_002180
early vitellocytes	D915_002656	0.903	1.51864	0.806	2.19094	0.867	0.203	ARID domain-containing protein [Source:UniProtKB/TrEMBL;Acc:A0A4E0RHB9]	Smp_026320
early vitellocytes	D915_007552	0.903	0.918459	0.806	1.32506	0.992	0.705	ADP/ATP translocase [Source:UniProtKB/TrEMBL;Acc:A0A2H1BZ88]	Smp_348850,Smp_079220
early vitellocytes	D915_000789	0.902	1.1127	0.804	1.60529	1	0.883	40S ribosomal protein S11 [Source:UniProtKB/TrEMBL;Acc:A0A4E0RKG4]	Smp_032760
early vitellocytes	D915_001519	0.902	3.5195	0.804	5.07756	0.842	0.101	Hemicentin-1 [Source:UniProtKB/TrEMBL;Acc:A0A4E0RFX4]	Smp_345440
early vitellocytes	D915_004535	0.902	4.10219	0.804	5.91821	0.844	0.114	Trematode Eggshell Synthesis [Source:UniProtKB/TrEMBL;Acc:A0A4E0RTJ6]	NA
early vitellocytes	D915_007343	0.902	3.61116	0.804	5.20981	0.854	0.137	NA	Smp_302980
early vitellocytes	D915_009148	0.902	1.02432	0.804	1.47778	0.972	0.606	Eukaryotic translation initiation factor 3 subunit A [Source:UniProtKB/TrEMBL;Acc:A0A4E0R3X4]	Smp_001170
early vitellocytes	D915_004968	0.901	1.23918	0.802	1.78776	0.99	0.711	Splicing factor arginine serine rich arginine serine rich splicing factor [Source:UniProtKB/TrEMBL;Acc:A0A2H1CE81]	NA
early vitellocytes	D915_008951	0.901	0.87576	0.802	1.26346	0.997	0.824	60S acidic ribosomal protein P0 [Source:UniProtKB/TrEMBL;Acc:A0A4E0R4T1]	Smp_009690
early vitellocytes	D915_011226	0.901	0.936288	0.802	1.35078	0.995	0.784	Translationally controlled tumor-associated [Source:UniProtKB/TrEMBL;Acc:A0A2H1BU68]	Smp_054240
early vitellocytes	D915_002616	0.9	1.02645	0.8	1.48085	0.992	0.775	Cytosolic large ribosomal subunit protein L30 [Source:UniProtKB/TrEMBL;Acc:A0A2H1CM94]	Smp_044580
early vitellocytes	D915_006813	0.9	2.37796	0.8	3.43067	0.807	0.015	Transmembrane protein [Source:UniProtKB/TrEMBL;Acc:A0A4E0R631]	NA
early vitellocytes	D915_007416	0.9	1.17992	0.8	1.70226	0.995	0.874	RRM domain-containing protein [Source:UniProtKB/TrEMBL;Acc:A0A4E0RVV4]	Smp_203635
early vitellocytes	D915_010446	0.9	1.20008	0.8	1.73135	0.997	0.834	Cell division cycle and apoptosis regulator protein 1 [Source:UniProtKB/TrEMBL;Acc:A0A4E0QVK2]	Smp_056360
early vitellocytes	D915_003383	0.899	1.25909	0.798	1.81649	0.907	0.356	Cargo transport protein erv29 [Source:UniProtKB/TrEMBL;Acc:A0A4E0RGI5]	Smp_174450
early vitellocytes	D915_007018	0.899	1.32482	0.798	1.91131	0.814	0.028	G2/mitotic-specific cyclin-B3 [Source:UniProtKB/TrEMBL;Acc:A0A4E0R5N2]	Smp_342560
early vitellocytes	D915_009851	0.899	0.951364	0.798	1.37253	0.905	0.224	dihydrofolate reductase [Source:UniProtKB/TrEMBL;Acc:A0A4E0QYF4]	NA
early vitellocytes	D915_007464	0.898	1.02366	0.796	1.47683	0.955	0.6	Methylmalonyl-CoA epimerase /ethylmalonyl-CoA epimerase [Source:UniProtKB/TrEMBL;Acc:A0A4E0R1H7]	Smp_212720
early vitellocytes	D915_007518	0.898	0.924444	0.796	1.33369	0.889	0.161	Secreted protein [Source:UniProtKB/TrEMBL;Acc:A0A4E0RJM6]	NA
early vitellocytes	D915_011147	0.898	0.976789	0.796	1.40921	0.94	0.373	Dolichyl-diphosphooligosaccharide--protein glycosyltransferase subunit KCP2 [Source:UniProtKB/TrEMBL;Acc:A0A2H1BR86]	Smp_100140
early vitellocytes	D915_010416	0.897	0.861178	0.794	1.24242	0.992	0.888	Ribosomal protein L5 (Predicted) [Source:UniProtKB/TrEMBL;Acc:A0A2H1BTH7]	Smp_347110
early vitellocytes	D915_008168	0.896	0.943139	0.792	1.36066	0.982	0.754	Profilin [Source:UniProtKB/TrEMBL;Acc:A0A4E0RUP9]	Smp_080920
early vitellocytes	D915_002006	0.895	2.02619	0.79	2.92318	0.842	0.178	NA	Smp_340930
early vitellocytes	D915_006838	0.895	1.04565	0.79	1.50856	0.997	0.872	40S ribosomal protein S24 [Source:UniProtKB/TrEMBL;Acc:A0A2H1C5M1]	Smp_091640
early vitellocytes	D915_007275	0.895	1.18508	0.79	1.70971	0.917	0.426	GOLD domain-containing protein [Source:UniProtKB/TrEMBL;Acc:A0A4E0R3U4]	NA
early vitellocytes	D915_001745	0.894	0.952536	0.788	1.37422	0.987	0.788	Ribosomal protein S10 [Source:UniProtKB/TrEMBL;Acc:A0A2H1CQZ0]	Smp_066890
early vitellocytes	D915_003851	0.894	0.936432	0.788	1.35099	0.844	0.068	Fos transcription factor [Source:UniProtKB/TrEMBL;Acc:A0A4E0S0C0]	Smp_333300
early vitellocytes	D915_004300	0.894	1.11028	0.788	1.6018	0.844	0.118	Synaptotagmin 4 [Source:UniProtKB/TrEMBL;Acc:A0A4E0RUZ6]	NA
early vitellocytes	D915_000330	0.893	1.24493	0.786	1.79605	0.937	0.492	Transport protein Sec24D [Source:UniProtKB/TrEMBL;Acc:A0A4E0RYC8]	Smp_156880
early vitellocytes	D915_007154	0.893	0.962503	0.786	1.3886	0.935	0.29	Secreted protein [Source:UniProtKB/TrEMBL;Acc:A0A4E0R540]	NA
early vitellocytes	D915_002708	0.892	0.823597	0.784	1.1882	0.902	0.288	Heat-and acid-stable phosphoprotein [Source:UniProtKB/TrEMBL;Acc:A0A4E0RKQ7]	Smp_067930
early vitellocytes	D915_006761/PDI gene	0.892	1.57696	0.784	2.27508	0.997	0.841	Protein disulfide-isomerase [Source:UniProtKB/TrEMBL;Acc:A0A4E0RPZ5]	NA
early vitellocytes	D915_007684	0.892	0.891998	0.784	1.28688	0.965	0.568	Aminoacyl tRNA synthase complex interacting [Source:UniProtKB/TrEMBL;Acc:A0A4E0RLE0]	Smp_073620
early vitellocytes	D915_008315	0.892	1.02018	0.784	1.47181	0.985	0.816	Nascent polypeptide-associated complex alpha polypeptide [Source:UniProtKB/TrEMBL;Acc:A0A4E0RXX0]	Smp_018530
early vitellocytes	D915_006941	0.891	1.07402	0.782	1.54948	0.977	0.679	Translocon-associated protein subunit gamma [Source:UniProtKB/TrEMBL;Acc:A0A2H1C3M8]	Smp_074700
early vitellocytes	D915_007000	0.891	2.3985	0.782	3.46031	0.794	0.022	PI31_Prot_N domain-containing protein [Source:UniProtKB/TrEMBL;Acc:A0A4E0R6K3]	NA
early vitellocytes	D915_007245	0.891	1.07763	0.782	1.55469	0.902	0.324	Cysteamine dioxygenase [Source:UniProtKB/TrEMBL;Acc:A0A2H1C2B9]	Smp_118780
early vitellocytes	D915_008484	0.891	0.918519	0.782	1.32514	0.997	0.871	Small subunit ribosomal protein S27Ae [Source:UniProtKB/TrEMBL;Acc:A0A2H1C1D8]	Smp_017280
early vitellocytes	D915_011156	0.891	1.09059	0.782	1.57339	0.985	0.699	Serine/arginine-rich splicing factor 4 [Source:UniProtKB/TrEMBL;Acc:A0A2H1BSD7]	Smp_036270
early vitellocytes	D915_004055	0.89	1.6073	0.78	2.31884	0.786	0.007	Microtubule-associated protein futsch [Source:UniProtKB/TrEMBL;Acc:A0A4E0RGL1]	NA
early vitellocytes	D915_004125	0.89	0.813831	0.78	1.17411	0.809	0.024	Hexosyltransferase [Source:UniProtKB/TrEMBL;Acc:A0A4E0R9B9]	Smp_014260,Smp_014280
early vitellocytes	D915_002096	0.889	0.897387	0.778	1.29466	1	0.891	40S ribosomal protein S26 [Source:UniProtKB/TrEMBL;Acc:A0A2H1CPA2]	Smp_031310,Smp_348820
early vitellocytes	D915_001120	0.888	0.862507	0.776	1.24433	0.784	0.009	Guanine nucleotide exchange factor [Source:UniProtKB/TrEMBL;Acc:A0A4E0RXI7]	Smp_306800
early vitellocytes	D915_007092	0.888	0.908785	0.776	1.3111	0.982	0.735	60S ribosomal protein L28 [Source:UniProtKB/TrEMBL;Acc:A0A2H1C365]	Smp_084460
early vitellocytes	D915_007132	0.888	0.852734	0.776	1.23024	0.945	0.397	TLC domain-containing protein [Source:UniProtKB/TrEMBL;Acc:A0A4E0R716]	Smp_247700
early vitellocytes	D915_008871	0.887	0.951704	0.774	1.37302	0.93	0.396	ADP-ribosylation factor [Source:UniProtKB/TrEMBL;Acc:A0A4E0QYB1]	Smp_088650
early vitellocytes	D915_004397	0.886	0.865099	0.772	1.24807	0.995	0.827	Eukaryotic translation initiation factor 5A [Source:UniProtKB/TrEMBL;Acc:A0A4E0RZH4]	Smp_039400
early vitellocytes	D915_006356	0.886	0.850853	0.772	1.22752	0.897	0.308	valine--tRNA ligase [Source:UniProtKB/TrEMBL;Acc:A0A4E0RXB0]	Smp_097590
early vitellocytes	D915_008720	0.886	0.80776	0.772	1.16535	0.887	0.196	RRM domain-containing protein [Source:UniProtKB/TrEMBL;Acc:A0A4E0QY39]	Smp_015690
early vitellocytes	D915_001284	0.885	0.833264	0.77	1.20215	0.807	0.045	Scavenger receptor class B member 1 [Source:UniProtKB/TrEMBL;Acc:A0A4E0S2R7]	Smp_128430
early vitellocytes	D915_005183	0.885	0.985281	0.77	1.42146	0.965	0.629	Ubiquinol-cytochrome c reductase complex ubiquinone-binding protein QP-C [Source:UniProtKB/TrEMBL;Acc:A0A4E0RY80]	NA
early vitellocytes	D915_010842	0.885	1.11227	0.77	1.60467	0.995	0.829	Heterogeneous nuclear ribonucleoprotein A2 [Source:UniProtKB/TrEMBL;Acc:A0A4E0RAL0]	Smp_053940
early vitellocytes	D915_002637	0.884	1.04631	0.768	1.5095	0.912	0.357	Ubiquitin-fold modifier 1 [Source:UniProtKB/TrEMBL;Acc:A0A4E0RKZ7]	Smp_091230
early vitellocytes	D915_010749	0.884	0.984458	0.768	1.42027	0.92	0.363	rRNA 2'-O-methyltransferase fibrillarin [Source:UniProtKB/TrEMBL;Acc:A0A4E0QU17]	Smp_044280
early vitellocytes	D915_001108	0.882	0.95153	0.764	1.37277	0.925	0.453	Ubiquitin-conjugating enzyme [Source:UniProtKB/TrEMBL;Acc:A0A4E0S3S0]	Smp_004350
early vitellocytes	D915_002305	0.881	0.954337	0.762	1.37682	0.97	0.584	40S ribosomal protein S12 [Source:UniProtKB/TrEMBL;Acc:A0A2H1CNP3]	Smp_060090
early vitellocytes	D915_004699	0.881	1.02468	0.762	1.4783	0.995	0.727	Heterogeneous nuclear ribonucleoprotein H [Source:UniProtKB/TrEMBL;Acc:A0A2H1CD52]	NA
early vitellocytes	D915_008125	0.881	4.42942	0.762	6.39031	0.824	0.142	Vitelline protein B2 [Source:UniProtKB/TrEMBL;Acc:A0A2H1C2A1]	NA
early vitellocytes	D915_000380	0.88	0.763874	0.76	1.10204	0.817	0.05	Krueppel factor 10 [Source:UniProtKB/TrEMBL;Acc:A0A4E0S3F1]	Smp_172460
early vitellocytes	D915_000410	0.88	1.00057	0.76	1.44352	0.977	0.668	Stress-induced-phosphoprotein 1 [Source:UniProtKB/TrEMBL;Acc:A0A4E0RIN7]	Smp_064860
early vitellocytes	D915_007713	0.88	0.827193	0.76	1.19339	0.995	0.831	60S ribosomal protein L34 [Source:UniProtKB/TrEMBL;Acc:A0A4E0R391]	Smp_211250
early vitellocytes	D915_003871	0.879	1.0062	0.758	1.45164	0.967	0.598	Scaffold attachment factor B2 [Source:UniProtKB/TrEMBL;Acc:A0A4E0RUE2]	Smp_343570
early vitellocytes	D915_006940	0.879	0.757788	0.758	1.09326	0.985	0.729	RNA helicase [Source:UniProtKB/TrEMBL;Acc:A0A4E0RPA5]	Smp_097660
early vitellocytes	D915_001975	0.878	1.18822	0.756	1.71424	0.892	0.382	Nuclear hormone receptor HR96 [Source:UniProtKB/TrEMBL;Acc:A0A4E0RIL1]	Smp_248100
early vitellocytes	D915_010914	0.878	0.900066	0.756	1.29852	0.967	0.555	Translation elongation factor 1-alpha [Source:UniProtKB/TrEMBL;Acc:A0A4E0QUC0]	Smp_308370
early vitellocytes	D915_002362	0.877	0.809593	0.754	1.168	0.955	0.523	protein-synthesizing GTPase [Source:UniProtKB/TrEMBL;Acc:A0A4E0RDL4]	Smp_095150
early vitellocytes	D915_003699	0.877	0.98644	0.754	1.42313	0.987	0.801	40S ribosomal protein S20 [Source:UniProtKB/TrEMBL;Acc:A0A2H1CHN0]	Smp_066990
early vitellocytes	D915_004883	0.877	3.95739	0.754	5.7093	0.771	0.043	Protein PFC0760c-like [Source:UniProtKB/TrEMBL;Acc:A0A2H1CCG6]	NA
early vitellocytes	D915_006105	0.877	0.808699	0.754	1.16671	0.859	0.187	LAM_G_DOMAIN domain-containing protein [Source:UniProtKB/TrEMBL;Acc:A0A4E0R9W2]	NA
early vitellocytes	D915_006652	0.877	1.13627	0.754	1.63929	0.852	0.087	RRM domain-containing protein [Source:UniProtKB/TrEMBL;Acc:A0A4E0RMR3]	Smp_349410
early vitellocytes	D915_007530	0.877	0.930904	0.754	1.34301	0.992	0.781	Ribosomal protein S27 [Source:UniProtKB/TrEMBL;Acc:A0A4E0RYQ8]	Smp_041650
early vitellocytes	D915_007099	0.876	0.859228	0.752	1.2396	0.982	0.673	Peptidyl-prolyl cis-trans isomerase [Source:UniProtKB/TrEMBL;Acc:A0A4E0R534]	Smp_069160
early vitellocytes	D915_010967	0.876	0.939721	0.752	1.35573	0.987	0.846	Ribosomal protein S16 [Source:UniProtKB/TrEMBL;Acc:A0A2H1BSL5]	Smp_119920
early vitellocytes	D915_001505	0.875	0.972968	0.75	1.4037	0.965	0.591	Putative lupus la ribonucleoprotein [Source:UniProtKB/TrEMBL;Acc:A0A4E0S2J8]	Smp_122800
early vitellocytes	D915_004530	0.875	0.868511	0.75	1.253	0.852	0.183	SRGP1 [Source:UniProtKB/TrEMBL;Acc:A0A4E0RDQ8]	Smp_028030
early vitellocytes	D915_005185	0.875	1.34833	0.75	1.94523	0.859	0.289	Integral membrane protein [Source:UniProtKB/TrEMBL;Acc:A0A4E0RTM1]	Smp_144770
early vitellocytes	D915_009226	0.875	0.977953	0.75	1.41089	0.98	0.685	40S ribosomal protein S15 [Source:UniProtKB/TrEMBL;Acc:A0A4E0RE45]	Smp_130850
early vitellocytes	D915_006705	0.874	0.976548	0.748	1.40886	0.962	0.591	Transposase [Source:UniProtKB/TrEMBL;Acc:A0A4E0R948]	NA
early vitellocytes	D915_009651	0.874	0.944802	0.748	1.36306	0.96	0.565	RNA-binding protein 25 [Source:UniProtKB/TrEMBL;Acc:A0A4E0R0R7]	Smp_078610
early vitellocytes	D915_000962	0.873	0.782999	0.746	1.12963	0.857	0.254	Paxillin [Source:UniProtKB/TrEMBL;Acc:A0A4E0RQQ1]	NA
early vitellocytes	D915_003308	0.873	0.811036	0.746	1.17008	0.967	0.565	Superoxide dismutase [Cu-Zn] [Source:UniProtKB/TrEMBL;Acc:A0A2H1CLW2]	Smp_176200
early vitellocytes	D915_003958	0.873	0.758844	0.746	1.09478	0.864	0.236	CASP8-associated protein 2 [Source:UniProtKB/TrEMBL;Acc:A0A4E0REF3]	Smp_332940
early vitellocytes	D915_002521	0.872	0.818689	0.744	1.18112	0.96	0.577	Eukaryotic translation initiation factor 3 subunit L [Source:UniProtKB/TrEMBL;Acc:A0A4E0RD52]	Smp_341010
early vitellocytes	D915_010748	0.872	0.877655	0.744	1.26619	0.937	0.446	Translocon-associated protein subunit beta [Source:UniProtKB/TrEMBL;Acc:A0A4E0RVI3]	Smp_009830
early vitellocytes	D915_008432	0.871	0.955066	0.742	1.37787	0.965	0.572	[histone H3]-lysine(27) N-trimethyltransferase [Source:UniProtKB/TrEMBL;Acc:A0A4E0R3G6]	Smp_078900
early vitellocytes	D915_009797	0.871	0.892665	0.742	1.28784	0.975	0.55	FUS-interacting serine-arginine-rich protein 1 [Source:UniProtKB/TrEMBL;Acc:A0A4E0RBX9]	NA
early vitellocytes	D915_006712	0.87	0.917242	0.74	1.3233	0.844	0.21	Long-chain-fatty-acid--CoA ligase 5 [Source:UniProtKB/TrEMBL;Acc:A0A4E0R9D5]	Smp_165850
early vitellocytes	D915_002179	0.869	3.55861	0.738	5.13399	0.749	0.03	Tyrosinase [Source:UniProtKB/TrEMBL;Acc:A0A4E0RIA0]	NA
early vitellocytes	D915_002657	0.869	0.832824	0.738	1.20151	0.799	0.118	Med25_VWA domain-containing protein [Source:UniProtKB/TrEMBL;Acc:A0A4E0RGA1]	Smp_026320
early vitellocytes	D915_004167	0.869	0.918535	0.738	1.32517	0.937	0.477	coproporphyrinogen oxidase [Source:UniProtKB/TrEMBL;Acc:A0A4E0R836]	Smp_162280
early vitellocytes	D915_010752	0.869	0.901449	0.738	1.30052	0.957	0.619	Eukaryotic translation initiation factor 3 subunit G [Source:UniProtKB/TrEMBL;Acc:A0A2H1BUM6]	Smp_312360
early vitellocytes	D915_008163	0.868	0.920326	0.736	1.32775	0.932	0.507	ADP-ribosylation factor-interacting protein 1 [Source:UniProtKB/TrEMBL;Acc:A0A4E0R6M3]	Smp_073210
early vitellocytes	D915_000808	0.867	0.760142	0.734	1.09665	0.877	0.268	RNA-binding protein NOB1 [Source:UniProtKB/TrEMBL;Acc:A0A4E0RLL0]	Smp_064510
early vitellocytes	D915_000875	0.867	0.666531	0.734	0.961601	0.776	0.039	Lysine-specific demethylase 3B [Source:UniProtKB/TrEMBL;Acc:A0A4E0RKB7]	Smp_161400
early vitellocytes	D915_007794	0.867	0.773661	0.734	1.11616	0.992	0.862	60S ribosomal protein L23 [Source:UniProtKB/TrEMBL;Acc:A0A4E0R0D5]	Smp_007900
early vitellocytes	D915_007967	0.867	0.959048	0.734	1.38361	0.766	0.031	Glycosyltransferase family member [Source:UniProtKB/TrEMBL;Acc:A0A4E0QYJ7]	NA
early vitellocytes	D915_002489	0.866	0.797403	0.732	1.15041	0.975	0.772	Karyopherin (Importin) beta 3 [Source:UniProtKB/TrEMBL;Acc:A0A4E0S2Z8]	Smp_032510
early vitellocytes	D915_005046	0.866	0.784284	0.732	1.13148	0.932	0.441	Fibroblast growth factor receptor [Source:UniProtKB/TrEMBL;Acc:A0A4E0R9V8]	NA
early vitellocytes	D915_009141	0.866	0.599648	0.732	0.86511	0.869	0.186	Iron-sulfur cluster assembly enzyme ISCU mitochondrial [Source:UniProtKB/TrEMBL;Acc:A0A4E0REN4]	Smp_077090
early vitellocytes	D915_002183	0.865	0.773964	0.73	1.11659	0.965	0.488	F-actin-capping protein subunit alpha [Source:UniProtKB/TrEMBL;Acc:A0A4E0RGS9]	Smp_118830
early vitellocytes	D915_006168	0.865	0.926693	0.73	1.33694	0.982	0.741	Spliceosome rna helicase bat1 [Source:UniProtKB/TrEMBL;Acc:A0A2H1C7S1]	NA
early vitellocytes	D915_004742	0.864	0.690961	0.728	0.996847	0.857	0.249	BZIP domain-containing protein [Source:UniProtKB/TrEMBL;Acc:A0A4E0S1H5]	Smp_181390
early vitellocytes	D915_004782	0.864	1.6591	0.728	2.39357	0.789	0.093	Secreted protein [Source:UniProtKB/TrEMBL;Acc:A0A4E0RT37]	NA
early vitellocytes	D915_007005	0.864	0.698134	0.728	1.00719	0.756	0.029	Zinc finger protein [Source:UniProtKB/TrEMBL;Acc:A0A4E0R498]	Smp_072890
early vitellocytes	D915_010245	0.864	0.754852	0.728	1.08902	0.899	0.305	Mediator of RNA polymerase II transcription subunit 7 [Source:UniProtKB/TrEMBL;Acc:A0A4E0QVI2]	Smp_319080
early vitellocytes	D915_003494	0.863	0.75789	0.726	1.0934	0.912	0.454	Leucine-rich repeat-containing protein 47 [Source:UniProtKB/TrEMBL;Acc:A0A4E0RAJ8]	Smp_063230
early vitellocytes	D915_004285	0.863	0.717836	0.726	1.03562	0.922	0.346	GrpE protein mitochondrial [Source:UniProtKB/TrEMBL;Acc:A0A4E0RT59]	Smp_062790
early vitellocytes	D915_006890	0.863	0.611244	0.726	0.881839	0.829	0.143	Nitrophenylphosphatase [Source:UniProtKB/TrEMBL;Acc:A0A4E0R7U1]	Smp_030220
early vitellocytes	D915_005534	0.862	0.912911	0.724	1.31705	0.95	0.564	Translocon-associated protein subunit delta [Source:UniProtKB/TrEMBL;Acc:A0A4E0S0B9]	Smp_089000
early vitellocytes	D915_009462	0.862	0.855134	0.724	1.2337	0.927	0.449	Eukaryotic peptide chain release factor subunit 1 [Source:UniProtKB/TrEMBL;Acc:A0A4E0R2K2]	Smp_066630
early vitellocytes	D915_000612	0.861	0.986423	0.722	1.42311	0.992	0.792	RNA-binding protein 4 [Source:UniProtKB/TrEMBL;Acc:A0A4E0RJX0]	Smp_305200,Smp_314650
early vitellocytes	D915_004882	0.861	2.85497	0.722	4.11885	0.729	0.015	Secreted protein [Source:UniProtKB/TrEMBL;Acc:A0A4E0R9K0]	NA
early vitellocytes	D915_010262	0.861	0.779171	0.722	1.12411	0.987	0.743	Stress-associated endoplasmic reticulum protein 2 [Source:UniProtKB/TrEMBL;Acc:A0A4E0RV06]	Smp_089570
early vitellocytes	D915_002458	0.86	0.738286	0.72	1.06512	0.937	0.481	Cyclin-dependent kinase [Source:UniProtKB/TrEMBL;Acc:A0A4E0RFZ8]	Smp_080730
early vitellocytes	D915_008204	0.859	0.629109	0.718	0.907612	0.817	0.137	HECT domain-containing protein [Source:UniProtKB/TrEMBL;Acc:A0A4E0R4I1]	Smp_006630
early vitellocytes	D915_000366	0.858	0.7729	0.716	1.11506	0.849	0.242	Multiple PDZ domain protein [Source:UniProtKB/TrEMBL;Acc:A0A4E0RHY0]	Smp_305875
early vitellocytes	D915_006380	0.857	0.705361	0.714	1.01762	0.789	0.11	WD repeat-containing protein 11 [Source:UniProtKB/TrEMBL;Acc:A0A4E0R9Q4]	NA
early vitellocytes	D915_006691	0.857	0.715883	0.714	1.0328	0.99	0.837	60S ribosomal protein L13a [Source:UniProtKB/TrEMBL;Acc:A0A2H1C6J7]	Smp_090230
early vitellocytes	D915_011092	0.857	0.744268	0.714	1.07375	0.95	0.568	Endoplasmic reticulum membrane protein [Source:UniProtKB/TrEMBL;Acc:A0A4E0QYR9]	Smp_060270
early vitellocytes	D915_001249	0.856	0.69877	0.712	1.00811	0.907	0.365	Rab GDP dissociation inhibitor [Source:UniProtKB/TrEMBL;Acc:A0A4E0RG70]	Smp_094420
early vitellocytes	D915_002382	0.856	1.11133	0.712	1.60331	0.827	0.26	Transmembrane protein [Source:UniProtKB/TrEMBL;Acc:A0A2H1CPW6]	NA
early vitellocytes	D915_004345	0.856	0.711963	0.712	1.02715	0.995	0.844	Malate dehydrogenase [Source:UniProtKB/TrEMBL;Acc:A0A2H1CF15]	Smp_035270
early vitellocytes	D915_007833	0.856	0.99331	0.712	1.43304	0.94	0.504	10 kDa heat shock protein, mitochondrial [Source:UniProtKB/TrEMBL;Acc:A0A4E0R1M7]	Smp_097380
early vitellocytes	D915_003468	0.855	0.933688	0.71	1.34703	0.869	0.286	Ribonuclease P protein subunit p29 [Source:UniProtKB/TrEMBL;Acc:A0A4E0RG03]	NA
early vitellocytes	D915_006533	0.855	0.741957	0.71	1.07042	0.965	0.538	Succinate dehydrogenase cytochrome b560 subunit, mitochondrial [Source:UniProtKB/TrEMBL;Acc:A0A4E0RZS8]	Smp_008310
early vitellocytes	D915_000427	0.854	0.619907	0.708	0.894337	0.899	0.32	Alpha subunit of casein kinase II [Source:UniProtKB/TrEMBL;Acc:A0A4E0S3D6]	NA
early vitellocytes	D915_002665	0.854	0.874787	0.708	1.26205	0.957	0.632	Prohibitin [Source:UniProtKB/TrEMBL;Acc:A0A4E0S1I3]	Smp_075210
early vitellocytes	D915_004940	0.854	0.973267	0.708	1.40413	0.784	0.128	Cyclic AMP-responsive element-binding protein 3 protein 1 [Source:UniProtKB/TrEMBL;Acc:A0A4E0R6T1]	NA
early vitellocytes	D915_005523	0.854	0.746736	0.708	1.07731	0.97	0.65	Eukaryotic translation initiation factor 3 subunit J [Source:UniProtKB/TrEMBL;Acc:A0A4E0RS78]	Smp_012980
early vitellocytes	D915_006474	0.854	0.850871	0.708	1.22755	0.982	0.725	Regulator of nonsense transcripts 1 [Source:UniProtKB/TrEMBL;Acc:A0A4E0RA02]	NA
early vitellocytes	D915_007165	0.854	0.853025	0.708	1.23065	0.97	0.657	Proliferation-associated protein 2G4 [Source:UniProtKB/TrEMBL;Acc:A0A4E0R1Y3]	Smp_150690
early vitellocytes	D915_007235/GALE	0.854	1.54475	0.708	2.2286	0.734	0.045	UDP-glucose 4-epimerase [Source:UniProtKB/TrEMBL;Acc:A0A4E0RLQ6]	NA
early vitellocytes	D915_008436	0.854	0.73749	0.708	1.06397	0.945	0.508	Lysine--tRNA ligase [Source:UniProtKB/TrEMBL;Acc:A0A4E0RIE7]	Smp_104470
early vitellocytes	D915_009877	0.854	0.849593	0.708	1.2257	0.982	0.729	YTH domain-containing protein [Source:UniProtKB/TrEMBL;Acc:A0A4E0QVP6]	NA
early vitellocytes	D915_002043	0.853	0.845377	0.706	1.21962	0.917	0.508	Ribosomal biogenesis protein RLP24 [Source:UniProtKB/TrEMBL;Acc:A0A4E0RWF6]	Smp_153950
early vitellocytes	D915_003099	0.853	0.889608	0.706	1.28343	0.726	0.035	BZIP domain-containing protein [Source:UniProtKB/TrEMBL;Acc:A0A4E0RWF8]	NA
early vitellocytes	D915_008914	0.853	0.666786	0.706	0.961969	0.897	0.375	Eukaryotic translation initiation factor 2A [Source:UniProtKB/TrEMBL;Acc:A0A4E0QYA5]	Smp_175840
early vitellocytes	D915_008486	0.852	1.0558	0.704	1.5232	0.977	0.753	Protein transport protein Sec61 subunit beta [Source:UniProtKB/TrEMBL;Acc:A0A4E0RHD5]	Smp_019060
early vitellocytes	D915_006442	0.851	1.00715	0.702	1.45301	0.937	0.624	KH domain-containing protein [Source:UniProtKB/TrEMBL;Acc:A0A4E0R7L6]	NA
early vitellocytes	D915_005806	0.85	0.786516	0.7	1.1347	0.975	0.692	Translation initiation factor 3 subunit F [Source:UniProtKB/TrEMBL;Acc:A0A4E0R6N9]	NA
early vitellocytes	D915_007268	0.85	0.740053	0.7	1.06767	0.905	0.396	H/ACA ribonucleo protein complex subunit 2 [Source:UniProtKB/TrEMBL;Acc:A0A2H1C3S3]	Smp_098330
early vitellocytes	D915_008713	0.85	0.680258	0.7	0.981405	0.817	0.2	WD repeat containing protein 74 [Source:UniProtKB/TrEMBL;Acc:A0A4E0QY08]	Smp_344770
early vitellocytes	D915_000264	0.849	0.633069	0.698	0.913325	0.849	0.234	Actin protein 3B [Source:UniProtKB/TrEMBL;Acc:A0A4E0RPE2]	Smp_210740
early vitellocytes	D915_002654	0.849	0.732895	0.698	1.05734	0.962	0.569	V-type proton ATPase proteolipid subunit [Source:UniProtKB/TrEMBL;Acc:A0A2H1CM48]	Smp_004310
early vitellocytes	D915_007806	0.849	0.642596	0.698	0.927069	0.869	0.25	Calcium-binding mitochondrial carrier protein SCaMC-1 [Source:UniProtKB/TrEMBL;Acc:A0A4E0RJ05]	NA
early vitellocytes	D915_009545	0.849	0.580873	0.698	0.838023	0.997	0.883	Ribosomal protein [Source:UniProtKB/TrEMBL;Acc:A0A4E0QZ66]	Smp_042090
early vitellocytes	D915_004032	0.848	0.700642	0.696	1.01081	0.874	0.302	Pumilio domain containing protein [Source:UniProtKB/TrEMBL;Acc:A0A4E0RGB9]	Smp_098450
early vitellocytes	D915_006540	0.848	0.718517	0.696	1.0366	0.96	0.639	Small GTP-binding protein Rab1 [Source:UniProtKB/TrEMBL;Acc:A0A4E0RNR9]	NA
early vitellocytes	D915_004031	0.847	0.728509	0.694	1.05102	0.932	0.532	Aspartate--tRNA ligase, cytoplasmic [Source:UniProtKB/TrEMBL;Acc:A0A4E0RCU6]	Smp_053510
early vitellocytes	D915_005286	0.847	0.714455	0.694	1.03074	0.884	0.355	Nucleolar protein 56 [Source:UniProtKB/TrEMBL;Acc:A0A4E0RT58]	Smp_048660
early vitellocytes	D915_009510	0.847	0.750314	0.694	1.08247	0.945	0.408	Putative exon-exon junction complex magoh component [Source:UniProtKB/TrEMBL;Acc:A0A4E0RSL3]	Smp_103470
early vitellocytes	D915_000445	0.846	0.720458	0.692	1.0394	0.95	0.531	leucine--tRNA ligase [Source:UniProtKB/TrEMBL;Acc:A0A4E0RK36]	Smp_194160
early vitellocytes	D915_000961	0.846	0.843536	0.692	1.21696	0.847	0.337	TPR_REGION domain-containing protein [Source:UniProtKB/TrEMBL;Acc:A0A4E0RL66]	NA
early vitellocytes	D915_001787	0.846	0.674782	0.692	0.973505	0.927	0.406	Talin [Source:UniProtKB/TrEMBL;Acc:A0A4E0S2C9]	Smp_343540,Smp_167010
early vitellocytes	D915_003196	0.846	0.758143	0.692	1.09377	0.859	0.337	Aspartyl aminopeptidase [Source:UniProtKB/TrEMBL;Acc:A0A4E0RJ08]	Smp_246800
early vitellocytes	D915_006436	0.846	0.9891	0.692	1.42697	0.774	0.14	Betaine-aldehyde dehydrogenase [Source:UniProtKB/TrEMBL;Acc:A0A4E0R6S7]	Smp_210440
early vitellocytes	D915_009342	0.846	0.795719	0.692	1.14798	0.965	0.688	Translation initiation factor 4G [Source:UniProtKB/TrEMBL;Acc:A0A4E0R1D5]	NA
early vitellocytes	D915_004090	0.845	0.66464	0.69	0.958872	0.829	0.226	Marvel-containing potential lipid raft-associated protein [Source:UniProtKB/TrEMBL;Acc:A0A4E0RCG1]	Smp_046290
early vitellocytes	D915_006420	0.845	0.722708	0.69	1.04265	0.937	0.512	Putative rnase l inhibitor abc superfamily [Source:UniProtKB/TrEMBL;Acc:A0A4E0RQD5]	Smp_124460
early vitellocytes	D915_006438	0.845	0.765547	0.69	1.10445	0.882	0.329	Small integral membrane protein 15 [Source:UniProtKB/TrEMBL;Acc:A0A4E0RMW4]	Smp_196480
early vitellocytes	D915_007022	0.845	0.67138	0.69	0.968597	0.912	0.428	Rna rnp complex-1-interacting phosphatase [Source:UniProtKB/TrEMBL;Acc:A0A4E0RKA5]	Smp_331710
early vitellocytes	D915_001797	0.844	0.954795	0.688	1.37748	0.781	0.16	Testis-expressed sequence 2 protein [Source:UniProtKB/TrEMBL;Acc:A0A4E0RWD9]	NA
early vitellocytes	D915_004678	0.844	0.635963	0.688	0.917501	0.874	0.332	Mitochondrial-processing peptidase subunit alpha [Source:UniProtKB/TrEMBL;Acc:A0A4E0RB96]	Smp_094050
early vitellocytes	D915_005489	0.844	0.812452	0.688	1.17212	0.867	0.383	Melanoma inhibitory activity protein 3 [Source:UniProtKB/TrEMBL;Acc:A0A4E0RBV2]	NA
early vitellocytes	D915_006835	0.844	0.69357	0.688	1.00061	0.784	0.106	Putative sister chromatid cohesion complex cohesin subunit [Source:UniProtKB/TrEMBL;Acc:A0A4E0R595]	Smp_344090
early vitellocytes	D915_008533	0.844	0.530455	0.688	0.765285	0.997	0.979	Polyadenylate-binding protein [Source:UniProtKB/TrEMBL;Acc:A0A4E0QZA4]	NA
early vitellocytes	D915_009779	0.844	0.846275	0.688	1.22092	0.724	0.032	Ras responsive element binding protein 1 [Source:UniProtKB/TrEMBL;Acc:A0A4E0R268]	Smp_247940
early vitellocytes	D915_002010	0.843	0.675162	0.686	0.974052	0.942	0.514	PERQ amino acid-rich with GYF domain-containing protein 2 [Source:UniProtKB/TrEMBL;Acc:A0A4E0S1W9]	NA
early vitellocytes	D915_005624	0.843	0.629837	0.686	0.908663	0.814	0.181	Midasin [Source:UniProtKB/TrEMBL;Acc:A0A4E0RRZ9]	NA
early vitellocytes	D915_008478	0.843	0.646066	0.686	0.932076	0.907	0.403	Glycylpeptide N-tetradecanoyltransferase [Source:UniProtKB/TrEMBL;Acc:A0A4E0RGW0]	Smp_121420
early vitellocytes	D915_009491	0.843	0.66823	0.686	0.964051	0.947	0.509	[NiFe]-hydrogenase-3-type complex small subunit/NADH:quinone oxidoreductase subunit NuoB [Source:UniProtKB/TrEMBL;Acc:A0A4E0REP9]	NA
early vitellocytes	D915_004507	0.842	0.581299	0.684	0.838637	0.887	0.359	Selenide water dikinase [Source:UniProtKB/TrEMBL;Acc:A0A4E0RBB0]	Smp_095650
early vitellocytes	D915_009639	0.842	0.639272	0.684	0.922274	0.98	0.758	60S ribosomal protein L9 [Source:UniProtKB/TrEMBL;Acc:A0A4E0RCW6]	Smp_018990
early vitellocytes	D915_010924	0.842	0.586134	0.684	0.845613	0.879	0.351	RRM domain-containing protein [Source:UniProtKB/TrEMBL;Acc:A0A2H1BRN4]	NA
early vitellocytes	D915_004003	0.841	1.6584	0.682	2.39256	0.837	0.445	Ferritin [Source:UniProtKB/TrEMBL;Acc:A0A2H1CFV8]	NA
early vitellocytes	D915_006444	0.841	0.64891	0.682	0.936179	0.781	0.152	Liprin-alpha-2 [Source:UniProtKB/TrEMBL;Acc:A0A4E0RPC3]	Smp_344270
early vitellocytes	D915_000803	0.84	0.66484	0.68	0.959161	0.726	0.036	Antigen Sm21.7 [Source:UniProtKB/TrEMBL;Acc:A0A4E0RLK0]	Smp_042140
early vitellocytes	D915_001574	0.84	0.757014	0.68	1.09214	0.829	0.235	Beta-1,4-galactosyltransferase [Source:UniProtKB/TrEMBL;Acc:A0A4E0RPK3]	Smp_021370,Smp_347370
early vitellocytes	D915_005195	0.84	1.63332	0.68	2.35639	0.693	0.016	Lectin C-type domain [Source:UniProtKB/TrEMBL;Acc:A0A4E0RC75]	Smp_033250
early vitellocytes	D915_006903	0.84	0.722114	0.68	1.04179	0.952	0.599	Heterogeneous nuclear ribonucleoprotein A/B [Source:UniProtKB/TrEMBL;Acc:A0A4E0RYZ5]	Smp_056810
early vitellocytes	D915_007218	0.84	0.680606	0.68	0.981906	0.902	0.367	Exosome component 4 [Source:UniProtKB/TrEMBL;Acc:A0A4E0R3D5]	Smp_012110
early vitellocytes	D915_007516	0.84	0.540242	0.68	0.779405	1	0.959	Elongation FacTor [Source:UniProtKB/TrEMBL;Acc:A0A2H1C1M1]	Smp_334080
early vitellocytes	D915_009501	0.84	0.583148	0.68	0.841305	0.827	0.228	Ribosomal RNA processing protein 1 [Source:UniProtKB/TrEMBL;Acc:A0A4E0RCP1]	Smp_333610
early vitellocytes	D915_003457	0.839	0.647986	0.678	0.934847	0.769	0.147	Exosome complex exonuclease RRP4 [Source:UniProtKB/TrEMBL;Acc:A0A4E0RHY4]	Smp_267040
early vitellocytes	D915_006990	0.839	0.580611	0.678	0.837644	0.884	0.326	YTH domain-containing protein [Source:UniProtKB/TrEMBL;Acc:A0A4E0RYY4]	Smp_127620
early vitellocytes	D915_009307	0.839	0.669991	0.678	0.966592	0.967	0.639	Guanine nucleotide-binding protein Rho [Source:UniProtKB/TrEMBL;Acc:A0A4E0QYI7]	Smp_330250,Smp_330190
early vitellocytes	D915_009668	0.839	0.748499	0.678	1.07986	0.935	0.536	Cytochrome b-c1 complex subunit 6 [Source:UniProtKB/TrEMBL;Acc:A0A4E0RCM1]	NA
early vitellocytes	D915_009749	0.838	0.696645	0.676	1.00505	0.99	0.791	peptidylprolyl isomerase [Source:UniProtKB/TrEMBL;Acc:A0A2H1BV01]	Smp_079230
early vitellocytes	D915_004640	0.837	0.687074	0.674	0.991238	0.837	0.267	CAD protein [Source:UniProtKB/TrEMBL;Acc:A0A4E0R763]	Smp_186670
early vitellocytes	D915_009540	0.837	0.997328	0.674	1.43884	0.786	0.124	Transmembrane ascorbate-dependent reductase CYB561 [Source:UniProtKB/TrEMBL;Acc:A0A4E0R257]	Smp_136400
early vitellocytes	D915_009700	0.837	1.69838	0.674	2.45025	0.884	0.624	Cathepsin d lysosomal aspartyl protease [Source:UniProtKB/TrEMBL;Acc:A0A4E0QWN4]	NA
early vitellocytes	D915_009896	0.837	0.690094	0.674	0.995596	0.751	0.101	NA	NA
early vitellocytes	D915_010191	0.837	0.842834	0.674	1.21595	0.96	0.632	Small nuclear ribonucleoprotein-associated protein B [Source:UniProtKB/TrEMBL;Acc:A0A4E0QUV1]	Smp_026770
early vitellocytes	D915_007885	0.836	0.698252	0.672	1.00736	0.955	0.656	Eukaryotic translation initiation factor [Source:UniProtKB/TrEMBL;Acc:A0A4E0R6Q5]	Smp_333970
early vitellocytes	D915_008640	0.836	0.624291	0.672	0.900662	0.907	0.41	Hepatocyte growth factor-regulated tyrosine kinase substrate [Source:UniProtKB/TrEMBL;Acc:A0A4E0REU2]	Smp_093740
early vitellocytes	D915_001920	0.835	0.737368	0.67	1.0638	0.947	0.565	Clathrin heavy chain [Source:UniProtKB/TrEMBL;Acc:A0A4E0RNM0]	Smp_154420
early vitellocytes	D915_001980	0.835	0.611201	0.67	0.881777	0.847	0.27	ATPase family AAA domain-containing protein 3-B [Source:UniProtKB/TrEMBL;Acc:A0A4E0RN40]	Smp_167200
early vitellocytes	D915_008770	0.835	0.535226	0.67	0.772169	0.822	0.21	Putative secreted protein [Source:UniProtKB/TrEMBL;Acc:A0A4E0RXG3]	Smp_027220
early vitellocytes	D915_008901	0.835	0.762288	0.67	1.09975	0.784	0.178	Signal peptide peptidase [Source:UniProtKB/TrEMBL;Acc:A0A4E0QYH7]	Smp_347160
early vitellocytes	D915_002775	0.834	0.539967	0.668	0.779008	0.842	0.237	U3 small nucleolar RNA-interacting protein 2 [Source:UniProtKB/TrEMBL;Acc:A0A4E0S1D0]	Smp_246300
early vitellocytes	D915_002187	0.833	0.570847	0.666	0.823558	0.771	0.145	Regulator of chromosome condensation [Source:UniProtKB/TrEMBL;Acc:A0A4E0RI62]	Smp_076530
early vitellocytes	D915_005600	0.833	0.598495	0.666	0.863446	0.884	0.383	Ribosome production factor [Source:UniProtKB/TrEMBL;Acc:A0A4E0S0N5]	Smp_145800
early vitellocytes	D915_007225	0.833	0.619218	0.666	0.893343	0.899	0.407	FFD domain-containing protein [Source:UniProtKB/TrEMBL;Acc:A0A4E0R5Q2]	Smp_328230
early vitellocytes	D915_009464	0.833	0.775944	0.666	1.11945	0.987	0.814	Far upstream element-binding protein 2 [Source:UniProtKB/TrEMBL;Acc:A0A4E0R390]	Smp_044550
early vitellocytes	D915_003391	0.832	0.597475	0.664	0.861974	0.93	0.529	Eukaryotic translation initiation factor 3 subunit B [Source:UniProtKB/TrEMBL;Acc:A0A4E0RFT7]	Smp_058460
early vitellocytes	D915_004993	0.832	0.638637	0.664	0.921358	0.917	0.478	Signal recognition particle 9 kDa protein [Source:UniProtKB/TrEMBL;Acc:A0A4E0R985]	Smp_341740
early vitellocytes	D915_002037	0.831	0.929142	0.662	1.34047	0.706	0.044	Solute carrier family 26 member 6 [Source:UniProtKB/TrEMBL;Acc:A0A4E0S260]	Smp_145320
early vitellocytes	D915_004010	0.831	0.57706	0.662	0.832521	0.847	0.27	40S ribosomal protein S9 [Source:UniProtKB/TrEMBL;Acc:A0A2H1CGM4]	Smp_180000,Smp_350050
early vitellocytes	D915_005896	0.831	0.614858	0.662	0.887052	0.837	0.266	Actin-related protein 2 [Source:UniProtKB/TrEMBL;Acc:A0A4E0R5I5]	Smp_101290
early vitellocytes	D915_009248	0.831	0.648567	0.662	0.935684	0.93	0.454	Dentin sialophosphoprotein [Source:UniProtKB/TrEMBL;Acc:A0A4E0R357]	Smp_059210
early vitellocytes	D915_010873	0.831	0.533277	0.662	0.769356	0.894	0.371	Putative ATPase H+ transporting lysosomal 31 kDa V1 subunit E [Source:UniProtKB/TrEMBL;Acc:A0A2H1BRQ1]	Smp_085520
early vitellocytes	D915_011104	0.831	0.713151	0.662	1.02886	0.987	0.776	eIF3_N domain-containing protein [Source:UniProtKB/TrEMBL;Acc:A0A4E0RUN9]	NA
early vitellocytes	D915_003805	0.83	0.704018	0.66	1.01568	0.905	0.496	Beta'-coat protein [Source:UniProtKB/TrEMBL;Acc:A0A4E0RFC7]	Smp_015090
early vitellocytes	D915_003932	0.83	1.13173	0.66	1.63274	0.706	0.048	polynucleotide adenylyltransferase [Source:UniProtKB/TrEMBL;Acc:A0A4E0S039]	Smp_346660
early vitellocytes	D915_010088	0.83	0.554113	0.66	0.799416	0.812	0.252	Ribosome biogenesis protein NOP53 [Source:UniProtKB/TrEMBL;Acc:A0A4E0R0Z4]	Smp_083680
early vitellocytes	D915_000096	0.829	0.728364	0.658	1.05081	0.972	0.69	Coatomer subunit zeta [Source:UniProtKB/TrEMBL;Acc:A0A4E0S0N3]	Smp_020220
early vitellocytes	D915_000231	0.829	0.571573	0.658	0.824606	0.894	0.403	Protein SEC13 homolog [Source:UniProtKB/TrEMBL;Acc:A0A4E0S0H1]	Smp_247150
early vitellocytes	D915_002491/MCM7	0.829	0.766358	0.658	1.10562	0.809	0.193	DNA replication licensing factor MCM7 [Source:UniProtKB/TrEMBL;Acc:A0A4E0S1N1]	NA
early vitellocytes	D915_003465	0.829	0.539293	0.658	0.778036	0.844	0.28	Basigin [Source:UniProtKB/TrEMBL;Acc:A0A4E0RG17]	Smp_043990
early vitellocytes	D915_007738	0.829	0.566677	0.658	0.817542	0.766	0.134	rRNA biogenesis protein RRP5 [Source:UniProtKB/TrEMBL;Acc:A0A4E0R3L0]	Smp_105930
early vitellocytes	D915_000936	0.828	0.540582	0.656	0.779896	0.716	0.075	Guanylate cyclase [Source:UniProtKB/TrEMBL;Acc:A0A4E0RLC3]	Smp_142620
early vitellocytes	D915_005420	0.828	0.670156	0.656	0.966831	0.935	0.539	Cyclin-L2 [Source:UniProtKB/TrEMBL;Acc:A0A4E0RYE3]	Smp_039670
early vitellocytes	D915_005439	0.828	0.763507	0.656	1.10151	0.884	0.434	NA	Smp_335350
early vitellocytes	D915_008225	0.828	0.636124	0.656	0.917733	0.937	0.56	Eukaryotic translation initiation factor 3 subunit I [Source:UniProtKB/TrEMBL;Acc:A0A4E0R677]	NA
early vitellocytes	D915_010649	0.828	0.540666	0.656	0.780016	0.859	0.292	AP complex subunit sigma [Source:UniProtKB/TrEMBL;Acc:A0A2H1BSX5]	Smp_019990
early vitellocytes	D915_001849	0.827	0.662876	0.654	0.956328	0.925	0.487	Small nuclear ribonucleoprotein G [Source:UniProtKB/TrEMBL;Acc:A0A2H1CS47]	Smp_038680
early vitellocytes	D915_003033	0.827	0.782926	0.654	1.12952	0.932	0.589	Choline dehydrogenase [Source:UniProtKB/TrEMBL;Acc:A0A4E0RF97]	Smp_244650
early vitellocytes	D915_010710	0.827	0.623452	0.654	0.899451	0.92	0.405	Aly/REF export factor [Source:UniProtKB/TrEMBL;Acc:A0A4E0RP40]	Smp_005260
early vitellocytes	D915_002825	0.826	0.76695	0.652	1.10647	0.987	0.702	Histone H3 [Source:UniProtKB/TrEMBL;Acc:A0A4E0RCN4]	Smp_082240
early vitellocytes	D915_005581	0.826	0.575798	0.652	0.830701	0.769	0.19	Monocarboxylate transporter [Source:UniProtKB/TrEMBL;Acc:A0A4E0RBE7]	Smp_180790
early vitellocytes	D915_005911	0.826	0.554133	0.652	0.799444	0.824	0.258	Presequence protease, mitochondrial [Source:UniProtKB/TrEMBL;Acc:A0A4E0R6Z0]	Smp_146140
early vitellocytes	D915_005955	0.826	0.695527	0.652	1.00343	0.764	0.148	Mitochondrial 2 oxoglutarate:malate carrier [Source:UniProtKB/TrEMBL;Acc:A0A4E0RSG8]	Smp_004080
early vitellocytes	D915_009084	0.826	0.539874	0.652	0.778874	0.837	0.286	Eukaryotic translation initiation factor 3 subunit H-A [Source:UniProtKB/TrEMBL;Acc:A0A4E0RTH7]	NA
early vitellocytes	D915_010178	0.826	0.532349	0.652	0.768017	0.781	0.184	Vesicle associated membrane protein [Source:UniProtKB/TrEMBL;Acc:A0A4E0R030]	Smp_123870
early vitellocytes	D915_010210	0.826	2.16023	0.652	3.11655	0.663	0.019	Vitelline protein B2 [Source:UniProtKB/TrEMBL;Acc:A0A2H1BTI8]	NA
early vitellocytes	D915_010984	0.826	0.748213	0.652	1.07944	0.94	0.599	Mortalin protein [Source:UniProtKB/TrEMBL;Acc:A0A4E0QXN0]	NA
early vitellocytes	D915_000013	0.825	0.561803	0.65	0.81051	0.802	0.195	Lethal(3)malignant brain tumor 3 [Source:UniProtKB/TrEMBL;Acc:A0A4E0RSD1]	Smp_159100
early vitellocytes	D915_000586	0.825	0.545778	0.65	0.787392	0.852	0.343	Dual specificity protein kinase CLK2 [Source:UniProtKB/TrEMBL;Acc:A0A4E0RY17]	Smp_058620
early vitellocytes	D915_005059	0.825	0.526423	0.65	0.759467	0.721	0.06	Cyclin G2 [Source:UniProtKB/TrEMBL;Acc:A0A4E0RCL3]	Smp_129360
early vitellocytes	D915_007767	0.825	0.65912	0.65	0.950909	0.922	0.494	Hyperplastic disc [Source:UniProtKB/TrEMBL;Acc:A0A4E0R0R2]	Smp_150360
early vitellocytes	D915_002958	0.824	0.748185	0.648	1.0794	0.92	0.492	Dolichyl-diphosphooligosaccharide--protein glycosyltransferase subunit 2 [Source:UniProtKB/TrEMBL;Acc:A0A4E0RX78]	Smp_210370
early vitellocytes	D915_005222	0.824	0.529767	0.648	0.764292	0.884	0.375	Huntingtin-interacting protein HYPK [Source:UniProtKB/TrEMBL;Acc:A0A4E0R5U9]	Smp_054560
early vitellocytes	D915_009773	0.824	0.692372	0.648	0.998881	0.987	0.771	Histone H2A [Source:UniProtKB/TrEMBL;Acc:A0A4E0RWH0]	Smp_031720
early vitellocytes	D915_011209	0.824	0.781816	0.648	1.12792	0.817	0.251	60 kDa heat shock protein mitochondrial [Source:UniProtKB/TrEMBL;Acc:A0A4E0RNB8]	Smp_008545
early vitellocytes	D915_001100	0.823	0.513587	0.646	0.740949	0.784	0.218	Protein-serine/threonine kinase [Source:UniProtKB/TrEMBL;Acc:A0A4E0RK00]	Smp_140580
early vitellocytes	D915_006435	0.823	0.582276	0.646	0.840047	0.711	0.102	Mitochondrial 28S ribosomal protein S29 [Source:UniProtKB/TrEMBL;Acc:A0A2H1C5C0]	Smp_210450
early vitellocytes	D915_009954	0.823	0.665751	0.646	0.960476	0.93	0.532	Coatomer subunit gamma [Source:UniProtKB/TrEMBL;Acc:A0A4E0RWD2]	Smp_092770
early vitellocytes	D915_000781	0.822	0.535019	0.644	0.771869	0.832	0.256	Calcium homeostasis endoplasmic reticulum protein [Source:UniProtKB/TrEMBL;Acc:A0A4E0RNE2]	Smp_007180
early vitellocytes	D915_005407	0.822	0.579584	0.644	0.836163	0.915	0.52	Lung seven transmembrane receptor [Source:UniProtKB/TrEMBL;Acc:A0A4E0S0Q6]	Smp_170350
early vitellocytes	D915_006038	0.822	0.583305	0.644	0.841532	0.945	0.532	Programmed cell death 6-interacting protein [Source:UniProtKB/TrEMBL;Acc:A0A4E0RX62]	Smp_087580,Smp_087620
early vitellocytes	D915_006286	0.822	0.635972	0.644	0.917514	0.776	0.208	Protein Hook 3 [Source:UniProtKB/TrEMBL;Acc:A0A4E0RZW7]	Smp_347940
early vitellocytes	D915_010013	0.822	0.706546	0.644	1.01933	0.857	0.334	Poly(ADP-ribose) glycohydrolase ARH3 [Source:UniProtKB/TrEMBL;Acc:A0A4E0QWF0]	Smp_147630
early vitellocytes	D915_010501	0.822	0.662539	0.644	0.955842	0.995	0.85	Large subunit ribosomal protein L22e [Source:UniProtKB/TrEMBL;Acc:A0A4E0QUZ1]	Smp_085300
early vitellocytes	D915_005683	0.821	0.732816	0.642	1.05723	0.925	0.478	ANK_REP_REGION domain-containing protein [Source:UniProtKB/TrEMBL;Acc:A0A4E0S0B6]	Smp_312660
early vitellocytes	D915_007575	0.821	0.565288	0.642	0.815538	0.945	0.508	Complex I-49kD [Source:UniProtKB/TrEMBL;Acc:A0A4E0R0T7]	Smp_337140
early vitellocytes	D915_008096	0.821	0.539866	0.642	0.778862	0.839	0.332	GPI ethanolamine phosphate transferase 3 [Source:UniProtKB/TrEMBL;Acc:A0A4E0RYA2]	Smp_242230
early vitellocytes	D915_004914	0.82	0.682915	0.64	0.985238	0.932	0.563	Eukaryotic translation initiation factor 4E-binding protein 1 [Source:UniProtKB/TrEMBL;Acc:A0A4E0R812]	Smp_074390
early vitellocytes	D915_006488	0.82	0.686705	0.64	0.990706	0.817	0.291	NA	NA
early vitellocytes	D915_006810	0.82	0.63177	0.64	0.911451	0.867	0.381	Carbonic anhydrase [Source:UniProtKB/TrEMBL;Acc:A0A4E0R8X6]	Smp_004070
early vitellocytes	D915_007506	0.82	0.535471	0.64	0.772521	0.784	0.197	HEAT repeat-containing protein 1 [Source:UniProtKB/TrEMBL;Acc:A0A4E0RKC9]	Smp_162600
early vitellocytes	D915_009620	0.82	0.621693	0.64	0.896914	0.922	0.477	Quinolinate phosphoribosyltransferase [decarboxylating] [Source:UniProtKB/TrEMBL;Acc:A0A4E0REG2]	Smp_246230
early vitellocytes	D915_000464	0.819	0.682799	0.638	0.98507	0.681	0.039	Kinesin motor domain-containing protein [Source:UniProtKB/TrEMBL;Acc:A0A4E0S455]	Smp_341310
early vitellocytes	D915_001383	0.819	0.512312	0.638	0.73911	0.693	0.047	Protein kinase c eta type [Source:UniProtKB/TrEMBL;Acc:A0A4E0RFW7]	NA
early vitellocytes	D915_002773	0.819	0.549919	0.638	0.793365	0.874	0.345	DNA-directed RNA polymerase II subunit J [Source:UniProtKB/TrEMBL;Acc:A0A4E0S2R9]	Smp_040710
early vitellocytes	D915_004144	0.819	0.554656	0.638	0.800199	0.839	0.273	Protein phosphatase 2C [Source:UniProtKB/TrEMBL;Acc:A0A4E0RZE6]	Smp_169320
early vitellocytes	D915_009050	0.819	0.701142	0.638	1.01153	0.952	0.597	Small nuclear ribonucleoprotein E [Source:UniProtKB/TrEMBL;Acc:A0A4E0QXV9]	Smp_205570
early vitellocytes	D915_001501	0.818	0.596972	0.636	0.861249	0.902	0.412	Structural maintenance of chromosomes protein [Source:UniProtKB/TrEMBL;Acc:A0A4E0RKI1]	Smp_136970
early vitellocytes	D915_002034	0.818	0.607101	0.636	0.875861	0.671	0.027	peptidylamidoglycolate lyase [Source:UniProtKB/TrEMBL;Acc:A0A4E0RHB3]	Smp_010820
early vitellocytes	D915_010228	0.818	0.437697	0.636	0.631464	0.716	0.094	Trafficking protein particle complex subunit [Source:UniProtKB/TrEMBL;Acc:A0A4E0RVX7]	Smp_028940
early vitellocytes	D915_010264	0.818	0.431465	0.636	0.622472	0.789	0.197	Dihydropyrimidinase [Source:UniProtKB/TrEMBL;Acc:A0A4E0QX18]	Smp_078780
early vitellocytes	D915_001308	0.817	1.73622	0.634	2.50483	0.646	0.014	NA	Smp_165360
early vitellocytes	D915_004156	0.817	0.569317	0.634	0.82135	0.957	0.576	Mitochondrial import inner membrane translocase subunit 14 [Source:UniProtKB/TrEMBL;Acc:A0A4E0RG76]	Smp_151650
early vitellocytes	D915_006217	0.817	0.481695	0.634	0.694939	0.837	0.286	Caspase 3 apoptosis cysteine peptidase [Source:UniProtKB/TrEMBL;Acc:A0A4E0R3X9]	Smp_028500
early vitellocytes	D915_006262	0.817	0.521523	0.634	0.752399	0.661	0.024	Zinc finger, C2H2 type [Source:UniProtKB/TrEMBL;Acc:A0A4E0R4R0]	Smp_341030
early vitellocytes	D915_009968	0.817	0.384645	0.634	0.554926	0.907	0.373	XPG_I_2 domain-containing protein [Source:UniProtKB/TrEMBL;Acc:A0A4E0RWC0]	Smp_080620
early vitellocytes	D915_000055	0.816	0.52973	0.632	0.764238	0.799	0.256	U3 small nucleolar RNA-associated protein 12 [Source:UniProtKB/TrEMBL;Acc:A0A4E0RYM5]	Smp_136010
early vitellocytes	D915_000310	0.816	0.494784	0.632	0.713822	0.854	0.333	Ribosome biogenesis protein BRX1 homolog [Source:UniProtKB/TrEMBL;Acc:A0A4E0S478]	Smp_156780
early vitellocytes	D915_001391	0.816	0.522571	0.632	0.753911	0.784	0.185	TATA-binding protein-associated factor [Source:UniProtKB/TrEMBL;Acc:A0A4E0RYT4]	Smp_158610
early vitellocytes	D915_001759	0.816	0.480837	0.632	0.693701	0.671	0.034	Putative ubiquitin 1 [Source:UniProtKB/TrEMBL;Acc:A0A4E0S292]	Smp_123260
early vitellocytes	D915_007206	0.816	0.574115	0.632	0.828273	0.877	0.38	Protein CDV3 homolog [Source:UniProtKB/TrEMBL;Acc:A0A4E0R6D5]	Smp_012280
early vitellocytes	D915_008024	0.816	0.470471	0.632	0.678746	0.817	0.247	Peptide-methionine (R)-S-oxide reductase [Source:UniProtKB/TrEMBL;Acc:A0A4E0R3Z5]	Smp_167890
early vitellocytes	D915_008189	0.816	0.51061	0.632	0.736654	0.899	0.439	ribose-phosphate diphosphokinase [Source:UniProtKB/TrEMBL;Acc:A0A4E0R0B0]	Smp_022090
early vitellocytes	D915_009475	0.816	0.564974	0.632	0.815085	0.905	0.44	Putative transcriptional coactivator caper rrm superfamily [Source:UniProtKB/TrEMBL;Acc:A0A2H1BVS8]	Smp_064590
early vitellocytes	D915_000166	0.815	0.672705	0.63	0.970508	0.673	0.035	Calcium-binding protein M [Source:UniProtKB/TrEMBL;Acc:A0A4E0RJ18]	Smp_068510
early vitellocytes	D915_000748	0.815	0.745848	0.63	1.07603	0.987	0.789	Calnexin [Source:UniProtKB/TrEMBL;Acc:A0A4E0RJN6]	Smp_043150
early vitellocytes	D915_002560	0.815	0.689742	0.63	0.995087	0.832	0.286	Zinc finger homeobox protein 1 [Source:UniProtKB/TrEMBL;Acc:A0A4E0S1N4]	Smp_166560
early vitellocytes	D915_005465	0.815	0.600553	0.63	0.866415	0.96	0.581	SUMO-conjugating enzyme [Source:UniProtKB/TrEMBL;Acc:A0A4E0S0S0]	Smp_103710
early vitellocytes	D915_005640	0.815	0.432913	0.63	0.624562	0.902	0.439	Gamma-aminobutyric acid receptor-associated protein 2 [Source:UniProtKB/TrEMBL;Acc:A0A4E0RB59]	Smp_087940
early vitellocytes	D915_007816	0.815	1.63877	0.63	2.36424	0.726	0.283	Glycogenin-1 [Source:UniProtKB/TrEMBL;Acc:A0A4E0R083]	Smp_157950
early vitellocytes	D915_004870	0.814	0.449666	0.628	0.64873	0.897	0.407	Putative reticulocalbin calumenin dna supercoiling factor [Source:UniProtKB/TrEMBL;Acc:A0A4E0R740]	Smp_005230
early vitellocytes	D915_004995	0.814	0.595057	0.628	0.858485	0.952	0.631	Eukaryotic translation initiation factor 4C [Source:UniProtKB/TrEMBL;Acc:A0A2H1CBV0]	Smp_024880
early vitellocytes	D915_006223	0.814	0.633906	0.628	0.914533	0.726	0.151	Transmembrane protein 9 [Source:UniProtKB/TrEMBL;Acc:A0A4E0R7H7]	Smp_085830
early vitellocytes	D915_007072	0.814	1.17048	0.628	1.68865	0.651	0.033	SET domain-containing protein [Source:UniProtKB/TrEMBL;Acc:A0A4E0RZ97]	Smp_156910
early vitellocytes	D915_009420	0.814	0.56548	0.628	0.815816	0.897	0.437	60S ribosome subunit biogenesis protein NIP7 homolog [Source:UniProtKB/TrEMBL;Acc:A0A4E0QZI3]	Smp_021760
early vitellocytes	D915_001475	0.813	0.457495	0.626	0.660026	0.789	0.216	Intron-binding protein aquarius [Source:UniProtKB/TrEMBL;Acc:A0A4E0RJL8]	Smp_242060
early vitellocytes	D915_001882	0.813	0.577412	0.626	0.83303	0.741	0.158	Sortilin [Source:UniProtKB/TrEMBL;Acc:A0A4E0RYB4]	Smp_179360
early vitellocytes	D915_002072	0.813	0.511324	0.626	0.737684	0.698	0.052	Elongation of very long chain fatty acids protein [Source:UniProtKB/TrEMBL;Acc:A0A4E0RI49]	Smp_130370
early vitellocytes	D915_004037	0.813	1.04072	0.626	1.50145	0.633	0.007	Apple domain-containing protein [Source:UniProtKB/TrEMBL;Acc:A0A4E0REG7]	NA
early vitellocytes	D915_006087	0.813	0.535754	0.626	0.77293	0.829	0.296	PI-3-kinase kinase SMG-1 [Source:UniProtKB/TrEMBL;Acc:A0A4E0RR59]	Smp_142710
early vitellocytes	D915_006456	0.813	0.626731	0.626	0.904182	0.884	0.425	ATP-dependent RNA helicase [Source:UniProtKB/TrEMBL;Acc:A0A4E0RX23]	Smp_020200
early vitellocytes	D915_009022	0.813	0.553793	0.626	0.798954	0.935	0.517	Putative fetal globin-inducing factor [Source:UniProtKB/TrEMBL;Acc:A0A4E0R184]	Smp_069840
early vitellocytes	D915_009073	0.813	0.437542	0.626	0.63124	0.771	0.203	Secreted protein [Source:UniProtKB/TrEMBL;Acc:A0A4E0QYG4]	NA
early vitellocytes	D915_005617	0.812	0.708594	0.624	1.02229	0.952	0.695	Activator of 90 kDa heat shock protein ATPase 1 [Source:UniProtKB/TrEMBL;Acc:A0A4E0RAK2]	Smp_083080
early vitellocytes	D915_007409	0.812	0.68374	0.624	0.986428	0.97	0.712	Ribosome binding protein 1 [Source:UniProtKB/TrEMBL;Acc:A0A4E0RYP6]	NA
early vitellocytes	D915_010598	0.812	0.702867	0.624	1.01402	0.942	0.59	TAR DNA-binding protein 43 [Source:UniProtKB/TrEMBL;Acc:A0A4E0QUS2]	Smp_051300
early vitellocytes	D915_004183	0.811	0.546965	0.622	0.789104	0.786	0.209	Leucine-rich repeat and WD repeat-containing protein 1 [Source:UniProtKB/TrEMBL;Acc:A0A4E0RDR1]	Smp_160000
early vitellocytes	D915_007670	0.811	0.480925	0.622	0.693828	0.817	0.288	tRNA selenocysteine 1 associated protein 1 [Source:UniProtKB/TrEMBL;Acc:A0A4E0R0U5]	NA
early vitellocytes	D915_008472	0.811	0.734233	0.622	1.05927	0.907	0.451	Small nuclear ribonucleoprotein Sm D1 [Source:UniProtKB/TrEMBL;Acc:A0A4E0R367]	Smp_349880
early vitellocytes	D915_006253	0.81	0.47136	0.62	0.680028	0.839	0.327	RNA binding protein 5 [Source:UniProtKB/TrEMBL;Acc:A0A4E0R5A1]	Smp_126850
early vitellocytes	D915_008413	0.81	0.595791	0.62	0.859545	0.947	0.603	RNA recognition motif RNP 1 [Source:UniProtKB/TrEMBL;Acc:A0A4E0RXS6]	Smp_070200
early vitellocytes	D915_008885	0.81	0.532606	0.62	0.768388	0.842	0.341	Prohibitin [Source:UniProtKB/TrEMBL;Acc:A0A4E0RTQ9]	Smp_341240
early vitellocytes	D915_010063	0.81	0.459984	0.62	0.663617	0.744	0.17	Trafficking protein particle complex subunit 2-like protein [Source:UniProtKB/TrEMBL;Acc:A0A4E0RR34]	Smp_091740
early vitellocytes	D915_000314	0.809	0.595783	0.618	0.859533	0.784	0.237	Non-specific serine/threonine protein kinase [Source:UniProtKB/TrEMBL;Acc:A0A4E0S3G0]	NA
early vitellocytes	D915_000564/LSM4	0.809	0.508472	0.618	0.73357	0.902	0.42	U6 snRNA-associated Sm-like protein LSm4 [Source:UniProtKB/TrEMBL;Acc:A0A4E0S3B3]	NA
early vitellocytes	D915_000964	0.809	1.46124	0.618	2.10813	0.633	0.028	Secreted phosphoprotein 1 [Source:UniProtKB/TrEMBL;Acc:A0A4E0RJ31]	NA
early vitellocytes	D915_005137	0.809	0.513931	0.618	0.741446	0.887	0.413	V-type proton ATPase subunit a [Source:UniProtKB/TrEMBL;Acc:A0A4E0R603]	Smp_040970
early vitellocytes	D915_007258	0.809	0.487455	0.618	0.703248	0.766	0.177	NUP210 protein [Source:UniProtKB/TrEMBL;Acc:A0A4E0R7C0]	Smp_142550
early vitellocytes	D915_002860	0.808	0.488871	0.616	0.705292	0.744	0.182	protein-tyrosine-phosphatase [Source:UniProtKB/TrEMBL;Acc:A0A4E0RVK2]	NA
early vitellocytes	D915_003657	0.808	0.704501	0.616	1.01638	0.791	0.273	Lamin [Source:UniProtKB/TrEMBL;Acc:A0A4E0R9K1]	Smp_347830
early vitellocytes	D915_005715	0.808	0.532333	0.616	0.767994	0.92	0.486	very-long-chain enoyl-CoA reductase [Source:UniProtKB/TrEMBL;Acc:A0A4E0RRE9]	Smp_081820
early vitellocytes	D915_008331	0.808	0.554413	0.616	0.799848	0.889	0.457	SUMO-activating enzyme subunit 2 [Source:UniProtKB/TrEMBL;Acc:A0A4E0R2W5]	Smp_166220
early vitellocytes	D915_009045	0.808	0.719416	0.616	1.0379	0.987	0.717	Arginine:serine rich splicing factor [Source:UniProtKB/TrEMBL;Acc:A0A4E0QYI8]	Smp_098890
early vitellocytes	D915_009927	0.808	0.523569	0.616	0.75535	0.91	0.445	Mitochondrial import receptor subunit TOM20 [Source:UniProtKB/TrEMBL;Acc:A0A4E0QWC9]	NA
early vitellocytes	D915_001903	0.807	0.519802	0.614	0.749915	0.714	0.151	Zinc finger C2H2 [Source:UniProtKB/TrEMBL;Acc:A0A4E0RHE7]	Smp_154910
early vitellocytes	D915_002583	0.807	1.18628	0.614	1.71144	0.824	0.288	Thrombospondin, type I, domain containing 1 [Source:UniProtKB/TrEMBL;Acc:A0A4E0RLB4]	NA
early vitellocytes	D915_003300	0.807	0.486855	0.614	0.702383	0.796	0.253	G protein-coupled receptor kinase [Source:UniProtKB/TrEMBL;Acc:A0A4E0RGB8]	Smp_123640
early vitellocytes	D915_003580	0.807	0.48654	0.614	0.70193	0.766	0.214	Phenylalanine--tRNA ligase beta subunit [Source:UniProtKB/TrEMBL;Acc:A0A4E0RFM4]	Smp_094060
early vitellocytes	D915_003663	0.807	0.562114	0.614	0.810959	0.867	0.35	NEDD4-binding protein 2 2 [Source:UniProtKB/TrEMBL;Acc:A0A4E0RDF8]	NA
early vitellocytes	D915_004696	0.807	0.584696	0.614	0.843538	0.952	0.565	Putative structural maintenance [Source:UniProtKB/TrEMBL;Acc:A0A4E0RDR3]	Smp_136970
early vitellocytes	D915_006388	0.807	0.599335	0.614	0.864657	0.975	0.717	Spectrin beta chain [Source:UniProtKB/TrEMBL;Acc:A0A4E0RR49]	Smp_143470
early vitellocytes	D915_002745	0.806	0.492166	0.612	0.710046	0.719	0.163	General transcription factor 3C polypeptide 5 [Source:UniProtKB/TrEMBL;Acc:A0A4E0RVE2]	Smp_050740
early vitellocytes	D915_004176	0.806	0.584169	0.612	0.842778	0.693	0.111	Solute carrier family 10 member 6 [Source:UniProtKB/TrEMBL;Acc:A0A4E0RCH0]	Smp_098570,Smp_136310
early vitellocytes	D915_005204	0.806	0.508767	0.612	0.733995	0.759	0.222	RNA binding protein 19 [Source:UniProtKB/TrEMBL;Acc:A0A4E0RCW4]	Smp_141240
early vitellocytes	D915_005843	0.806	0.543132	0.612	0.783574	0.847	0.327	Regulator of nonsense transcripts 1 [Source:UniProtKB/TrEMBL;Acc:A0A4E0RRS9]	NA
early vitellocytes	D915_006129	0.806	0.666513	0.612	0.961574	0.834	0.377	Alpha-1,4 glucan phosphorylase [Source:UniProtKB/TrEMBL;Acc:A0A4E0S041]	Smp_143840
early vitellocytes	D915_006793	0.806	0.631532	0.612	0.911108	0.907	0.478	Voltage-dependent anion-selective channel protein 3 [Source:UniProtKB/TrEMBL;Acc:A0A4E0REE6]	Smp_091240
early vitellocytes	D915_006904	0.806	0.507952	0.612	0.73282	0.917	0.417	SWI/SNF complex subunit SMARCC2 [Source:UniProtKB/TrEMBL;Acc:A0A4E0R8D4]	Smp_152650
early vitellocytes	D915_007160	0.806	0.718678	0.612	1.03683	0.965	0.641	protein disulfide-isomerase [Source:UniProtKB/TrEMBL;Acc:A0A2H1C347]	Smp_079770
early vitellocytes	D915_007852	0.806	0.555986	0.612	0.802119	0.809	0.323	High-density lipoprotein receptor (Hdl) [Source:UniProtKB/TrEMBL;Acc:A0A4E0RYF3]	Smp_333310
early vitellocytes	D915_008667	0.806	0.564171	0.612	0.813927	0.92	0.48	Dolichol-phosphate mannosyltransferase subunit 1 [Source:UniProtKB/TrEMBL;Acc:A0A4E0QZA7]	Smp_042790
early vitellocytes	D915_001768	0.805	0.465535	0.61	0.671625	0.698	0.118	WD_REPEATS_REGION domain-containing protein [Source:UniProtKB/TrEMBL;Acc:A0A4E0S3A1]	NA
early vitellocytes	D915_002759	0.805	0.503848	0.61	0.7269	0.706	0.083	AIP3 domain-containing protein [Source:UniProtKB/TrEMBL;Acc:A0A4E0S1F5]	NA
early vitellocytes	D915_004945	0.805	0.592815	0.61	0.855251	0.957	0.616	RNA helicase [Source:UniProtKB/TrEMBL;Acc:A0A4E0RA85]	Smp_093690
early vitellocytes	D915_007428	0.805	0.609992	0.61	0.880032	0.802	0.313	Signal recognition particle subunit SRP72 [Source:UniProtKB/TrEMBL;Acc:A0A4E0RYR6]	Smp_302230
early vitellocytes	D915_009465/EIF6	0.805	0.477352	0.61	0.688673	0.802	0.273	Eukaryotic translation initiation factor 6 [Source:UniProtKB/TrEMBL;Acc:A0A4E0QX27]	NA
early vitellocytes	D915_010841	0.805	0.603134	0.61	0.870139	0.905	0.439	Thioredoxin [Source:UniProtKB/TrEMBL;Acc:A0A2H1BRK2]	NA
early vitellocytes	D915_001018	0.804	0.533212	0.608	0.769263	0.766	0.238	Lim and sh3 domain protein 1 [Source:UniProtKB/TrEMBL;Acc:A0A4E0RZJ0]	Smp_247740
early vitellocytes	D915_001351	0.804	0.439471	0.608	0.634022	0.819	0.287	Transcriptional repressor p66-beta [Source:UniProtKB/TrEMBL;Acc:A0A4E0RPZ8]	Smp_311970
early vitellocytes	D915_002760	0.804	0.548873	0.608	0.791856	0.877	0.441	Ran GTPase-activating protein 1 [Source:UniProtKB/TrEMBL;Acc:A0A4E0RKC2]	Smp_166310
early vitellocytes	D915_003451	0.804	0.823158	0.608	1.18757	0.817	0.172	Major egg antigen [Source:UniProtKB/TrEMBL;Acc:A0A2H1CHR2]	NA
early vitellocytes	D915_004140	0.804	0.687061	0.608	0.991219	0.796	0.263	cytochrome-b5 reductase [Source:UniProtKB/TrEMBL;Acc:A0A4E0RV74]	Smp_053230
early vitellocytes	D915_007196	0.804	0.53758	0.608	0.775564	0.812	0.313	RNA cytidine acetyltransferase [Source:UniProtKB/TrEMBL;Acc:A0A4E0R576]	Smp_144490
early vitellocytes	D915_008941	0.804	0.447803	0.608	0.646043	0.937	0.51	PWI domain-containing protein [Source:UniProtKB/TrEMBL;Acc:A0A4E0RX61]	NA
early vitellocytes	D915_009015	0.804	0.587522	0.608	0.847615	0.995	0.892	Heterogeneous nuclear ribonucleoprotein A2 [Source:UniProtKB/TrEMBL;Acc:A0A2H1BZ67]	Smp_043100
early vitellocytes	D915_009713	0.804	0.444985	0.608	0.641978	0.791	0.255	Cytochrome b-c1 complex subunit Rieske, mitochondrial [Source:UniProtKB/TrEMBL;Acc:A0A4E0RWE0]	Smp_061870
early vitellocytes	D915_009943	0.804	0.575758	0.608	0.830643	0.93	0.514	Elongation factor Tu [Source:UniProtKB/TrEMBL;Acc:A0A4E0QV76]	Smp_005180
early vitellocytes	D915_010813	0.804	0.686939	0.608	0.991043	0.937	0.63	NA	NA
early vitellocytes	D915_003456	0.803	0.477312	0.606	0.688615	0.779	0.222	Thymidylate synthase [Source:UniProtKB/TrEMBL;Acc:A0A4E0RGG7]	Smp_200410
early vitellocytes	D915_003534	0.803	0.571453	0.606	0.824433	0.955	0.633	RNA helicase [Source:UniProtKB/TrEMBL;Acc:A0A4E0RIK2]	NA
early vitellocytes	D915_003768	0.803	0.446577	0.606	0.644274	0.736	0.16	Notchless protein 1 [Source:UniProtKB/TrEMBL;Acc:A0A4E0RD44]	Smp_000600
early vitellocytes	D915_009150	0.803	0.698688	0.606	1.00799	0.618	0.017	Lipopolysaccharide induced TNF alpha factor [Source:UniProtKB/TrEMBL;Acc:A0A4E0QUK4]	NA
early vitellocytes	D915_009672	0.803	0.79601	0.606	1.1484	0.779	0.32	Short-chain dehydrogenase/reductase family 16C member 6 [Source:UniProtKB/TrEMBL;Acc:A0A4E0QWY3]	Smp_000190
early vitellocytes	D915_003253	0.802	0.553339	0.604	0.7983	0.872	0.441	E3 SUMO-protein ligase RanBP2 [Source:UniProtKB/TrEMBL;Acc:A0A4E0S297]	Smp_016410
early vitellocytes	D915_005022	0.802	0.538843	0.604	0.777387	0.94	0.581	non-specific serine/threonine protein kinase [Source:UniProtKB/TrEMBL;Acc:A0A4E0RBM9]	NA
early vitellocytes	D915_006367	0.802	0.475131	0.604	0.685469	0.859	0.405	Charged multivesicular body protein 4Ba [Source:UniProtKB/TrEMBL;Acc:A0A4E0RNX6]	NA
early vitellocytes	D915_006926	0.802	0.431043	0.604	0.621863	0.817	0.263	U2 small nuclear RNA auxiliary factor 1 [Source:UniProtKB/TrEMBL;Acc:A0A4E0R4K7]	Smp_348830,Smp_093100
early vitellocytes	D915_009732	0.802	0.528097	0.604	0.761884	0.877	0.453	Rho GDP dissociation inhibitor [Source:UniProtKB/TrEMBL;Acc:A0A2H1BV14]	Smp_045610
early vitellocytes	D915_011196	0.802	0.532098	0.604	0.767656	0.892	0.476	UDP-N-acetylglucosamine--peptide N-acetylglucosaminyltransferase 110 kDa subunit [Source:UniProtKB/TrEMBL;Acc:A0A2H1BU13]	Smp_046930
early vitellocytes	D915_002042	0.801	0.704138	0.602	1.01586	0.965	0.706	Putative beta thymosin [Source:UniProtKB/TrEMBL;Acc:A0A4E0RL21]	NA
early vitellocytes	D915_002574	0.801	0.574636	0.602	0.829024	0.957	0.626	Glutamyl tRNA synthetase cytoplasmic [Source:UniProtKB/TrEMBL;Acc:A0A4E0RXE3]	Smp_138930
early vitellocytes	D915_006324	0.801	0.54538	0.602	0.786816	0.955	0.636	E3 ubiquitin protein ligase [Source:UniProtKB/TrEMBL;Acc:A0A4E0R7E2]	Smp_213400
early vitellocytes	D915_006492	0.801	0.519357	0.602	0.749274	0.942	0.523	Zinc finger Ran-binding domain-containing protein 2 [Source:UniProtKB/TrEMBL;Acc:A0A4E0R9C6]	Smp_082560
early vitellocytes	D915_007382	0.801	0.495054	0.602	0.714212	0.779	0.273	F-box /WD repeat-containing protein ebi [Source:UniProtKB/TrEMBL;Acc:A0A4E0R5J0]	Smp_098760
early vitellocytes	D915_008031	0.801	0.406521	0.602	0.586486	0.844	0.29	Nucleosome assembly factor involved in chromatin assembly and disassembly [Source:UniProtKB/TrEMBL;Acc:A0A4E0R3I4]	Smp_033020
early vitellocytes	D915_009853	0.801	0.564997	0.602	0.815119	0.947	0.65	Eukaryotic translation initiation factor 3 subunit C [Source:UniProtKB/TrEMBL;Acc:A0A4E0RC74]	Smp_000480
early vitellocytes	D915_000273	0.8	0.438471	0.6	0.63258	0.756	0.213	Golgi-specific brefeldin A-resistance guanine nucleotide exchange factor 1 [Source:UniProtKB/TrEMBL;Acc:A0A4E0S0F4]	Smp_341690
early vitellocytes	D915_003518	0.8	0.507383	0.6	0.731999	0.844	0.37	Nucleotide-sensitive chloride current inducer [Source:UniProtKB/TrEMBL;Acc:A0A4E0RW71]	Smp_016990
early vitellocytes	D915_003823	0.8	0.690058	0.6	0.995544	0.791	0.29	Dehydrogenase/reductase SDR family member 1 [Source:UniProtKB/TrEMBL;Acc:A0A4E0RDC8]	Smp_244950,Smp_244960
early vitellocytes	D915_004048	0.8	0.667009	0.6	0.962291	0.714	0.151	CCHC-type domain-containing protein [Source:UniProtKB/TrEMBL;Acc:A0A4E0S1K8]	NA
early vitellocytes	D915_005075	0.8	0.757382	0.6	1.09267	0.889	0.517	BCL domain-containing protein [Source:UniProtKB/TrEMBL;Acc:A0A4E0RBB9]	NA
early vitellocytes	D915_008461	0.8	0.485261	0.6	0.700084	0.824	0.301	ATP-dependent metallopeptidase HflB [Source:UniProtKB/TrEMBL;Acc:A0A4E0R3F2]	Smp_165550
early vitellocytes	D915_008756	0.8	0.458276	0.6	0.661152	0.809	0.3	PERQ amino acid-rich with GYF domain-containing protein 2 [Source:UniProtKB/TrEMBL;Acc:A0A4E0QYR0]	Smp_039740
early vitellocytes	D915_011233	0.8	0.475043	0.6	0.685342	0.834	0.341	RRM domain-containing protein [Source:UniProtKB/TrEMBL;Acc:A0A4E0R9T5]	NA
early vitellocytes	D915_002433	0.799	0.554318	0.598	0.799711	0.915	0.501	NA	NA
early vitellocytes	D915_002569	0.799	0.478992	0.598	0.69104	0.719	0.144	Uracil-DNA glycosylase [Source:UniProtKB/TrEMBL;Acc:A0A4E0RFW2]	Smp_334060
early vitellocytes	D915_002950	0.799	0.558502	0.598	0.805748	0.992	0.734	Microsomal glutathione transferase [Source:UniProtKB/TrEMBL;Acc:A0A4E0RJR2]	Smp_340910
early vitellocytes	D915_008005	0.799	0.540725	0.598	0.780101	0.925	0.581	Long-chain-fatty-acid--CoA ligase [Source:UniProtKB/TrEMBL;Acc:A0A4E0RHC1]	Smp_103160
early vitellocytes	D915_010536	0.799	0.497849	0.598	0.718244	0.822	0.313	Branchpoint-bridging protein [Source:UniProtKB/TrEMBL;Acc:A0A4E0QUU3]	Smp_021540
early vitellocytes	D915_000265	0.798	0.702364	0.596	1.0133	0.942	0.722	methylmalonyl-CoA mutase [Source:UniProtKB/TrEMBL;Acc:A0A4E0S3H0]	NA
early vitellocytes	D915_000305	0.798	0.659955	0.596	0.952114	0.606	0.009	Cystinosis nephropathic [Source:UniProtKB/TrEMBL;Acc:A0A4E0RLK1]	Smp_169870
early vitellocytes	D915_001911	0.798	0.502873	0.596	0.725493	0.897	0.455	Splicing factor 1 [Source:UniProtKB/TrEMBL;Acc:A0A4E0RE02]	NA
early vitellocytes	D915_002718	0.798	3.15732	0.596	4.55504	0.616	0.033	Tyrosinase [Source:UniProtKB/TrEMBL;Acc:A0A4E0S2V2]	Smp_013540
early vitellocytes	D915_004205	0.798	0.616804	0.596	0.88986	0.812	0.2	phosphoenolpyruvate carboxykinase (GTP) [Source:UniProtKB/TrEMBL;Acc:A0A2H1CEU3]	Smp_005880
early vitellocytes	D915_004768	0.798	0.560501	0.596	0.808632	0.616	0.02	Transmembrane protein [Source:UniProtKB/TrEMBL;Acc:A0A4E0RZ72]	Smp_127190
early vitellocytes	D915_007711	0.798	0.504795	0.596	0.728265	0.877	0.452	Histidine triad nucleotide-binding protein 1 [Source:UniProtKB/TrEMBL;Acc:A0A2H1C3L0]	Smp_048650
early vitellocytes	D915_008139	0.798	0.536779	0.596	0.774409	0.995	0.903	40S ribosomal protein S6 [Source:UniProtKB/TrEMBL;Acc:A0A2H1C0I8]	Smp_053130
early vitellocytes	D915_010960	0.798	0.438448	0.596	0.632547	0.744	0.16	Zinc finger CDGSH domain-containing protein 1 [Source:UniProtKB/TrEMBL;Acc:A0A2H1BRE1]	Smp_082570
early vitellocytes	D915_000436	0.797	0.592786	0.594	0.85521	0.847	0.437	Ovule protein [Source:UniProtKB/TrEMBL;Acc:A0A4E0RR54]	NA
early vitellocytes	D915_003830	0.797	0.542536	0.594	0.782715	0.945	0.607	HTH La-type RNA-binding domain-containing protein [Source:UniProtKB/TrEMBL;Acc:A0A4E0RUB8]	Smp_083340
early vitellocytes	D915_007679	0.797	0.616107	0.594	0.888855	0.859	0.448	Serine/threonine-protein kinase 10 [Source:UniProtKB/TrEMBL;Acc:A0A4E0R300]	Smp_334420
early vitellocytes	D915_007747	0.797	0.525704	0.594	0.758431	0.716	0.169	40S ribosomal protein S9 [Source:UniProtKB/TrEMBL;Acc:A0A2H1CGM4]	Smp_180000,Smp_350050
early vitellocytes	D915_008524	0.797	0.581507	0.594	0.838937	0.927	0.564	Arginine:serine rich splicing factor [Source:UniProtKB/TrEMBL;Acc:A0A4E0RUC9]	NA
early vitellocytes	D915_009591	0.797	0.518063	0.594	0.747407	0.854	0.357	Zinc finger protein [Source:UniProtKB/TrEMBL;Acc:A0A4E0R123]	NA
early vitellocytes	D915_009603	0.797	0.547812	0.594	0.790325	0.93	0.557	TGF-beta-inducible nuclear protein 1 [Source:UniProtKB/TrEMBL;Acc:A0A4E0REE2]	Smp_054120
early vitellocytes	D915_000202	0.796	0.489078	0.592	0.70559	0.656	0.063	Bestrophin homolog [Source:UniProtKB/TrEMBL;Acc:A0A4E0RPF1]	Smp_139080
early vitellocytes	D915_002946	0.796	0.486343	0.592	0.701645	0.849	0.374	ER membrane protein complex subunit 4 [Source:UniProtKB/TrEMBL;Acc:A0A4E0RX29]	Smp_006340
early vitellocytes	D915_003781	0.796	0.446367	0.592	0.643971	0.824	0.332	Protein kinase domain-containing protein [Source:UniProtKB/TrEMBL;Acc:A0A2H1CHL5]	Smp_090140
early vitellocytes	D915_004493	0.796	0.529209	0.592	0.763488	0.922	0.551	E3 ubiquitin-protein ligase HUWE1 [Source:UniProtKB/TrEMBL;Acc:A0A4E0RBF0]	Smp_167680
early vitellocytes	D915_004575	0.796	0.426358	0.592	0.615105	0.839	0.346	Thioredoxin-glutathione reductase [Source:UniProtKB/TrEMBL;Acc:A0A4E0RBR7]	Smp_048430
early vitellocytes	D915_005038	0.796	0.419333	0.592	0.604969	0.726	0.178	Secreted protein [Source:UniProtKB/TrEMBL;Acc:A0A4E0RU10]	NA
early vitellocytes	D915_006798	0.796	0.438298	0.592	0.63233	0.701	0.134	Ribosome biogenesis protein bop1 [Source:UniProtKB/TrEMBL;Acc:A0A4E0RZK6]	Smp_135120
early vitellocytes	D915_007238	0.796	0.397653	0.592	0.573692	0.829	0.288	NA	Smp_176080
early vitellocytes	D915_007451	0.796	0.441949	0.592	0.637598	0.809	0.294	Expressed conserved protein [Source:UniProtKB/TrEMBL;Acc:A0A4E0RM14]	Smp_035480
early vitellocytes	D915_009359	0.796	0.577643	0.592	0.833363	0.987	0.817	Nucleosome assembly protein 1 [Source:UniProtKB/TrEMBL;Acc:A0A4E0R0T3]	NA
early vitellocytes	D915_010830	0.796	0.52452	0.592	0.756723	0.96	0.647	Succinate dehydrogenase [ubiquinone] cytochrome b small subunit [Source:UniProtKB/TrEMBL;Acc:A0A4E0R798]	Smp_037910
early vitellocytes	D915_000610	0.795	0.492163	0.59	0.710041	0.608	0.015	Muscle LIM protein 1 [Source:UniProtKB/TrEMBL;Acc:A0A4E0RRF4]	Smp_079270
early vitellocytes	D915_002289	0.795	0.479178	0.59	0.691308	0.897	0.456	E3 ubiquitin-protein ligase RBBP6 [Source:UniProtKB/TrEMBL;Acc:A0A4E0RHQ3]	Smp_039640
early vitellocytes	D915_004607	0.795	0.478203	0.59	0.689902	0.724	0.16	Expressed conserved protein [Source:UniProtKB/TrEMBL;Acc:A0A4E0RUP8]	Smp_068070
early vitellocytes	D915_001648	0.794	0.508284	0.588	0.733298	0.663	0.082	protein-tyrosine-phosphatase [Source:UniProtKB/TrEMBL;Acc:A0A4E0RNX3]	Smp_046810
early vitellocytes	D915_003295	0.794	0.46113	0.588	0.66527	0.849	0.361	NA	NA
early vitellocytes	D915_004259	0.794	0.539087	0.588	0.777739	0.769	0.279	Gamma-aminobutyric acid receptor-associated protein isoform X3 [Source:UniProtKB/TrEMBL;Acc:A0A4E0R7S5]	NA
early vitellocytes	D915_005030	0.794	0.397999	0.588	0.574192	0.696	0.127	Nicalin [Source:UniProtKB/TrEMBL;Acc:A0A4E0RTA1]	Smp_170400
early vitellocytes	D915_006917	0.794	0.488936	0.588	0.705386	0.829	0.376	Secretory carrier-associated membrane protein [Source:UniProtKB/TrEMBL;Acc:A0A4E0R665]	NA
early vitellocytes	D915_008961	0.794	0.586847	0.588	0.846641	0.965	0.706	NADH dehydrogenase [ubiquinone] 1 beta subcomplex subunit 4 [Source:UniProtKB/TrEMBL;Acc:A0A4E0R115]	Smp_046100
early vitellocytes	D915_009060	0.794	0.419384	0.588	0.605043	0.807	0.303	S-(hydroxymethyl)glutathione dehydrogenase [Source:UniProtKB/TrEMBL;Acc:A0A4E0QZ85]	Smp_044440
early vitellocytes	D915_009698	0.794	0.573481	0.588	0.827358	0.975	0.731	ATP synthase subunit alpha [Source:UniProtKB/TrEMBL;Acc:A0A4E0QVG1]	Smp_002880
early vitellocytes	D915_000144	0.793	0.475112	0.586	0.685442	0.691	0.099	Hydroxysteroid 17-beta dehydrogenase 10 [Source:UniProtKB/TrEMBL;Acc:A0A4E0RJ23]	Smp_151030
early vitellocytes	D915_001461	0.793	0.745749	0.586	1.07589	0.975	0.811	Hypoxia up-regulated protein 1 [Source:UniProtKB/TrEMBL;Acc:A0A4E0RNU1]	Smp_088950
early vitellocytes	D915_002945	0.793	0.471565	0.586	0.680325	0.812	0.32	Proteasome-associated protein ECM29 [Source:UniProtKB/TrEMBL;Acc:A0A4E0RF76]	Smp_006350
early vitellocytes	D915_003641	0.793	0.462016	0.586	0.666548	0.633	0.05	NA	NA
early vitellocytes	D915_004017	0.793	0.406011	0.586	0.585751	0.819	0.322	General transcription factor IIF subunit 1 [Source:UniProtKB/TrEMBL;Acc:A0A4E0RCC6]	Smp_170300
early vitellocytes	D915_005140	0.793	0.537238	0.586	0.77507	0.701	0.151	RAB27B member RAS oncogene family [Source:UniProtKB/TrEMBL;Acc:A0A2H1CCH9]	Smp_139340
early vitellocytes	D915_006333	0.793	0.45115	0.586	0.650872	0.741	0.197	Nuclear pore complex protein Nup155 [Source:UniProtKB/TrEMBL;Acc:A0A4E0RAC5]	Smp_169330
early vitellocytes	D915_006803	0.793	0.641353	0.586	0.925277	0.59	0.005	KCMA1 [Source:UniProtKB/TrEMBL;Acc:A0A4E0R212]	Smp_345690
early vitellocytes	D915_006949	0.793	0.58801	0.586	0.84832	0.59	0.004	DUF4797 domain-containing protein [Source:UniProtKB/TrEMBL;Acc:A0A4E0R968]	NA
early vitellocytes	D915_010331	0.793	0.456095	0.586	0.658007	0.884	0.435	RNA-binding protein 12 [Source:UniProtKB/TrEMBL;Acc:A0A4E0QUB7]	Smp_129950
early vitellocytes	D915_010963	0.793	3.6208	0.586	5.22371	0.641	0.08	Vitelline protein BI [Source:UniProtKB/TrEMBL;Acc:A0A2H1BRG4]	NA
early vitellocytes	D915_001576	0.792	0.589829	0.584	0.850943	0.601	0.017	Pecanex-like protein [Source:UniProtKB/TrEMBL;Acc:A0A4E0RLT1]	NA
early vitellocytes	D915_001597	0.792	0.389606	0.584	0.562082	0.847	0.365	non-specific serine/threonine protein kinase [Source:UniProtKB/TrEMBL;Acc:A0A4E0RI37]	NA
early vitellocytes	D915_003034	0.792	0.442051	0.584	0.637745	0.658	0.101	Ecdysone-induced protein 78C [Source:UniProtKB/TrEMBL;Acc:A0A4E0REZ1]	Smp_000340
early vitellocytes	D915_004050	0.792	0.421568	0.584	0.608194	0.719	0.163	U3 small nucleolar rna associated protein 6 [Source:UniProtKB/TrEMBL;Acc:A0A4E0RZJ1]	Smp_093450
early vitellocytes	D915_007546	0.792	0.681753	0.584	0.983562	0.796	0.317	Ribosomal protein L32 [Source:UniProtKB/TrEMBL;Acc:A0A4E0R7I1]	Smp_322560
early vitellocytes	D915_009758	0.792	0.503931	0.584	0.727018	0.879	0.431	Coiled-coil domain-containing protein 44 [Source:UniProtKB/TrEMBL;Acc:A0A4E0RRC8]	Smp_098090
early vitellocytes	D915_000572	0.791	0.759049	0.582	1.09508	0.606	0.031	Hairy/enhancer-of-split with YRPW motif protein 2 [Source:UniProtKB/TrEMBL;Acc:A0A4E0RK24]	Smp_194410
early vitellocytes	D915_003136/inx.13	0.791	0.521257	0.582	0.752014	0.633	0.045	Innexin [Source:UniProtKB/TrEMBL;Acc:A0A4E0RE47]	NA
early vitellocytes	D915_003335	0.791	0.447823	0.582	0.646073	0.869	0.41	Ras protein Rab 10 [Source:UniProtKB/TrEMBL;Acc:A0A2H1CKY1]	Smp_014660
early vitellocytes	D915_004777	0.791	0.487832	0.582	0.703793	0.849	0.413	Nuclear cap-binding protein subunit 1-A [Source:UniProtKB/TrEMBL;Acc:A0A4E0RC60]	Smp_031360
early vitellocytes	D915_007241	0.791	0.544905	0.582	0.786132	0.99	0.837	14-3-3 protein gamma subtype [Source:UniProtKB/TrEMBL;Acc:A0A2H1C3P3]	Smp_041430
early vitellocytes	D915_008198	0.791	0.437381	0.582	0.631008	0.862	0.4	Putative Zinc finger protein [Source:UniProtKB/TrEMBL;Acc:A0A4E0R183]	Smp_139600
early vitellocytes	D915_009615	0.791	0.517811	0.582	0.747043	0.822	0.322	Tumor suppressor candidate 3 (Protein N33) [Source:UniProtKB/TrEMBL;Acc:A0A4E0QWS1]	Smp_055200
early vitellocytes	D915_000094	0.79	0.474394	0.58	0.684406	0.719	0.19	Pre-rRNA processing protein FTSJ3 [Source:UniProtKB/TrEMBL;Acc:A0A4E0RM06]	Smp_316440
early vitellocytes	D915_005310	0.79	0.22319	0.58	0.321996	0.937	0.271	Heat shock cognate 71 kDa protein [Source:UniProtKB/TrEMBL;Acc:A0A4E0S0Y1]	NA
early vitellocytes	D915_007479	0.79	0.5618	0.58	0.810506	0.812	0.351	Aconitate hydratase, mitochondrial [Source:UniProtKB/TrEMBL;Acc:A0A4E0R6J8]	Smp_063090
early vitellocytes	D915_008990	0.79	0.503887	0.58	0.726956	0.93	0.484	Polypyrimidine tract-binding protein 2 [Source:UniProtKB/TrEMBL;Acc:A0A4E0RGE0]	Smp_142300
early vitellocytes	D915_009030	0.79	0.519254	0.58	0.749125	0.935	0.538	NADH dehydrogenase [ubiquinone] 1 alpha subcomplex subunit 2 [Source:UniProtKB/TrEMBL;Acc:A0A4E0RDR9]	Smp_079710
early vitellocytes	D915_011010	0.79	0.515431	0.58	0.74361	0.809	0.357	DUF2887 domain-containing protein [Source:UniProtKB/TrEMBL;Acc:A0A4E0RNR6]	NA
early vitellocytes	D915_001687	0.789	0.556211	0.578	0.802442	0.784	0.325	Adenosine 3'-phospho 5'-phosphosulfate transporter [Source:UniProtKB/TrEMBL;Acc:A0A4E0RIV9]	Smp_157230
early vitellocytes	D915_002166	0.789	0.413511	0.578	0.596571	0.854	0.388	arginine--tRNA ligase [Source:UniProtKB/TrEMBL;Acc:A0A4E0S223]	Smp_133280
early vitellocytes	D915_003989	0.789	0.464484	0.578	0.670109	0.874	0.429	Proteasome subunit beta [Source:UniProtKB/TrEMBL;Acc:A0A4E0S1V2]	Smp_074500
early vitellocytes	D915_007183	0.789	0.407376	0.578	0.587719	0.668	0.1	PAK1-interacting protein 1 [Source:UniProtKB/TrEMBL;Acc:A0A2H1C245]	Smp_022110
early vitellocytes	D915_007585	0.789	0.495284	0.578	0.714544	0.736	0.238	Protein kinase domain-containing protein [Source:UniProtKB/TrEMBL;Acc:A0A4E0R7K8]	NA
early vitellocytes	D915_009497	0.789	0.412914	0.578	0.595709	0.746	0.223	Cell division cycle protein 123 homolog [Source:UniProtKB/TrEMBL;Acc:A0A4E0RSH1]	Smp_167410
early vitellocytes	D915_002928	0.788	0.417395	0.576	0.602173	0.721	0.178	ARID domain-containing protein [Source:UniProtKB/TrEMBL;Acc:A0A4E0RX94]	Smp_244170
early vitellocytes	D915_003791	0.788	0.431544	0.576	0.622586	0.744	0.22	WD40-repeat-containing subunit of the 18S rRNA processing complex [Source:UniProtKB/TrEMBL;Acc:A0A4E0RAB1]	Smp_126910
early vitellocytes	D915_004954	0.788	0.480243	0.576	0.692844	0.869	0.463	Prolyl endopeptidase [Source:UniProtKB/TrEMBL;Acc:A0A4E0RBS4]	Smp_213240
early vitellocytes	D915_005781	0.788	0.613301	0.576	0.884806	0.947	0.6	RNA-binding protein EWS [Source:UniProtKB/TrEMBL;Acc:A0A4E0R933]	Smp_000240
early vitellocytes	D915_006068	0.788	0.449208	0.576	0.648071	0.832	0.324	U5 small nuclear ribonucleoprotein helicase [Source:UniProtKB/TrEMBL;Acc:A0A4E0R8G8]	Smp_105700
early vitellocytes	D915_007128	0.788	0.387485	0.576	0.559022	0.756	0.252	Thyroid hormone receptor interactor 10 [Source:UniProtKB/TrEMBL;Acc:A0A4E0RZ02]	Smp_071150
early vitellocytes	D915_007377	0.788	0.41977	0.576	0.605601	0.817	0.314	Dihydropyrimidinase [Source:UniProtKB/TrEMBL;Acc:A0A4E0RL52]	Smp_085110
early vitellocytes	D915_000874	0.787	0.439192	0.574	0.63362	0.847	0.413	Metastasis-associated protein MTA3 [Source:UniProtKB/TrEMBL;Acc:A0A4E0RQU3]	Smp_049730
early vitellocytes	D915_002279	0.787	0.392086	0.574	0.56566	0.844	0.37	Nardilysin [Source:UniProtKB/TrEMBL;Acc:A0A4E0RGK5]	Smp_061510
early vitellocytes	D915_005084	0.787	0.702045	0.574	1.01284	0.912	0.621	Putative Transmembrane emp24 domain-containing protein [Source:UniProtKB/TrEMBL;Acc:A0A4E0RCR5]	NA
early vitellocytes	D915_006047	0.787	0.488565	0.574	0.70485	0.96	0.642	Serine/threonine-protein phosphatase [Source:UniProtKB/TrEMBL;Acc:A0A4E0R8M7]	Smp_165490
early vitellocytes	D915_006334	0.787	0.451578	0.574	0.651489	0.759	0.249	Synaptophysin [Source:UniProtKB/TrEMBL;Acc:A0A4E0RPB3]	Smp_080100
early vitellocytes	D915_002783	0.786	0.510365	0.572	0.736301	0.975	0.724	ATP synthase subunit b [Source:UniProtKB/TrEMBL;Acc:A0A4E0RGT3]	Smp_154530
early vitellocytes	D915_003065	0.786	0.569486	0.572	0.821595	0.95	0.605	Heterogeneous nuclear ribonucleoprotein U protein 1 [Source:UniProtKB/TrEMBL;Acc:A0A4E0RJF8]	Smp_340960
early vitellocytes	D915_004038	0.786	0.440323	0.572	0.635252	0.907	0.49	NADH-ubiquinone oxidoreductase 75 kDa subunit, mitochondrial [Source:UniProtKB/TrEMBL;Acc:A0A4E0RZM0]	Smp_038870
early vitellocytes	D915_004616	0.786	0.487341	0.572	0.703085	0.724	0.197	Putative Breast carcinoma AMPlified sequence [Source:UniProtKB/TrEMBL;Acc:A0A4E0RZ64]	Smp_155780
early vitellocytes	D915_009486	0.786	0.441388	0.572	0.636788	0.872	0.441	hydroxymethylbilane synthase [Source:UniProtKB/TrEMBL;Acc:A0A4E0RSE1]	Smp_095130
early vitellocytes	D915_000481	0.785	0.437078	0.57	0.63057	0.774	0.292	Src substrate cortactin [Source:UniProtKB/TrEMBL;Acc:A0A4E0S3C2]	Smp_210150
early vitellocytes	D915_000932	0.785	0.445598	0.57	0.642861	0.867	0.418	Hydroxymethylglutaryl-CoA synthase [Source:UniProtKB/TrEMBL;Acc:A0A4E0S314]	Smp_346990
early vitellocytes	D915_002561	0.785	0.405184	0.57	0.584557	0.789	0.305	Translation initiation factor eIF-2B subunit delta [Source:UniProtKB/TrEMBL;Acc:A0A4E0RG52]	Smp_166550
early vitellocytes	D915_007974	0.785	0.393972	0.57	0.568381	0.731	0.218	NA	Smp_346890
early vitellocytes	D915_010779	0.785	0.556804	0.57	0.803299	1	0.95	Prostaglandin e synthase [Source:UniProtKB/TrEMBL;Acc:A0A2H1BSU2]	Smp_072900
early vitellocytes	D915_000876	0.784	0.76876	0.568	1.10909	0.603	0.058	Sh3-containing grb2 protein 1 (Endophilin II) [Source:UniProtKB/TrEMBL;Acc:A0A4E0RJ90]	Smp_122030
early vitellocytes	D915_002079	0.784	0.472385	0.568	0.681507	0.761	0.279	Gryzun domain-containing protein [Source:UniProtKB/TrEMBL;Acc:A0A4E0RH46]	NA
early vitellocytes	D915_004072	0.784	0.489814	0.568	0.706653	0.791	0.326	Echinoderm microtubule associated protein1 [Source:UniProtKB/TrEMBL;Acc:A0A4E0RGF4]	Smp_163210
early vitellocytes	D915_004701	0.784	0.482329	0.568	0.695853	0.987	0.791	AP-3 complex subunit delta [Source:UniProtKB/TrEMBL;Acc:A0A4E0RDI6]	Smp_138860
early vitellocytes	D915_005074	0.784	0.500452	0.568	0.721999	0.807	0.349	ZirS_C domain-containing protein [Source:UniProtKB/TrEMBL;Acc:A0A4E0RYY3]	NA
early vitellocytes	D915_008084	0.784	0.46217	0.568	0.66677	0.794	0.34	Max protein X [Source:UniProtKB/TrEMBL;Acc:A0A4E0R4D1]	Smp_142400
early vitellocytes	D915_008923	0.784	0.441051	0.568	0.636301	0.736	0.207	RRM domain-containing protein [Source:UniProtKB/TrEMBL;Acc:A0A4E0RXF8]	NA
early vitellocytes	D915_010304	0.784	0.353867	0.568	0.510522	0.688	0.127	Nucleotide exchange factor SIL1 [Source:UniProtKB/TrEMBL;Acc:A0A4E0QVE8]	Smp_180180
early vitellocytes	D915_010730	0.784	0.580663	0.568	0.837719	0.937	0.603	Transformer-2 protein like protein alpha [Source:UniProtKB/TrEMBL;Acc:A0A2H1BUT1]	Smp_050920
early vitellocytes	D915_010774	0.784	0.497222	0.568	0.71734	0.769	0.296	RNMT-activating mRNA cap methyltransferase subunit [Source:UniProtKB/TrEMBL;Acc:A0A4E0QW01]	NA
early vitellocytes	D915_011009	0.784	0.433549	0.568	0.625479	0.872	0.451	26S proteasome non-ATPase regulatory subunit 12 [Source:UniProtKB/TrEMBL;Acc:A0A2H1BRP1]	Smp_058650
early vitellocytes	D915_001495	0.783	0.376002	0.566	0.542456	0.606	0.034	Pleckstrin domain-containing family G member 1 [Source:UniProtKB/TrEMBL;Acc:A0A4E0RZ13]	Smp_176430
early vitellocytes	D915_003523	0.783	0.36334	0.566	0.524188	0.601	0.029	Ubiquitin carboxyl-terminal hydrolase [Source:UniProtKB/TrEMBL;Acc:A0A4E0RE38]	Smp_074400
early vitellocytes	D915_004164	0.783	0.556716	0.566	0.803172	0.578	0.011	DUF4129 domain-containing protein [Source:UniProtKB/TrEMBL;Acc:A0A4E0REI1]	NA
early vitellocytes	D915_006898	0.783	0.46481	0.566	0.670579	0.902	0.486	U2-associated protein SR140 [Source:UniProtKB/TrEMBL;Acc:A0A4E0RMS3]	Smp_161730
early vitellocytes	D915_007742	0.783	0.416614	0.566	0.601047	0.746	0.236	Synaptobrevin YKT6-B [Source:UniProtKB/TrEMBL;Acc:A0A4E0R377]	Smp_047450
early vitellocytes	D915_001342/beta_tub4	0.782	0.597965	0.564	0.862681	0.729	0.147	Tubulin beta chain [Source:UniProtKB/TrEMBL;Acc:A0A2H1CS84]	NA
early vitellocytes	D915_001659	0.782	0.4698	0.564	0.677778	0.812	0.334	Transmembrane BAX inhibitor motif-containing protein 1 [Source:UniProtKB/TrEMBL;Acc:A0A4E0RJE7]	Smp_150500
early vitellocytes	D915_002707	0.782	0.288467	0.564	0.41617	0.804	0.231	Eukaryotic translation initiation factor 2-alpha kinase 4 [Source:UniProtKB/TrEMBL;Acc:A0A4E0S2U9]	Smp_337460
early vitellocytes	D915_004858	0.782	0.40212	0.564	0.580136	0.698	0.158	non-specific serine/threonine protein kinase [Source:UniProtKB/TrEMBL;Acc:A0A4E0S151]	Smp_122910
early vitellocytes	D915_004955	0.782	0.35224	0.564	0.508175	0.646	0.079	Sister chromatid cohesion protein DCC1 [Source:UniProtKB/TrEMBL;Acc:A0A2H1CE01]	Smp_145550
early vitellocytes	D915_005740	0.782	0.6381	0.564	0.920584	0.744	0.279	Alpha-1,4 glucan phosphorylase [Source:UniProtKB/TrEMBL;Acc:A0A4E0R6B3]	Smp_039750
early vitellocytes	D915_006617	0.782	0.427072	0.564	0.616134	0.719	0.199	Arp2/3 complex 34 kDa subunit [Source:UniProtKB/TrEMBL;Acc:A0A4E0R8U5]	Smp_010690
early vitellocytes	D915_008645	0.782	0.4298	0.564	0.620071	0.721	0.196	PAS_3 domain-containing protein [Source:UniProtKB/TrEMBL;Acc:A0A4E0R0D7]	NA
early vitellocytes	D915_009432	0.782	0.378877	0.564	0.546604	0.769	0.244	enoyl-CoA hydratase [Source:UniProtKB/TrEMBL;Acc:A0A4E0R1E8]	NA
early vitellocytes	D915_009473	0.782	0.46629	0.564	0.672715	0.947	0.585	RPB6 homolog [Source:UniProtKB/TrEMBL;Acc:A0A4E0R376]	Smp_073570
early vitellocytes	D915_009647	0.782	0.416692	0.564	0.601159	0.784	0.32	Developmentally-regulated GTP-binding protein 1 [Source:UniProtKB/TrEMBL;Acc:A0A4E0QVC3]	Smp_173180
early vitellocytes	D915_010020	0.782	0.536257	0.564	0.773656	0.872	0.454	Heat shock protein 70 [Source:UniProtKB/TrEMBL;Acc:A0A4E0QW74]	Smp_106130
early vitellocytes	D915_010202	0.782	0.386652	0.564	0.55782	0.834	0.348	Uridine diphosphate glucose pyrophosphatase [Source:UniProtKB/TrEMBL;Acc:A0A4E0QXJ9]	Smp_003130
early vitellocytes	D915_010397	0.782	0.400149	0.564	0.577293	0.759	0.247	116 kDa U5 small nuclear ribonucleoprotein component [Source:UniProtKB/TrEMBL;Acc:A0A4E0RBR1]	NA
early vitellocytes	D915_000627	0.781	0.39055	0.562	0.563445	0.761	0.243	Cyclin-G-associated kinase [Source:UniProtKB/TrEMBL;Acc:A0A4E0RKY5]	Smp_047190
early vitellocytes	D915_001632	0.781	0.406087	0.562	0.58586	0.814	0.351	Mitochondrial proton/calcium exchanger protein [Source:UniProtKB/TrEMBL;Acc:A0A4E0RHR0]	Smp_310830
early vitellocytes	D915_001732	0.781	0.421659	0.562	0.608325	0.736	0.221	Folylpolyglutamate synthase mitochondrial [Source:UniProtKB/TrEMBL;Acc:A0A4E0RLF3]	Smp_162030
early vitellocytes	D915_001912	0.781	0.556524	0.562	0.802894	0.834	0.346	Structural maintenance of chromosomes protein 3 [Source:UniProtKB/TrEMBL;Acc:A0A4E0S3D3]	Smp_309430
early vitellocytes	D915_002742	0.781	0.471594	0.562	0.680367	0.869	0.452	Splicing factor, suppressor of white-apricot homolog [Source:UniProtKB/TrEMBL;Acc:A0A4E0RGW2]	Smp_149300
early vitellocytes	D915_005168	0.781	0.488518	0.562	0.704783	0.932	0.577	asparagine--tRNA ligase [Source:UniProtKB/TrEMBL;Acc:A0A4E0RYR5]	Smp_041450
early vitellocytes	D915_005977	0.781	0.446346	0.562	0.643941	0.837	0.396	Splicing factor 3B subunit [Source:UniProtKB/TrEMBL;Acc:A0A4E0RXE5]	Smp_333200
early vitellocytes	D915_007673	0.781	0.364736	0.562	0.526203	0.676	0.122	Vacuolar protein sorting-associated protein 16 homolog [Source:UniProtKB/TrEMBL;Acc:A0A4E0R7J9]	Smp_123510
early vitellocytes	D915_007804	0.781	0.515153	0.562	0.743208	0.897	0.469	Heterogeneous nuclear ribonucleoprotein L [Source:UniProtKB/TrEMBL;Acc:A0A4E0R0J6]	Smp_051530
early vitellocytes	D915_008176	0.781	0.504851	0.562	0.728347	0.917	0.537	ANK_REP_REGION domain-containing protein [Source:UniProtKB/TrEMBL;Acc:A0A4E0R0P8]	NA
early vitellocytes	D915_004600	0.78	0.511637	0.56	0.738136	0.982	0.715	Ragulator complex protein LAMTOR1 [Source:UniProtKB/TrEMBL;Acc:A0A4E0RZ18]	Smp_174850
early vitellocytes	D915_005582	0.78	0.445497	0.56	0.642717	0.822	0.36	Ran-binding protein 7 [Source:UniProtKB/TrEMBL;Acc:A0A4E0RBY1]	Smp_133710
early vitellocytes	D915_007524	0.78	0.439955	0.56	0.63472	0.874	0.46	WD_REPEATS_REGION domain-containing protein [Source:UniProtKB/TrEMBL;Acc:A0A4E0R3R1]	NA
early vitellocytes	D915_009159	0.78	0.43491	0.56	0.627443	0.724	0.233	Major vault protein [Source:UniProtKB/TrEMBL;Acc:A0A4E0QXH9]	Smp_315420,Smp_316270
early vitellocytes	D915_009965	0.78	0.440324	0.56	0.635253	0.902	0.502	V-type proton ATPase proteolipid subunit [Source:UniProtKB/TrEMBL;Acc:A0A4E0RDI5]	Smp_062890
early vitellocytes	D915_005406	0.779	0.503332	0.558	0.726155	0.927	0.56	Pre-mRNA-processing-splicing factor [Source:UniProtKB/TrEMBL;Acc:A0A4E0R5M4]	Smp_322440
early vitellocytes	D915_010301	0.779	0.424611	0.558	0.612584	0.839	0.402	Polymerase delta-interacting protein 3 [Source:UniProtKB/TrEMBL;Acc:A0A4E0QUM9]	NA
early vitellocytes	D915_002414	0.778	0.421803	0.556	0.608533	0.764	0.268	Leukocyte receptor cluster [Source:UniProtKB/TrEMBL;Acc:A0A4E0RHR4]	Smp_097830
early vitellocytes	D915_002488	0.778	0.476925	0.556	0.688058	0.859	0.475	DSHCT domain-containing protein [Source:UniProtKB/TrEMBL;Acc:A0A4E0S1Q4]	Smp_051070
early vitellocytes	D915_004238	0.778	0.381773	0.556	0.550783	0.683	0.155	Transducin beta protein 3 [Source:UniProtKB/TrEMBL;Acc:A0A4E0R8K4]	Smp_050470
early vitellocytes	D915_004744	0.778	0.419327	0.556	0.604961	0.781	0.318	Msx2-interacting protein [Source:UniProtKB/TrEMBL;Acc:A0A4E0RZC5]	Smp_159350
early vitellocytes	D915_006104	0.778	0.392806	0.556	0.566699	0.902	0.498	N6-adenosine-methyltransferase non-catalytic subunit [Source:UniProtKB/TrEMBL;Acc:A0A4E0RZP1]	Smp_172190
early vitellocytes	D915_009500	0.778	0.582965	0.556	0.841041	0.982	0.731	Serine/arginine-rich splicing factor 1 [Source:UniProtKB/TrEMBL;Acc:A0A2H1BVR1]	Smp_332245,Smp_332240,Smp_317550
early vitellocytes	D915_010145	0.778	0.624229	0.556	0.900572	0.982	0.761	Signal peptidase complex subunit 1 [Source:UniProtKB/TrEMBL;Acc:A0A2H1BTZ8]	Smp_004820
early vitellocytes	D915_002922	0.777	0.431495	0.554	0.622516	0.698	0.177	Regulatory-associated protein of mTOR [Source:UniProtKB/TrEMBL;Acc:A0A4E0RFC2]	Smp_345030
early vitellocytes	D915_003205	0.777	0.489085	0.554	0.705601	0.95	0.652	Eukaryotic translation initiation factor 3 subunit E [Source:UniProtKB/TrEMBL;Acc:A0A4E0RG34]	Smp_176230
early vitellocytes	D915_003579	0.777	0.379483	0.554	0.547479	0.769	0.294	Bifunctional lysine-specific demethylase and histidyl-hydroxylase [Source:UniProtKB/TrEMBL;Acc:A0A4E0RHZ3]	Smp_333400
early vitellocytes	D915_004414	0.777	0.493362	0.554	0.711771	0.606	0.047	PAK4 [Source:UniProtKB/TrEMBL;Acc:A0A4E0RB72]	Smp_337480
early vitellocytes	D915_005840	0.777	0.51527	0.554	0.743378	0.915	0.562	Histone deacetylase [Source:UniProtKB/TrEMBL;Acc:A0A4E0RR83]	NA
early vitellocytes	D915_008648	0.777	0.382462	0.554	0.551777	0.714	0.2	N-acetylgalactosaminide beta-1,3-galactosyltransferase [Source:UniProtKB/TrEMBL;Acc:A0A4E0RI47]	NA
early vitellocytes	D915_008806	0.777	0.375001	0.554	0.541012	0.691	0.164	Putative ribosome-associated chaperone zuotin translation [Source:UniProtKB/TrEMBL;Acc:A0A4E0RFV0]	Smp_105960
early vitellocytes	D915_010140	0.777	0.625276	0.554	0.902082	0.975	0.652	Microtubule-associated protein futsch-like [Source:UniProtKB/TrEMBL;Acc:A0A2H1BTT9]	Smp_015530
early vitellocytes	D915_002679	0.776	0.386056	0.552	0.556961	0.872	0.452	Translation initiation factor eIF-2B subunit beta [Source:UniProtKB/TrEMBL;Acc:A0A4E0RGU9]	Smp_014620
early vitellocytes	D915_003384	0.776	0.378567	0.552	0.546157	0.686	0.165	Lysine-specific histone demethylase 1A [Source:UniProtKB/TrEMBL;Acc:A0A4E0RF98]	Smp_150560
early vitellocytes	D915_003673	0.776	0.432298	0.552	0.623674	0.832	0.353	U5 small nuclear ribonucleoprotein helicase [Source:UniProtKB/TrEMBL;Acc:A0A4E0S0H2]	Smp_105700
early vitellocytes	D915_003704	0.776	0.984076	0.552	1.41972	0.57	0.026	Actin alpha cardiac muscle 1 [Source:UniProtKB/TrEMBL;Acc:A0A2H1CG65]	Smp_307010,Smp_307020
early vitellocytes	D915_004210	0.776	0.451338	0.552	0.651144	0.955	0.62	Putative mrna binding protein [Source:UniProtKB/TrEMBL;Acc:A0A2H1CEK7]	Smp_031920
early vitellocytes	D915_005343	0.776	0.373576	0.552	0.538957	0.648	0.115	Tripartite motif containing protein 2 [Source:UniProtKB/TrEMBL;Acc:A0A4E0R4L9]	NA
early vitellocytes	D915_005586	0.776	0.412212	0.552	0.594696	0.651	0.131	4-hydroxybenzoate polyprenyltransferase, mitochondrial [Source:UniProtKB/TrEMBL;Acc:A0A4E0R8Y6]	Smp_347140
early vitellocytes	D915_007446	0.776	0.444166	0.552	0.640796	0.899	0.526	Protein YIF1 [Source:UniProtKB/TrEMBL;Acc:A0A4E0R316]	Smp_023230
early vitellocytes	D915_007619	0.776	0.495579	0.552	0.714969	0.967	0.706	RNA helicase [Source:UniProtKB/TrEMBL;Acc:A0A4E0RV39]	Smp_034190
early vitellocytes	D915_008652	0.776	0.27873	0.552	0.402122	0.814	0.314	39S ribosomal protein L37 mitochondrial [Source:UniProtKB/TrEMBL;Acc:A0A4E0RU22]	Smp_315740
early vitellocytes	D915_008814	0.776	0.484773	0.552	0.69938	0.912	0.561	dTMP kinase [Source:UniProtKB/TrEMBL;Acc:A0A4E0QYT9]	Smp_001360
early vitellocytes	D915_010019	0.776	0.559205	0.552	0.806763	0.91	0.552	Cell division cycle and apoptosis regulator protein 1 [Source:UniProtKB/TrEMBL;Acc:A0A4E0RW96]	Smp_193440
early vitellocytes	D915_000697	0.775	0.413694	0.55	0.596835	0.658	0.148	Nuclear receptor subfamily 2 group C member 2 [Source:UniProtKB/TrEMBL;Acc:A0A4E0S3Z5]	Smp_105090
early vitellocytes	D915_003240	0.775	0.479361	0.55	0.691572	0.716	0.228	FCH and double SH3 domains protein 2 [Source:UniProtKB/TrEMBL;Acc:A0A4E0RBL8]	Smp_319130
early vitellocytes	D915_006411	0.775	0.335299	0.55	0.483735	0.761	0.245	Putative suppressor of actin (Sac) [Source:UniProtKB/TrEMBL;Acc:A0A4E0R726]	Smp_060420
early vitellocytes	D915_008704	0.775	0.484996	0.55	0.699702	0.95	0.64	mRNA turnover protein 4 [Source:UniProtKB/TrEMBL;Acc:A0A4E0RHX9]	Smp_342910
early vitellocytes	D915_008881	0.775	0.506698	0.55	0.731011	0.879	0.485	Immediate early response 3-interacting protein 1 [Source:UniProtKB/TrEMBL;Acc:A0A4E0QYY5]	Smp_303300
early vitellocytes	D915_000807	0.774	0.476114	0.548	0.686887	0.761	0.285	TNF receptor-associated protein 1 [Source:UniProtKB/TrEMBL;Acc:A0A4E0RZS0]	Smp_155740
early vitellocytes	D915_000960	0.774	0.343499	0.548	0.495564	0.651	0.103	Gamma-soluble NSF attachment protein [Source:UniProtKB/TrEMBL;Acc:A0A4E0RXQ2]	Smp_052740
early vitellocytes	D915_002582	0.774	1.06645	0.548	1.53857	0.802	0.362	Histone 1 [Source:UniProtKB/TrEMBL;Acc:A0A2H1CMP4]	NA
early vitellocytes	D915_002675	0.774	0.489684	0.548	0.706464	0.975	0.743	26S proteasome non-ATPase regulatory subunit 1 [Source:UniProtKB/TrEMBL;Acc:A0A4E0RI64]	Smp_346350
early vitellocytes	D915_003345	0.774	0.369969	0.548	0.533753	0.719	0.217	RRP15-like protein [Source:UniProtKB/TrEMBL;Acc:A0A4E0S0U6]	NA
early vitellocytes	D915_005727	0.774	0.416593	0.548	0.601016	0.676	0.159	ANK_REP_REGION domain-containing protein [Source:UniProtKB/TrEMBL;Acc:A0A4E0RXN3]	NA
early vitellocytes	D915_006069	0.774	0.332549	0.548	0.479767	0.739	0.214	Enhancer of mRNA-decapping protein 3 [Source:UniProtKB/TrEMBL;Acc:A0A4E0S086]	Smp_138220
early vitellocytes	D915_006195	0.774	0.441699	0.548	0.637237	0.947	0.611	Eukaryotic translation initiation factor 3 subunit K [Source:UniProtKB/TrEMBL;Acc:A0A4E0S048]	Smp_099320
early vitellocytes	D915_002826	0.772	0.329969	0.544	0.476044	0.714	0.209	rRNA-processing protein FCF1 isogeny [Source:UniProtKB/TrEMBL;Acc:A0A4E0RVP1]	Smp_083180
early vitellocytes	D915_005055	0.772	0.408069	0.544	0.588719	0.854	0.464	DNA polymerase epsilon subunit 3 [Source:UniProtKB/TrEMBL;Acc:A0A4E0R5S0]	Smp_198790
early vitellocytes	D915_006097	0.772	0.334397	0.544	0.482432	0.746	0.251	6-phosphogluconate dehydrogenase, decarboxylating [Source:UniProtKB/TrEMBL;Acc:A0A4E0R825]	Smp_333810
early vitellocytes	D915_007112	0.772	0.470086	0.544	0.678191	0.887	0.506	Nuclear protein localization protein 4 [Source:UniProtKB/TrEMBL;Acc:A0A4E0R4V7]	Smp_039180
early vitellocytes	D915_008194	0.772	0.397183	0.544	0.573015	0.832	0.422	Suppressor of SWI4 1 [Source:UniProtKB/TrEMBL;Acc:A0A4E0RJ14]	Smp_243300
early vitellocytes	D915_009815	0.772	0.383311	0.544	0.553	0.651	0.128	TMEM101 protein family [Source:UniProtKB/TrEMBL;Acc:A0A4E0RDL8]	Smp_089650
early vitellocytes	D915_003172	0.771	0.491525	0.542	0.70912	0.894	0.489	Chromodomain-helicase-DNA-binding protein Mi-2 [Source:UniProtKB/TrEMBL;Acc:A0A4E0RJA1]	Smp_079650
early vitellocytes	D915_010258	0.771	0.633745	0.542	0.914301	0.553	0.011	MFS domain-containing protein [Source:UniProtKB/TrEMBL;Acc:A0A4E0RVT7]	NA
early vitellocytes	D915_000299	0.77	0.376714	0.54	0.543484	0.739	0.241	Inosine-5'-monophosphate dehydrogenase [Source:UniProtKB/TrEMBL;Acc:A0A4E0RPB4]	NA
early vitellocytes	D915_003630	0.77	3.42337	0.54	4.93888	0.648	0.13	Ferritin [Source:UniProtKB/TrEMBL;Acc:A0A2H1CKG6]	NA
early vitellocytes	D915_003710	0.77	0.4901	0.54	0.707065	0.671	0.157	PR domain zinc finger protein 14 [Source:UniProtKB/TrEMBL;Acc:A0A4E0RD51]	Smp_311980
early vitellocytes	D915_004230	0.77	0.440342	0.54	0.635279	0.711	0.205	non-specific protein-tyrosine kinase [Source:UniProtKB/TrEMBL;Acc:A0A4E0RTU9]	Smp_246700
early vitellocytes	D915_004873	0.77	0.461449	0.54	0.665731	0.543	0.004	Protein tiptop [Source:UniProtKB/TrEMBL;Acc:A0A4E0RUA4]	Smp_180690
early vitellocytes	D915_005147	0.77	0.329691	0.54	0.475644	0.776	0.308	TBC1 domain family member 9B [Source:UniProtKB/TrEMBL;Acc:A0A4E0RA60]	Smp_312880
early vitellocytes	D915_007002	0.77	0.581177	0.54	0.838462	0.698	0.243	Secreted protein [Source:UniProtKB/TrEMBL;Acc:A0A2H1C506]	NA
early vitellocytes	D915_007326	0.77	0.469184	0.54	0.67689	0.95	0.669	Eukaryotic translation initiation factor 3 subunit D [Source:UniProtKB/TrEMBL;Acc:A0A4E0R891]	Smp_247650
early vitellocytes	D915_001715	0.769	0.360977	0.538	0.52078	0.869	0.432	Conserved oligomeric Golgi complex subunit 7 [Source:UniProtKB/TrEMBL;Acc:A0A4E0S3I0]	Smp_337860
early vitellocytes	D915_002483	0.769	0.708259	0.538	1.0218	0.804	0.52	One cut domain family member [Source:UniProtKB/TrEMBL;Acc:A0A4E0RFX1]	Smp_196950
early vitellocytes	D915_003632	0.769	3.35514	0.538	4.84045	0.626	0.113	Ferritin [Source:UniProtKB/TrEMBL;Acc:A0A2H1CIQ6]	NA
early vitellocytes	D915_006055	0.769	0.346447	0.538	0.499817	0.648	0.122	DIS3-like exonuclease 1 [Source:UniProtKB/TrEMBL;Acc:A0A4E0R4Q2]	Smp_161980
early vitellocytes	D915_006517	0.769	0.343066	0.538	0.494939	0.701	0.202	Presenilin associated rhomboid [Source:UniProtKB/TrEMBL;Acc:A0A4E0R7D9]	Smp_032420
early vitellocytes	D915_006905	0.769	0.451941	0.538	0.652014	0.751	0.283	Nuclear receptor co repressor ncor [Source:UniProtKB/TrEMBL;Acc:A0A4E0R3Q7]	Smp_163290
early vitellocytes	D915_007620	0.769	0.326055	0.538	0.470399	0.746	0.247	CDK9 kinase-activating protein cyclin T [Source:UniProtKB/TrEMBL;Acc:A0A4E0RVG5]	Smp_130980
early vitellocytes	D915_009410	0.769	0.426926	0.538	0.615923	0.829	0.407	Tetratricopeptide repeat protein 14 [Source:UniProtKB/TrEMBL;Acc:A0A4E0R3G7]	Smp_150320
early vitellocytes	D915_009775	0.769	0.414158	0.538	0.597503	0.781	0.326	RING-type domain-containing protein [Source:UniProtKB/TrEMBL;Acc:A0A2H1BV00]	NA
early vitellocytes	D915_000288	0.768	0.376881	0.536	0.543724	0.711	0.211	RNA binding motif single stranded interacting [Source:UniProtKB/TrEMBL;Acc:A0A2H1CWG4]	NA
early vitellocytes	D915_000899	0.768	0.369735	0.536	0.533415	0.671	0.16	Soc-2 suppressor of clear [Source:UniProtKB/TrEMBL;Acc:A0A4E0RLC7]	Smp_129120
early vitellocytes	D915_001842	0.768	0.414204	0.536	0.597571	0.945	0.626	histidine--tRNA ligase [Source:UniProtKB/TrEMBL;Acc:A0A4E0RL81]	Smp_023360
early vitellocytes	D915_004399	0.768	0.39019	0.536	0.562925	0.819	0.385	Ras GTPase-activating protein 1 [Source:UniProtKB/TrEMBL;Acc:A0A4E0RBZ0]	Smp_072660
early vitellocytes	D915_004481	0.768	0.451214	0.536	0.650964	0.673	0.195	Transporter [Source:UniProtKB/TrEMBL;Acc:A0A4E0RZL1]	Smp_028690,Smp_131890
early vitellocytes	D915_004588	0.768	0.515506	0.536	0.743717	0.54	0.004	Neuronal acetylcholine receptor subunit alpha-2 [Source:UniProtKB/TrEMBL;Acc:A0A4E0RDL0]	Smp_332020
early vitellocytes	D915_005929	0.768	0.377582	0.536	0.544736	0.837	0.407	NADH dehydrogenase [ubiquinone] 1 alpha subcomplex subunit [Source:UniProtKB/TrEMBL;Acc:A0A4E0R458]	Smp_031710
early vitellocytes	D915_008251	0.768	0.442997	0.536	0.639109	0.764	0.315	Eukaryotic translation initiation factor 2c [Source:UniProtKB/TrEMBL;Acc:A0A4E0R3P1]	Smp_179320
early vitellocytes	D915_010564	0.768	0.534551	0.536	0.771195	0.91	0.607	GTP-binding protein [Source:UniProtKB/TrEMBL;Acc:A0A2H1BT08]	Smp_015720
early vitellocytes	D915_010630	0.768	0.369788	0.536	0.533491	0.741	0.277	Serine-threonine kinase receptor-associated protein [Source:UniProtKB/TrEMBL;Acc:A0A4E0QTW5]	Smp_174390,Smp_192670
early vitellocytes	D915_000405	0.767	0.365978	0.534	0.527995	0.638	0.122	RING finger protein [Source:UniProtKB/TrEMBL;Acc:A0A4E0S3E7]	Smp_079400
early vitellocytes	D915_000625	0.767	0.458296	0.534	0.661181	0.937	0.566	Survival of motor neuron splicing factor [Source:UniProtKB/TrEMBL;Acc:A0A2H1CVE2]	Smp_341020
early vitellocytes	D915_001188	0.767	0.381722	0.534	0.550709	0.809	0.349	Cation-transporting ATPase [Source:UniProtKB/TrEMBL;Acc:A0A4E0RGG9]	Smp_164540
early vitellocytes	D915_001344	0.767	0.364659	0.534	0.526092	0.882	0.475	NADH dehydrogenase [ubiquinone] 1 alpha subcomplex subunit 11 [Source:UniProtKB/TrEMBL;Acc:A0A4E0RX77]	Smp_162350
early vitellocytes	D915_002929	0.767	0.286185	0.534	0.412877	0.824	0.403	Coronin [Source:UniProtKB/TrEMBL;Acc:A0A4E0RC47]	Smp_012720
early vitellocytes	D915_003198	0.767	0.358278	0.534	0.516886	0.844	0.406	UDP galactose 4 epimerase [Source:UniProtKB/TrEMBL;Acc:A0A4E0REH4]	Smp_160600
early vitellocytes	D915_004471	0.767	0.354982	0.534	0.51213	0.774	0.308	NA	NA
early vitellocytes	D915_004930	0.767	0.403039	0.534	0.581462	0.852	0.451	Nucleolar complex protein 2 [Source:UniProtKB/TrEMBL;Acc:A0A4E0RZ22]	Smp_154980
early vitellocytes	D915_006421	0.767	1.43947	0.534	2.07672	0.543	0.011	Uridylate-specific endoribonuclease [Source:UniProtKB/TrEMBL;Acc:A0A4E0RXG6]	Smp_331730,Smp_051640,Smp_320240
early vitellocytes	D915_006677	0.767	0.458422	0.534	0.661363	0.967	0.716	Ubiquitin activating enzyme [Source:UniProtKB/TrEMBL;Acc:A0A4E0R9W8]	Smp_162630
early vitellocytes	D915_007564	0.767	0.474292	0.534	0.684259	0.555	0.017	E3 ubiquitin-protein ligase MARCH2 [Source:UniProtKB/TrEMBL;Acc:A0A2H1C2Q3]	Smp_314250
early vitellocytes	D915_008557	0.767	0.385369	0.534	0.55597	0.822	0.394	Regulator of nonsense transcripts 1 [Source:UniProtKB/TrEMBL;Acc:A0A4E0RXN1]	Smp_061590
early vitellocytes	D915_001141	0.766	0.372156	0.532	0.536907	0.907	0.53	vesicle-fusing ATPase [Source:UniProtKB/TrEMBL;Acc:A0A4E0RIW6]	Smp_025510
early vitellocytes	D915_002051	0.766	0.46476	0.532	0.670507	0.94	0.611	Coatomer subunit epsilon [Source:UniProtKB/TrEMBL;Acc:A0A4E0RIA5]	Smp_169690
early vitellocytes	D915_003260	0.766	0.373918	0.532	0.53945	0.693	0.189	RNA helicase [Source:UniProtKB/TrEMBL;Acc:A0A4E0RE80]	Smp_157800
early vitellocytes	D915_006554	0.766	0.374498	0.532	0.540286	0.741	0.29	GATOR complex protein WDR24 [Source:UniProtKB/TrEMBL;Acc:A0A4E0R3E2]	Smp_152230
early vitellocytes	D915_007414	0.766	0.510273	0.532	0.736168	0.957	0.698	Arginine methyltransferase 1 [Source:UniProtKB/TrEMBL;Acc:A0A4E0R8A4]	Smp_029240
early vitellocytes	D915_007650	0.766	0.463832	0.532	0.669169	0.864	0.486	dolichyl-diphosphooligosaccharide--protein glycotransferase [Source:UniProtKB/TrEMBL;Acc:A0A4E0R7S9]	Smp_335620
early vitellocytes	D915_000082	0.765	0.361928	0.53	0.522151	0.641	0.124	DUF2428 domain-containing protein [Source:UniProtKB/TrEMBL;Acc:A0A4E0S0Q5]	Smp_306810
early vitellocytes	D915_002383	0.765	0.452283	0.53	0.652506	0.872	0.499	Pre-mRNA-splicing factor RBM22 [Source:UniProtKB/TrEMBL;Acc:A0A4E0S1P3]	Smp_025130
early vitellocytes	D915_004322	0.765	0.432079	0.53	0.623359	0.867	0.482	Glutaredoxin [Source:UniProtKB/TrEMBL;Acc:A0A4E0REZ4]	Smp_006550
early vitellocytes	D915_005106	0.765	0.515247	0.53	0.743345	0.874	0.54	Signal recognition particle subunit SRP68 [Source:UniProtKB/TrEMBL;Acc:A0A4E0RCL4]	Smp_157160
early vitellocytes	D915_005924	0.765	0.343525	0.53	0.495601	0.761	0.291	Lysine-specific demethylase 8 [Source:UniProtKB/TrEMBL;Acc:A0A4E0R6A1]	Smp_342360
early vitellocytes	D915_006114	0.765	0.468345	0.53	0.675679	0.603	0.068	Mitogen-activated protein kinase [Source:UniProtKB/TrEMBL;Acc:A0A4E0R5Q6]	Smp_074080
early vitellocytes	D915_008104	0.765	0.326876	0.53	0.471582	0.618	0.097	General transcription factor 3C polypeptide 2 [Source:UniProtKB/TrEMBL;Acc:A0A4E0R191]	NA
early vitellocytes	D915_001299	0.764	0.528463	0.528	0.762411	0.56	0.03	Low-density lipoprotein receptor (Ldl) [Source:UniProtKB/TrEMBL;Acc:A0A4E0RJK0]	NA
early vitellocytes	D915_002700	0.764	0.319975	0.528	0.461627	0.756	0.296	Protein phosphatase 1 regulatory subunit 12B [Source:UniProtKB/TrEMBL;Acc:A0A4E0RES3]	NA
early vitellocytes	D915_003829	0.764	0.300317	0.528	0.433266	0.736	0.223	FAD-dependent oxidoreductase domain-containing protein 1 [Source:UniProtKB/TrEMBL;Acc:A0A4E0RZX4]	Smp_089880
early vitellocytes	D915_004568	0.764	0.517257	0.528	0.746244	0.902	0.536	Small nuclear ribonucleoprotein polypeptide A [Source:UniProtKB/TrEMBL;Acc:A0A4E0RE99]	Smp_069870
early vitellocytes	D915_007946	0.764	0.569432	0.528	0.821517	0.741	0.318	Sulfhydryl oxidase [Source:UniProtKB/TrEMBL;Acc:A0A4E0RJ29]	Smp_341660
early vitellocytes	D915_008793	0.764	0.40379	0.528	0.582546	0.693	0.223	Lysosomal trafficking regulator lyst [Source:UniProtKB/TrEMBL;Acc:A0A4E0R4G0]	Smp_125870
early vitellocytes	D915_008911	0.764	0.443682	0.528	0.640097	0.915	0.539	Splicing factor arginine:serine rich [Source:UniProtKB/TrEMBL;Acc:A0A4E0QY45]	NA
early vitellocytes	D915_009190	0.764	0.372254	0.528	0.537049	0.786	0.342	Mediator of RNA polymerase II transcription subunit 31 [Source:UniProtKB/TrEMBL;Acc:A0A4E0R100]	Smp_306140
early vitellocytes	D915_010516	0.764	0.34307	0.528	0.494945	0.603	0.077	Non-specific serine/threonine protein kinase [Source:UniProtKB/TrEMBL;Acc:A0A4E0QTT6]	Smp_315770
early vitellocytes	D915_004417	0.763	0.415336	0.526	0.599203	0.859	0.472	Translational activator gcn1 [Source:UniProtKB/TrEMBL;Acc:A0A4E0R7X4]	Smp_134860
early vitellocytes	D915_004987	0.763	0.397742	0.526	0.57382	0.691	0.213	Histone-lysine N-methyltransferase, H3 lysine-79 specific [Source:UniProtKB/TrEMBL;Acc:A0A4E0RST5]	NA
early vitellocytes	D915_005227	0.763	0.343127	0.526	0.495028	0.701	0.206	Polynucleotide 5'-hydroxyl-kinase nol-9 [Source:UniProtKB/TrEMBL;Acc:A0A4E0RYB7]	Smp_018280
early vitellocytes	D915_005861	0.763	0.281406	0.526	0.405983	0.779	0.295	E3 ubiquitin-protein ligase RNF170 [Source:UniProtKB/TrEMBL;Acc:A0A2H1C8B0]	Smp_171660
early vitellocytes	D915_009283	0.763	0.40091	0.526	0.57839	0.754	0.318	NA	NA
early vitellocytes	D915_001671	0.762	0.375236	0.524	0.541351	0.819	0.391	Short coiled-coil protein A [Source:UniProtKB/TrEMBL;Acc:A0A4E0RJQ0]	Smp_301730
early vitellocytes	D915_004425	0.762	0.295806	0.524	0.426758	0.726	0.238	Vam6/Vps39 protein [Source:UniProtKB/TrEMBL;Acc:A0A4E0RTJ3]	Smp_212140
early vitellocytes	D915_004854	0.762	0.316149	0.524	0.456107	0.726	0.236	Dual specificity protein kinase CLK2 [Source:UniProtKB/TrEMBL;Acc:A0A4E0R9F1]	Smp_300910
early vitellocytes	D915_006307	0.762	0.940256	0.524	1.3565	0.945	0.715	Glucose-regulated protein 78 [Source:UniProtKB/TrEMBL;Acc:A0A2H1C9Q2]	Smp_049550
early vitellocytes	D915_007079	0.762	0.598872	0.524	0.86399	0.807	0.416	Metal cation transporter, ZIP family [Source:UniProtKB/TrEMBL;Acc:A0A4E0R8X0]	NA
early vitellocytes	D915_007522	0.762	0.324182	0.524	0.467696	0.606	0.091	dolichyl-phosphate-mannose--protein mannosyltransferase [Source:UniProtKB/TrEMBL;Acc:A0A4E0R112]	Smp_094950
early vitellocytes	D915_008309	0.762	0.348939	0.524	0.503413	0.724	0.269	C2H2-type domain-containing protein [Source:UniProtKB/TrEMBL;Acc:A0A4E0RIH2]	Smp_141120
early vitellocytes	D915_009592	0.762	0.424239	0.524	0.612048	0.829	0.366	Protein MIX23 [Source:UniProtKB/TrEMBL;Acc:A0A4E0REI3]	Smp_169340
early vitellocytes	D915_001517	0.761	0.483504	0.522	0.69755	0.952	0.727	Heterogeneous nuclear ribonucleoprotein K [Source:UniProtKB/TrEMBL;Acc:A0A4E0RLZ1]	Smp_065580
early vitellocytes	D915_002228	0.761	0.710345	0.522	1.02481	0.626	0.152	SLED domain-containing protein [Source:UniProtKB/TrEMBL;Acc:A0A4E0RXY9]	NA
early vitellocytes	D915_003365	0.761	0.519377	0.522	0.749303	0.796	0.417	CHAT domain-containing protein [Source:UniProtKB/TrEMBL;Acc:A0A4E0S0P6]	Smp_068710
early vitellocytes	D915_004814	0.761	0.467354	0.522	0.674249	0.666	0.196	RUN domain-containing protein [Source:UniProtKB/TrEMBL;Acc:A0A4E0RZ24]	Smp_127080
early vitellocytes	D915_005082	0.761	0.385124	0.522	0.555617	0.633	0.13	Phosphorylase b kinase regulatory subunit [Source:UniProtKB/TrEMBL;Acc:A0A4E0R6D0]	Smp_161680
early vitellocytes	D915_005199	0.761	0.379067	0.522	0.546878	0.784	0.359	Inositol-1-monophosphatase [Source:UniProtKB/TrEMBL;Acc:A0A4E0RTJ8]	Smp_341580
early vitellocytes	D915_007146	0.761	0.531721	0.522	0.767112	0.867	0.558	Protein transport protein SEC23 [Source:UniProtKB/TrEMBL;Acc:A0A4E0R8L4]	Smp_099310
early vitellocytes	D915_008141	0.761	0.314717	0.522	0.45404	0.636	0.131	39S ribosomal protein L46 mitochondrial [Source:UniProtKB/TrEMBL;Acc:A0A4E0R4P4]	Smp_150610
early vitellocytes	D915_008474	0.761	0.403398	0.522	0.58198	0.774	0.352	Glycyl-tRNA synthetase [Source:UniProtKB/TrEMBL;Acc:A0A4E0QYJ6]	Smp_040800
early vitellocytes	D915_009959	0.761	0.466049	0.522	0.672366	0.982	0.764	Histone H2B [Source:UniProtKB/TrEMBL;Acc:A0A4E0RW65]	Smp_077790,Smp_108390,Smp_036220
early vitellocytes	D915_000141	0.76	0.351062	0.52	0.506476	0.666	0.19	Cholinephosphotransferase 1 [Source:UniProtKB/TrEMBL;Acc:A0A4E0RYJ8]	Smp_071020
early vitellocytes	D915_001382	0.76	0.300875	0.52	0.43407	0.729	0.248	Probable cytosolic iron-sulfur protein assembly protein CIAO1 homolog [Source:UniProtKB/TrEMBL;Acc:A0A4E0RFT0]	Smp_018400
early vitellocytes	D915_003522	0.76	0.385123	0.52	0.555615	0.696	0.231	RNA helicase [Source:UniProtKB/TrEMBL;Acc:A0A4E0S0R6]	Smp_213800
early vitellocytes	D915_006257	0.76	0.299176	0.52	0.431619	0.784	0.32	Cell division cycle 20 cofactor of APC complex [Source:UniProtKB/TrEMBL;Acc:A0A4E0RNR7]	Smp_004060
early vitellocytes	D915_006586	0.76	0.356327	0.52	0.514071	0.854	0.431	C2H2-type domain-containing protein [Source:UniProtKB/TrEMBL;Acc:A0A4E0RWT3]	Smp_208090
early vitellocytes	D915_007264	0.76	0.338255	0.52	0.487998	0.769	0.301	Mitochondrial ribosomal protein L38 [Source:UniProtKB/TrEMBL;Acc:A0A4E0RKU6]	Smp_050700
early vitellocytes	D915_007266	0.76	0.400189	0.52	0.57735	0.701	0.231	Syntaxin-12 [Source:UniProtKB/TrEMBL;Acc:A0A4E0R1N7]	Smp_125640
early vitellocytes	D915_007330	0.76	0.410762	0.52	0.592604	0.759	0.319	Protein SDA1 [Source:UniProtKB/TrEMBL;Acc:A0A4E0R1T7]	Smp_098980
early vitellocytes	D915_007539	0.76	0.339752	0.52	0.490159	0.626	0.121	RNA helicase [Source:UniProtKB/TrEMBL;Acc:A0A4E0RL79]	Smp_057020
early vitellocytes	D915_007896	0.76	0.369393	0.52	0.532921	0.791	0.349	NA	Smp_333620
early vitellocytes	D915_008184	0.76	0.396417	0.52	0.571908	0.91	0.539	RNA-binding protein 8A [Source:UniProtKB/TrEMBL;Acc:A0A2H1C095]	Smp_002550
early vitellocytes	D915_008739	0.76	0.374691	0.52	0.540565	0.653	0.161	Chloride channel protein [Source:UniProtKB/TrEMBL;Acc:A0A4E0RHB0]	Smp_341110
early vitellocytes	D915_010535	0.76	0.669217	0.52	0.965476	0.905	0.577	Proline iminopeptidase [Source:UniProtKB/TrEMBL;Acc:A0A4E0QVL8]	NA
early vitellocytes	D915_000239	0.759	0.362121	0.518	0.522429	0.698	0.223	ANAPC1 protein [Source:UniProtKB/TrEMBL;Acc:A0A4E0S3H4]	Smp_151380
early vitellocytes	D915_000372	0.759	0.436595	0.518	0.629873	0.967	0.674	Proteasome subunit alpha type [Source:UniProtKB/TrEMBL;Acc:A0A4E0S099]	Smp_076230
early vitellocytes	D915_003005	0.759	0.424076	0.518	0.611812	0.847	0.467	Nuclear export mediator factor NEMF [Source:UniProtKB/TrEMBL;Acc:A0A4E0RC36]	Smp_052790
early vitellocytes	D915_004045	0.759	0.564738	0.518	0.814745	0.807	0.453	Growth hormone regulated TBC protein 1 A [Source:UniProtKB/TrEMBL;Acc:A0A4E0RGD2]	Smp_001420
early vitellocytes	D915_004358	0.759	0.350688	0.518	0.505936	0.857	0.429	Ankyrin-2 [Source:UniProtKB/TrEMBL;Acc:A0A4E0RDX7]	Smp_344620
early vitellocytes	D915_004797	0.759	0.325395	0.518	0.469446	0.661	0.167	MAD protein [Source:UniProtKB/TrEMBL;Acc:A0A2H1CDB0]	Smp_033950
early vitellocytes	D915_007980	0.759	0.3775	0.518	0.544617	0.688	0.216	Myotubularin protein 9 [Source:UniProtKB/TrEMBL;Acc:A0A4E0R1P3]	Smp_123210
early vitellocytes	D915_008535	0.759	0.482537	0.518	0.696154	0.972	0.709	Pre-mRNA-processing factor 19 [Source:UniProtKB/TrEMBL;Acc:A0A4E0R015]	Smp_336360
early vitellocytes	D915_008592	0.759	0.350703	0.518	0.505958	0.794	0.362	Breast cancer metastasis-suppressor [Source:UniProtKB/TrEMBL;Acc:A0A4E0RXI0]	Smp_157320
early vitellocytes	D915_000568	0.758	0.448431	0.516	0.646949	0.658	0.198	Fatty acid desaturase 1 [Source:UniProtKB/TrEMBL;Acc:A0A4E0S3C4]	Smp_132740
early vitellocytes	D915_001508	0.758	0.292191	0.516	0.421542	0.656	0.153	NCK-associated protein 1 [Source:UniProtKB/TrEMBL;Acc:A0A4E0RJA0]	Smp_001390
early vitellocytes	D915_003730	0.758	0.334815	0.516	0.483037	0.553	0.037	Zinc finger protein [Source:UniProtKB/TrEMBL;Acc:A0A4E0RUA5]	Smp_247280
early vitellocytes	D915_005037	0.758	0.301809	0.516	0.435418	0.666	0.173	Regulator of microtubule dynamics protein 3 [Source:UniProtKB/TrEMBL;Acc:A0A4E0RAQ9]	Smp_173640
early vitellocytes	D915_006145	0.758	0.409813	0.516	0.591235	0.92	0.588	Cytochrome b-c1 complex subunit Rieske, mitochondrial [Source:UniProtKB/TrEMBL;Acc:A0A4E0RXK3]	Smp_061870
early vitellocytes	D915_006637	0.758	0.362794	0.516	0.523401	0.593	0.083	ELL-associated factor [Source:UniProtKB/TrEMBL;Acc:A0A4E0RP30]	Smp_180480
early vitellocytes	D915_009518	0.758	0.504609	0.516	0.727997	0.676	0.167	Lamin-B receptor [Source:UniProtKB/TrEMBL;Acc:A0A4E0R301]	Smp_124300
early vitellocytes	D915_010083	0.758	0.344499	0.516	0.497007	0.734	0.262	DNA-directed RNA polymerase subunit beta [Source:UniProtKB/TrEMBL;Acc:A0A4E0R154]	Smp_130680
early vitellocytes	D915_004070	0.757	0.400125	0.514	0.577258	0.947	0.597	Serine/threonine-protein phosphatase 1 regulatory subunit 10 [Source:UniProtKB/TrEMBL;Acc:A0A4E0S036]	Smp_034980
early vitellocytes	D915_004779	0.757	0.284939	0.514	0.41108	0.668	0.18	Elongator complex protein 4 [Source:UniProtKB/TrEMBL;Acc:A0A4E0RTS8]	Smp_130800
early vitellocytes	D915_005178	0.757	0.383054	0.514	0.55263	0.52	0.005	Family with sequence similarity 117 member Ba [Source:UniProtKB/TrEMBL;Acc:A0A4E0RYS1]	NA
early vitellocytes	D915_008057	0.757	0.368768	0.514	0.53202	0.719	0.257	RNA helicase [Source:UniProtKB/TrEMBL;Acc:A0A4E0R1D2]	Smp_090440
early vitellocytes	D915_010122	0.757	0.363659	0.514	0.524649	0.847	0.426	Splicing factor 3B subunit [Source:UniProtKB/TrEMBL;Acc:A0A4E0QVA0]	Smp_343150
early vitellocytes	D915_000997	0.756	0.467938	0.512	0.675092	0.59	0.064	Annexin [Source:UniProtKB/TrEMBL;Acc:A0A4E0S3V8]	Smp_315140,Smp_074140
early vitellocytes	D915_001753	0.756	0.653766	0.512	0.943184	0.653	0.202	Dystrophin [Source:UniProtKB/TrEMBL;Acc:A0A4E0RYF1]	Smp_305490
early vitellocytes	D915_003249	0.756	0.378552	0.512	0.546135	0.899	0.532	Coatomer subunit delta [Source:UniProtKB/TrEMBL;Acc:A0A4E0RWM7]	Smp_332400
early vitellocytes	D915_004039	0.756	0.433842	0.512	0.625901	0.887	0.534	tRNA-dihydrouridine(47) synthase [NAD(P)(+)] [Source:UniProtKB/TrEMBL;Acc:A0A4E0RC86]	NA
early vitellocytes	D915_004838	0.756	0.378813	0.512	0.546512	0.573	0.056	Equilibrative nucleoside transporter 1 [Source:UniProtKB/TrEMBL;Acc:A0A4E0R785]	Smp_332450
early vitellocytes	D915_006329	0.756	0.343346	0.512	0.495343	0.776	0.338	PDZ domain-containing protein [Source:UniProtKB/TrEMBL;Acc:A0A2H1C6P4]	NA
early vitellocytes	D915_006741	0.756	0.20925	0.512	0.301883	0.729	0.246	Histone-arginine methyltransferase CARM1 [Source:UniProtKB/TrEMBL;Acc:A0A4E0RWV2]	Smp_070340
early vitellocytes	D915_007807	0.756	0.39632	0.512	0.571769	0.892	0.533	Histone-lysine N-methyltransferase SETD2 [Source:UniProtKB/TrEMBL;Acc:A0A4E0RJC3]	NA
early vitellocytes	D915_007960	0.756	0.299066	0.512	0.431462	0.716	0.226	Glycosylphosphatidylinositol anchor attachment 1 protein [Source:UniProtKB/TrEMBL;Acc:A0A4E0R647]	Smp_345920
early vitellocytes	D915_008082	0.756	0.442706	0.512	0.63869	0.809	0.413	Pre-mRNA-processing factor A [Source:UniProtKB/TrEMBL;Acc:A0A4E0R113]	Smp_056640
early vitellocytes	D915_008177	0.756	0.511596	0.512	0.738078	0.807	0.454	Protein transport protein Sec31A [Source:UniProtKB/TrEMBL;Acc:A0A4E0RJG5]	Smp_212490
early vitellocytes	D915_008572	0.756	0.40586	0.512	0.585533	0.862	0.481	Lethal (2) tumorous imaginal disc [Source:UniProtKB/TrEMBL;Acc:A0A4E0R562]	Smp_096010
early vitellocytes	D915_008735	0.756	0.347044	0.512	0.500678	0.598	0.103	Putative methyltransferase WBSCR22 [Source:UniProtKB/TrEMBL;Acc:A0A4E0R2M6]	NA
early vitellocytes	D915_009523	0.756	0.355165	0.512	0.512395	0.829	0.433	WD repeat and FYVE domain-containing protein 1 [Source:UniProtKB/TrEMBL;Acc:A0A4E0R178]	Smp_063260
early vitellocytes	D915_000184	0.755	0.327397	0.51	0.472334	0.688	0.214	Mannose-P-dolichol utilization defect 1 protein homolog [Source:UniProtKB/TrEMBL;Acc:A0A4E0RPL3]	Smp_155700
early vitellocytes	D915_001088	0.755	0.409155	0.51	0.590286	0.563	0.046	UBC core domain-containing protein [Source:UniProtKB/TrEMBL;Acc:A0A4E0S2T9]	NA
early vitellocytes	D915_001326	0.755	0.335248	0.51	0.483661	0.701	0.225	Neurobeachin [Source:UniProtKB/TrEMBL;Acc:A0A4E0RM48]	NA
early vitellocytes	D915_002453	0.755	0.625287	0.51	0.902099	0.794	0.447	Calcyphosin isoform a [Source:UniProtKB/TrEMBL;Acc:A0A4E0RHS7]	Smp_019640
early vitellocytes	D915_006163	0.755	0.302805	0.51	0.436855	0.648	0.152	Multifunctional methyltransferase subunit TRM112-like protein [Source:UniProtKB/TrEMBL;Acc:A0A4E0RRC3]	Smp_029100
early vitellocytes	D915_006582	0.755	0.376643	0.51	0.543381	0.791	0.367	Tyrosine-protein kinase [Source:UniProtKB/TrEMBL;Acc:A0A4E0R9V6]	NA
early vitellocytes	D915_007601	0.755	0.326808	0.51	0.471484	0.749	0.314	Derlin [Source:UniProtKB/TrEMBL;Acc:A0A4E0R4Q0]	Smp_019880
early vitellocytes	D915_008594	0.755	0.357121	0.51	0.515216	0.764	0.329	Arginine/serine-rich protein 1 [Source:UniProtKB/TrEMBL;Acc:A0A2H1BZQ9]	NA
early vitellocytes	D915_010153	0.755	0.311985	0.51	0.450099	0.631	0.133	Menin [Source:UniProtKB/TrEMBL;Acc:A0A4E0QW20]	NA
early vitellocytes	D915_010354	0.755	0.354701	0.51	0.511726	0.739	0.281	Ubiquitin modifier-activating enzyme 5 [Source:UniProtKB/TrEMBL;Acc:A0A4E0QZE5]	Smp_045780
early vitellocytes	D915_002094	0.754	0.355445	0.508	0.512799	0.817	0.405	Derlin [Source:UniProtKB/TrEMBL;Acc:A0A4E0RKA8]	Smp_059350
early vitellocytes	D915_003758	0.754	0.326653	0.508	0.471261	0.621	0.119	Annexin A7 [Source:UniProtKB/TrEMBL;Acc:A0A4E0S024]	NA
early vitellocytes	D915_004748	0.754	0.31827	0.508	0.459166	0.744	0.29	Muscleblind protein [Source:UniProtKB/TrEMBL;Acc:A0A4E0RD92]	Smp_005160
early vitellocytes	D915_004824	0.754	0.336671	0.508	0.485713	0.759	0.331	Tuftelin-interacting protein 11 [Source:UniProtKB/TrEMBL;Acc:A0A4E0RSZ9]	Smp_343320
early vitellocytes	D915_005186	0.754	0.32895	0.508	0.474575	0.583	0.081	Pre-mRNA-splicing factor 38B [Source:UniProtKB/TrEMBL;Acc:A0A4E0RSL7]	NA
early vitellocytes	D915_007081	0.754	0.293676	0.508	0.423684	0.756	0.311	RNA helicase [Source:UniProtKB/TrEMBL;Acc:A0A4E0R3M3]	Smp_157510
early vitellocytes	D915_007647	0.754	0.340907	0.508	0.491825	0.839	0.423	DNA damage-binding protein 1 [Source:UniProtKB/TrEMBL;Acc:A0A4E0R193]	Smp_175430
early vitellocytes	D915_010151	0.754	0.332078	0.508	0.479087	0.726	0.281	Pleiotropic regulator 1 [Source:UniProtKB/TrEMBL;Acc:A0A4E0QV34]	Smp_104870
early vitellocytes	D915_000516	0.753	0.326467	0.506	0.470992	0.794	0.379	Vesicle transport protein GOT1B [Source:UniProtKB/TrEMBL;Acc:A0A4E0RY37]	NA
early vitellocytes	D915_002499	0.753	0.3062	0.506	0.441754	0.558	0.038	Outer dense fiber protein 3-like protein 2 [Source:UniProtKB/TrEMBL;Acc:A0A4E0RCW8]	NA
early vitellocytes	D915_003096	0.753	0.324469	0.506	0.468111	0.822	0.402	Enhancer of polycomb-like protein [Source:UniProtKB/TrEMBL;Acc:A0A4E0REU9]	Smp_014400
early vitellocytes	D915_003128	0.753	0.342054	0.506	0.49348	0.641	0.159	Dihydropteridine reductase [Source:UniProtKB/TrEMBL;Acc:A0A4E0REG4]	Smp_086210
early vitellocytes	D915_004961	0.753	0.441042	0.506	0.63629	0.94	0.649	Transcriptional activator protein Pur-alpha [Source:UniProtKB/TrEMBL;Acc:A0A2H1CCE6]	Smp_075120
early vitellocytes	D915_005361	0.753	0.361458	0.506	0.521474	0.678	0.225	Oxysterol-binding protein [Source:UniProtKB/TrEMBL;Acc:A0A4E0RT34]	Smp_156000
early vitellocytes	D915_007318	0.753	0.435671	0.506	0.62854	0.952	0.634	U1 small nuclear ribonucleoprotein C [Source:UniProtKB/TrEMBL;Acc:A0A4E0RM70]	Smp_337590
early vitellocytes	D915_007897	0.753	0.319656	0.506	0.461167	0.651	0.174	ATP-dependent (S)-NAD(P)H-hydrate dehydratase [Source:UniProtKB/TrEMBL;Acc:A0A4E0R6U2]	Smp_000470
early vitellocytes	D915_008922	0.753	0.337184	0.506	0.486453	0.882	0.502	FAD dependent oxidoreductase [Source:UniProtKB/TrEMBL;Acc:A0A4E0QTE3]	Smp_123440
early vitellocytes	D915_009113	0.753	0.302364	0.506	0.436218	0.696	0.232	Interferon inducible double stranded [Source:UniProtKB/TrEMBL;Acc:A0A4E0R1Q8]	Smp_340430
early vitellocytes	D915_009650/LSM3	0.753	0.408768	0.506	0.589728	0.894	0.522	U6 snRNA-associated Sm-like protein LSm3 [Source:UniProtKB/TrEMBL;Acc:A0A4E0QVU2]	NA
early vitellocytes	D915_010108	0.753	0.386871	0.506	0.558136	0.719	0.29	PHD and RING finger domain-containing protein 1 [Source:UniProtKB/TrEMBL;Acc:A0A4E0QX63]	Smp_319120
early vitellocytes	D915_010385	0.753	0.271238	0.506	0.391314	0.721	0.23	Thioredoxin domain-containing protein 17 [Source:UniProtKB/TrEMBL;Acc:A0A4E0QTZ1]	Smp_322730
early vitellocytes	D915_001357	0.752	0.312099	0.504	0.450264	0.545	0.031	Non-specific serine/threonine protein kinase [Source:UniProtKB/TrEMBL;Acc:A0A4E0RK89]	Smp_172340
early vitellocytes	D915_002306	0.752	0.69635	0.504	1.00462	0.648	0.22	MARVEL domain-containing protein [Source:UniProtKB/TrEMBL;Acc:A0A4E0RD73]	Smp_315000
early vitellocytes	D915_003215	0.752	0.401351	0.504	0.579027	0.812	0.416	Pre-mRNA 3'-end-processing factor FIP1 [Source:UniProtKB/TrEMBL;Acc:A0A4E0RV25]	Smp_334300
early vitellocytes	D915_003448	0.752	0.480295	0.504	0.692919	0.822	0.488	Protein fem-1 [Source:UniProtKB/TrEMBL;Acc:A0A4E0S2D6]	Smp_175780
early vitellocytes	D915_004332	0.752	0.366967	0.504	0.529422	0.683	0.22	Rab gap:tbc [Source:UniProtKB/TrEMBL;Acc:A0A4E0REY2]	Smp_126860
early vitellocytes	D915_004685	0.752	0.382195	0.504	0.55139	0.889	0.533	Sec1 family domain-containing protein [Source:UniProtKB/TrEMBL;Acc:A0A4E0RE13]	Smp_082800
early vitellocytes	D915_005589	0.752	0.412896	0.504	0.595684	0.618	0.144	Glycoprotein [Source:UniProtKB/TrEMBL;Acc:A0A4E0RBH3]	Smp_242850,Smp_143980
early vitellocytes	D915_006342	0.752	0.558545	0.504	0.805809	0.525	0.021	NA	Smp_156910
early vitellocytes	D915_006956	0.752	0.289428	0.504	0.417556	0.756	0.309	Pin2-interacting protein X1 [Source:UniProtKB/TrEMBL;Acc:A0A4E0RW79]	Smp_010140
early vitellocytes	D915_007253	0.752	0.437455	0.504	0.631113	0.741	0.319	Expressed conserved protein [Source:UniProtKB/TrEMBL;Acc:A0A4E0R2T5]	Smp_347500
early vitellocytes	D915_007259	0.752	0.31782	0.504	0.458518	0.859	0.442	THO complex subunit [Source:UniProtKB/TrEMBL;Acc:A0A4E0RKB5]	Smp_045620
early vitellocytes	D915_008581	0.752	0.323365	0.504	0.466517	0.704	0.271	Protein kinase C-binding protein 1 [Source:UniProtKB/TrEMBL;Acc:A0A4E0RU69]	Smp_213110
early vitellocytes	D915_009315	0.752	0.427975	0.504	0.617437	0.962	0.633	TAR DNA-binding protein 43 [Source:UniProtKB/TrEMBL;Acc:A0A4E0RSY0]	Smp_051230
early vitellocytes	D915_009808	0.752	0.353456	0.504	0.509929	0.731	0.3	Arginine N-methyltransferase 2 [Source:UniProtKB/TrEMBL;Acc:A0A4E0RBH7]	Smp_024380
early vitellocytes	D915_010084	0.752	0.217839	0.504	0.314275	0.636	0.138	NA	NA
early vitellocytes	D915_000397	0.751	0.199119	0.502	0.287268	0.626	0.126	G/T mismatch-specific thymine DNA glycosylase [Source:UniProtKB/TrEMBL;Acc:A0A4E0RP31]	Smp_149220
early vitellocytes	D915_003977	0.751	0.476912	0.502	0.688038	0.917	0.606	RRM domain-containing protein [Source:UniProtKB/TrEMBL;Acc:A0A4E0S028]	NA
early vitellocytes	D915_004147	0.751	0.330572	0.502	0.476915	0.683	0.228	non-specific serine/threonine protein kinase [Source:UniProtKB/TrEMBL;Acc:A0A4E0RUV8]	Smp_333410
early vitellocytes	D915_004893	0.751	0.377285	0.502	0.544307	0.822	0.423	Ubiquitin-associated domain-containing protein 2 [Source:UniProtKB/TrEMBL;Acc:A0A4E0RCK4]	Smp_124650
early vitellocytes	D915_006396	0.751	0.285356	0.502	0.411682	0.751	0.298	Nucleolar complex protein 3 homolog [Source:UniProtKB/TrEMBL;Acc:A0A4E0R4V8]	Smp_132350
early vitellocytes	D915_006569	0.751	0.397305	0.502	0.57319	0.769	0.379	Splicing factor 3A subunit [Source:UniProtKB/TrEMBL;Acc:A0A4E0R673]	NA
early vitellocytes	D915_006587	0.751	0.318681	0.502	0.459759	0.812	0.388	Coiled-coil domain-containing protein 43 [Source:UniProtKB/TrEMBL;Acc:A0A4E0RNH7]	Smp_031690
early vitellocytes	D915_009126	0.751	0.414362	0.502	0.597798	0.912	0.592	E3 ubiquitin-protein ligase NEURL3 [Source:UniProtKB/TrEMBL;Acc:A0A4E0QX23]	Smp_045790
early vitellocytes	D915_010214	0.751	0.313411	0.502	0.452156	0.636	0.159	Secreted protein [Source:UniProtKB/TrEMBL;Acc:A0A4E0QUJ0]	NA
early vitellocytes	D915_010254	0.751	0.288478	0.502	0.416185	0.761	0.317	Putative fuse-binding protein-interacting repressor siahbp1 [Source:UniProtKB/TrEMBL;Acc:A0A2H1BTV1]	Smp_161750
early vitellocytes	D915_010332	0.751	0.312777	0.502	0.451242	0.686	0.216	Dol-P-Man:Man(5)GlcNAc(2)-PP-Dol alpha-1,3-mannosyltransferase [Source:UniProtKB/TrEMBL;Acc:A0A4E0RQ78]	Smp_150200
early vitellocytes	D915_000209	0.75	0.661325	0.5	0.954091	0.523	0.022	Nuclear factor interleukin-3-regulated protein [Source:UniProtKB/TrEMBL;Acc:A0A4E0S496]	Smp_176710
early vitellocytes	D915_001255	0.75	0.312803	0.5	0.451279	0.621	0.089	Rhodopsin orphan GPCR [Source:UniProtKB/TrEMBL;Acc:A0A2H1CSN3]	Smp_161500
early vitellocytes	D915_002181	0.75	0.316954	0.5	0.457268	0.626	0.143	Guanine nucleotide exchange factor VAV2 [Source:UniProtKB/TrEMBL;Acc:A0A4E0RW27]	Smp_168370
early vitellocytes	D915_003174	0.75	0.94853	0.5	1.36844	0.696	0.195	Ubiquitin carboxyl-terminal hydrolase [Source:UniProtKB/TrEMBL;Acc:A0A4E0RJB5]	NA
early vitellocytes	D915_004252	0.75	0.269819	0.5	0.389267	0.734	0.268	Protein lin-54 [Source:UniProtKB/TrEMBL;Acc:A0A4E0RE50]	NA
early vitellocytes	D915_004912	0.75	0.330426	0.5	0.476704	0.671	0.21	Mitochondrial import inner membrane translocase subunit TIM9 [Source:UniProtKB/TrEMBL;Acc:A0A4E0RWG7]	Smp_123240
early vitellocytes	D915_006616	0.75	0.445678	0.5	0.642978	0.646	0.186	Rhodopsin GPCR transmembrane domain [Source:UniProtKB/TrEMBL;Acc:A0A4E0RQ24]	Smp_049330
early vitellocytes	D915_008491	0.75	0.330545	0.5	0.476875	0.741	0.311	Methyltransferase protein 11A [Source:UniProtKB/TrEMBL;Acc:A0A4E0R0C8]	Smp_213700
early vitellocytes	D915_008799	0.75	0.354573	0.5	0.51154	0.771	0.377	Synapse-associated protein [Source:UniProtKB/TrEMBL;Acc:A0A4E0R259]	Smp_085530
early vitellocytes	D915_009158/MED6	0.75	0.353395	0.5	0.509841	0.869	0.498	Mediator of RNA polymerase II transcription subunit 6 [Source:UniProtKB/TrEMBL;Acc:A0A4E0RWZ8]	NA
early vitellocytes	D915_009450	0.75	0.348174	0.5	0.502308	0.706	0.249	NA	Smp_149380
early vitellocytes	D915_000138	0.749	0.42945	0.498	0.619566	0.952	0.69	Cytochrome b-c1 complex subunit 1 mitochondrial [Source:UniProtKB/TrEMBL;Acc:A0A4E0RLX5]	Smp_009650
early vitellocytes	D915_001578	0.749	0.334878	0.498	0.483126	0.824	0.412	E3 ubiquitin-protein ligase TRIM33 [Source:UniProtKB/TrEMBL;Acc:A0A4E0S2G8]	Smp_082660
early vitellocytes	D915_002177	0.749	0.356086	0.498	0.513724	0.648	0.194	Protein KRI1 homolog [Source:UniProtKB/TrEMBL;Acc:A0A4E0RXU7]	Smp_214170
early vitellocytes	D915_003098	0.749	0.368749	0.498	0.531992	0.704	0.268	Rab-GAP TBC domain-containing protein [Source:UniProtKB/TrEMBL;Acc:A0A4E0REA5]	Smp_165700
early vitellocytes	D915_003889	0.749	0.397865	0.498	0.573998	0.93	0.59	28S ribosomal protein S15, mitochondrial [Source:UniProtKB/TrEMBL;Acc:A0A2H1CGS8]	Smp_147820
early vitellocytes	D915_003892	0.749	0.679922	0.498	0.98092	0.864	0.599	15 kDa selenoprotein [Source:UniProtKB/TrEMBL;Acc:A0A4E0RD23]	NA
early vitellocytes	D915_004579	0.749	0.333884	0.498	0.481693	0.641	0.177	RUN and TBC1 domain-containing protein 3 [Source:UniProtKB/TrEMBL;Acc:A0A4E0REC3]	Smp_133790
early vitellocytes	D915_005554	0.749	0.294563	0.498	0.424964	0.776	0.326	Tetratricopeptide repeat protein 7B [Source:UniProtKB/TrEMBL;Acc:A0A4E0S0H7]	Smp_071950
early vitellocytes	D915_005614	0.749	0.346771	0.498	0.500285	0.601	0.115	tRNA (guanine(26)-N(2))-dimethyltransferase [Source:UniProtKB/TrEMBL;Acc:A0A4E0RAJ3]	Smp_309660,Smp_309670
early vitellocytes	D915_005679	0.749	0.317738	0.498	0.458399	0.719	0.284	5'-AMP-activated protein kinase catalytic subunit alpha-2 [Source:UniProtKB/TrEMBL;Acc:A0A4E0R714]	Smp_214100
early vitellocytes	D915_006369	0.749	0.442046	0.498	0.637737	0.95	0.657	PTS EIIB type-4 domain-containing protein [Source:UniProtKB/TrEMBL;Acc:A0A4E0RZM2]	NA
early vitellocytes	D915_007324	0.749	0.316224	0.498	0.456215	0.746	0.317	Phosphoribosyl pyrophosphate synthetase-associated protein 2 [Source:UniProtKB/TrEMBL;Acc:A0A4E0R865]	Smp_052280
early vitellocytes	D915_009093	0.749	0.434102	0.498	0.626277	0.932	0.628	Small glutamine-rich tetratricopeptide repeat-containing protein alpha [Source:UniProtKB/TrEMBL;Acc:A0A4E0QZM8]	Smp_065980
early vitellocytes	D915_010600	0.749	0.322613	0.498	0.465432	0.756	0.319	PNP_UDP_1 domain-containing protein [Source:UniProtKB/TrEMBL;Acc:A0A4E0QUA9]	Smp_120960
early vitellocytes	D915_000081	0.748	1.33731	0.496	1.92934	0.497	0.002	Ovule protein [Source:UniProtKB/TrEMBL;Acc:A0A2H1CXN7]	NA
early vitellocytes	D915_001693	0.748	0.368916	0.496	0.532234	0.905	0.579	CHCH domain-containing protein [Source:UniProtKB/TrEMBL;Acc:A0A4E0RP43]	NA
early vitellocytes	D915_003904	0.748	0.279748	0.496	0.403591	0.736	0.269	Maternal protein pumilio [Source:UniProtKB/TrEMBL;Acc:A0A4E0RV69]	Smp_180910
early vitellocytes	D915_004106	0.748	0.338975	0.496	0.489038	0.751	0.315	Myeloid/lymphoid or mixed-lineage leukemia [Source:UniProtKB/TrEMBL;Acc:A0A4E0REP0]	Smp_144180
early vitellocytes	D915_004631	0.748	0.382701	0.496	0.55212	0.864	0.469	POU domain protein [Source:UniProtKB/TrEMBL;Acc:A0A4E0RQA4]	Smp_324700,Smp_340380
early vitellocytes	D915_007166	0.748	0.535228	0.496	0.77217	0.915	0.646	NA	NA
early vitellocytes	D915_007990	0.748	0.35418	0.496	0.510974	0.651	0.184	Mini-chromosome maintenance complex-binding protein [Source:UniProtKB/TrEMBL;Acc:A0A4E0R0F2]	NA
early vitellocytes	D915_008700	0.748	0.355617	0.496	0.513046	0.636	0.163	YegS_C domain-containing protein [Source:UniProtKB/TrEMBL;Acc:A0A4E0RG15]	NA
early vitellocytes	D915_009068	0.748	0.462828	0.496	0.66772	0.714	0.332	PRKCA-binding protein [Source:UniProtKB/TrEMBL;Acc:A0A4E0QYP0]	Smp_132940
early vitellocytes	D915_001133	0.747	0.284399	0.494	0.410301	0.613	0.142	Putative methyltransferase ncl1 [Source:UniProtKB/TrEMBL;Acc:A0A4E0RMN1]	NA
early vitellocytes	D915_001961	0.747	0.317038	0.494	0.45739	0.706	0.247	Enoyl-CoA hydratase [Source:UniProtKB/TrEMBL;Acc:A0A4E0S3F0]	Smp_303120
early vitellocytes	D915_002124	0.747	0.333685	0.494	0.481406	0.721	0.289	Kalirin [Source:UniProtKB/TrEMBL;Acc:A0A4E0RHL8]	Smp_162970
early vitellocytes	D915_003116	0.747	0.304266	0.494	0.438963	0.598	0.113	RAP (Vertebrate Rap GTPase family) [Source:UniProtKB/TrEMBL;Acc:A0A4E0RV87]	Smp_129070
early vitellocytes	D915_004046	0.747	0.335072	0.494	0.483407	0.568	0.083	phosphatidylserine decarboxylase [Source:UniProtKB/TrEMBL;Acc:A0A4E0RES4]	Smp_021830
early vitellocytes	D915_004076	0.747	0.440429	0.494	0.635405	0.99	0.851	DnaJ like protein subfamily A member 1 [Source:UniProtKB/TrEMBL;Acc:A0A2H1CGR4]	Smp_035200
early vitellocytes	D915_006076	0.747	0.483147	0.494	0.697033	0.952	0.713	oxoglutarate dehydrogenase (succinyl-transferring) [Source:UniProtKB/TrEMBL;Acc:A0A4E0RQS7]	Smp_044970
early vitellocytes	D915_006615	0.747	0.389068	0.494	0.561307	0.802	0.427	ATPase ASNA1 homolog [Source:UniProtKB/TrEMBL;Acc:A0A2H1C641]	Smp_210810
early vitellocytes	D915_006703	0.747	0.275637	0.494	0.39766	0.736	0.29	G patch domain-containing protein 11 [Source:UniProtKB/TrEMBL;Acc:A0A4E0RNE5]	Smp_083150
early vitellocytes	D915_007124	0.747	0.657364	0.494	0.948375	0.965	0.785	Transport protein Sec61 alpha subunit [Source:UniProtKB/TrEMBL;Acc:A0A2H1C464]	Smp_053820
early vitellocytes	D915_008385	0.747	0.300721	0.494	0.433849	0.595	0.108	DUF775 domain-containing protein [Source:UniProtKB/TrEMBL;Acc:A0A4E0R3R4]	Smp_155770
early vitellocytes	D915_008910	0.747	0.362627	0.494	0.523161	0.653	0.207	Retrovirus Pol polyprotein from transposon opus [Source:UniProtKB/TrEMBL;Acc:A0A2H1BWB8]	Smp_320280
early vitellocytes	D915_009252	0.747	0.455397	0.494	0.656999	0.952	0.651	Heat shock protein 67B2 [Source:UniProtKB/TrEMBL;Acc:A0A4E0R1Q1]	Smp_006560
early vitellocytes	D915_002352	0.746	0.295387	0.492	0.426154	0.779	0.347	RNA-directed RNA polymerase [Source:UniProtKB/TrEMBL;Acc:A0A4E0S328]	Smp_180360
early vitellocytes	D915_002959	0.746	0.265746	0.492	0.38339	0.593	0.072	Protein quiver [Source:UniProtKB/TrEMBL;Acc:A0A4E0RVH7]	NA
early vitellocytes	D915_008466	0.746	0.305181	0.492	0.440283	0.626	0.153	cGMP-gated cation channel alpha 1 (CNG channel alpha 1) [Source:UniProtKB/TrEMBL;Acc:A0A4E0RXN7]	Smp_152510
early vitellocytes	D915_008682	0.746	0.340337	0.492	0.491003	0.902	0.511	Nipped-B protein [Source:UniProtKB/TrEMBL;Acc:A0A4E0RV57]	Smp_340290
early vitellocytes	D915_009290	0.746	0.295887	0.492	0.426874	0.691	0.224	Mab-21 domain-containing protein [Source:UniProtKB/TrEMBL;Acc:A0A4E0QV13]	Smp_244430
early vitellocytes	D915_009674	0.746	0.304839	0.492	0.43979	0.812	0.377	Tick transposon [Source:UniProtKB/TrEMBL;Acc:A0A4E0RCT1]	NA
early vitellocytes	D915_000158	0.745	0.327655	0.49	0.472706	0.543	0.043	Rho-GAP domain-containing protein [Source:UniProtKB/TrEMBL;Acc:A0A4E0RS26]	Smp_247920
early vitellocytes	D915_000824	0.745	0.413331	0.49	0.59631	0.91	0.509	Pre-mRNA-processing factor 39 [Source:UniProtKB/TrEMBL;Acc:A0A4E0RZU8]	Smp_170570
early vitellocytes	D915_003412	0.745	0.310614	0.49	0.448122	0.648	0.188	tRNA (adenine(58)-N(1))-methyltransferase catalytic subunit TRMT61A [Source:UniProtKB/TrEMBL;Acc:A0A4E0RAZ3]	Smp_194620
early vitellocytes	D915_004601	0.745	0.40787	0.49	0.588432	0.648	0.209	SH3 domain-binding glutamic acid-rich protein [Source:UniProtKB/TrEMBL;Acc:A0A4E0RDD3]	Smp_033330
early vitellocytes	D915_006877	0.745	0.327374	0.49	0.472301	0.774	0.34	Nuclear pore complex protein Nup98-Nup96 [Source:UniProtKB/TrEMBL;Acc:A0A4E0RNT2]	Smp_333640
early vitellocytes	D915_008612	0.745	0.309827	0.49	0.446986	0.565	0.082	Transmembrane protein [Source:UniProtKB/TrEMBL;Acc:A0A2H1BY04]	Smp_096290
early vitellocytes	D915_010141	0.745	0.347289	0.49	0.501032	0.776	0.384	Suppressor of fused [Source:UniProtKB/TrEMBL;Acc:A0A4E0QW07]	Smp_148980
early vitellocytes	D915_002603	0.744	0.425927	0.488	0.614482	0.729	0.328	Protein ROP [Source:UniProtKB/TrEMBL;Acc:A0A4E0RHF6]	NA
early vitellocytes	D915_003677	0.744	0.309448	0.488	0.446439	0.641	0.167	Replication stress response regulator SDE2 [Source:UniProtKB/TrEMBL;Acc:A0A4E0RCR9]	Smp_161960
early vitellocytes	D915_003796	0.744	0.291122	0.488	0.42	0.633	0.171	FCH domain only protein 2 [Source:UniProtKB/TrEMBL;Acc:A0A4E0S0B5]	Smp_028140
early vitellocytes	D915_004648	0.744	0.31979	0.488	0.461359	0.834	0.444	protein phosphatase methylesterase-1 [Source:UniProtKB/TrEMBL;Acc:A0A4E0RUH0]	Smp_211030
early vitellocytes	D915_005077	0.744	0.46041	0.488	0.664231	0.495	0.009	ZZ-type domain-containing protein [Source:UniProtKB/TrEMBL;Acc:A0A4E0RAG2]	Smp_148290
early vitellocytes	D915_005898	0.744	0.408338	0.488	0.589107	0.947	0.69	Alpha actinin sarcomeric [Source:UniProtKB/TrEMBL;Acc:A0A4E0R869]	NA
early vitellocytes	D915_005937	0.744	0.228871	0.488	0.330191	0.915	0.529	Putative merlin/moesin/ezrin/radixin [Source:UniProtKB/TrEMBL;Acc:A0A4E0RBC1]	NA
early vitellocytes	D915_006177	0.744	0.326493	0.488	0.47103	0.658	0.208	Nucleolar protein 4 [Source:UniProtKB/TrEMBL;Acc:A0A4E0RXH0]	Smp_133470
early vitellocytes	D915_006503	0.744	0.343961	0.488	0.496231	0.902	0.543	SAP domain-containing ribonucleoprotein [Source:UniProtKB/TrEMBL;Acc:A0A4E0RZE2]	NA
early vitellocytes	D915_007174	0.744	0.377649	0.488	0.544833	0.892	0.574	PINc domain-containing protein [Source:UniProtKB/TrEMBL;Acc:A0A4E0R5K0]	Smp_131650
early vitellocytes	D915_007497	0.744	0.268985	0.488	0.388063	0.59	0.105	N2227 domain-containing protein [Source:UniProtKB/TrEMBL;Acc:A0A4E0R2F2]	Smp_316000
early vitellocytes	D915_008326	0.744	0.525887	0.488	0.758695	0.505	0.019	Putative peptidylglycine alpha-hydroxylating monooxygenase [Source:UniProtKB/TrEMBL;Acc:A0A4E0R655]	Smp_145300
early vitellocytes	D915_009270	0.744	0.318062	0.488	0.458866	0.754	0.339	COP9 signalosome complex subunit 1 [Source:UniProtKB/TrEMBL;Acc:A0A4E0QXJ2]	Smp_138920
early vitellocytes	D915_009361	0.744	0.298171	0.488	0.43017	0.671	0.221	Galactosylgalactosylxylosylprotein 3-beta-glucuronosyltransferase [Source:UniProtKB/TrEMBL;Acc:A0A4E0RDX4]	NA
early vitellocytes	D915_010690	0.744	0.44709	0.488	0.645015	0.736	0.362	Protein kinase domain-containing protein [Source:UniProtKB/TrEMBL;Acc:A0A4E0QUN1]	NA
early vitellocytes	D915_000377	0.743	0.32417	0.486	0.467678	0.761	0.368	Transmembrane protein [Source:UniProtKB/TrEMBL;Acc:A0A4E0RIR2]	NA
early vitellocytes	D915_000699	0.743	0.292962	0.486	0.422655	0.636	0.157	Ogr_Delta domain-containing protein [Source:UniProtKB/TrEMBL;Acc:A0A4E0S353]	NA
early vitellocytes	D915_000717	0.743	0.186556	0.486	0.269143	0.618	0.125	Ubiquinone biosynthesis O-methyltransferase, mitochondrial [Source:UniProtKB/TrEMBL;Acc:A0A4E0RKR8]	Smp_029060
early vitellocytes	D915_002514	0.743	0.352144	0.486	0.508036	0.701	0.289	eIF-2B GDP-GTP exchange factor subunit epsilon [Source:UniProtKB/TrEMBL;Acc:A0A4E0S2Y0]	Smp_019380
early vitellocytes	D915_004267	0.743	0.324294	0.486	0.467857	0.776	0.368	Pre-mRNA-splicing factor 38 [Source:UniProtKB/TrEMBL;Acc:A0A4E0RZQ5]	Smp_046980
early vitellocytes	D915_004279	0.743	0.308503	0.486	0.445076	0.681	0.241	Vesicle-fusing ATPase [Source:UniProtKB/TrEMBL;Acc:A0A4E0S1S7]	Smp_057320
early vitellocytes	D915_004444	0.743	0.347347	0.486	0.501116	0.829	0.407	DZF domain-containing protein [Source:UniProtKB/TrEMBL;Acc:A0A4E0RDS3]	Smp_140100
early vitellocytes	D915_004735	0.743	0.44615	0.486	0.643659	0.955	0.663	ATP synthase-coupling factor 6, mitochondrial [Source:UniProtKB/TrEMBL;Acc:A0A2H1CDU3]	NA
early vitellocytes	D915_006572	0.743	0.396088	0.486	0.571434	0.523	0.042	DUF3719 domain-containing protein [Source:UniProtKB/TrEMBL;Acc:A0A4E0R4Z9]	NA
early vitellocytes	D915_006735	0.743	0.29842	0.486	0.430528	0.714	0.275	Nuclear pore complex protein [Source:UniProtKB/TrEMBL;Acc:A0A4E0R859]	Smp_332740
early vitellocytes	D915_007632	0.743	0.273143	0.486	0.394062	0.643	0.172	Zinc finger SWIM domain-containing protein [Source:UniProtKB/TrEMBL;Acc:A0A4E0RYJ7]	Smp_132000
early vitellocytes	D915_008333	0.743	0.485178	0.486	0.699964	0.796	0.425	eIF-2B GDP-GTP exchange factor subunit alpha [Source:UniProtKB/TrEMBL;Acc:A0A4E0RY12]	Smp_084900
early vitellocytes	D915_010344	0.743	0.318533	0.486	0.459546	0.583	0.112	RNA helicase [Source:UniProtKB/TrEMBL;Acc:A0A4E0QZZ3]	Smp_094020
early vitellocytes	D915_004133	0.742	0.372836	0.484	0.537889	0.832	0.466	inorganic diphosphatase [Source:UniProtKB/TrEMBL;Acc:A0A4E0RUE6]	Smp_210890
early vitellocytes	D915_004929	0.742	0.345707	0.484	0.49875	0.706	0.282	phenylalanine--tRNA ligase [Source:UniProtKB/TrEMBL;Acc:A0A4E0RSY6]	Smp_149430
early vitellocytes	D915_005306	0.742	0.395108	0.484	0.57002	0.957	0.687	Allergen tropomyosin [Source:UniProtKB/TrEMBL;Acc:A0A4E0RTD4]	Smp_340760
early vitellocytes	D915_005459	0.742	0.29271	0.484	0.422291	0.593	0.12	Very-long-chain (3R)-3-hydroxyacyl-CoA dehydratase [Source:UniProtKB/TrEMBL;Acc:A0A4E0RAZ4]	Smp_022700
early vitellocytes	D915_006318	0.742	0.28274	0.484	0.407908	0.593	0.123	Apoptosis inhibitor [Source:UniProtKB/TrEMBL;Acc:A0A2H1C670]	Smp_197180
early vitellocytes	D915_006506	0.742	0.337072	0.484	0.486292	0.721	0.3	Pinin [Source:UniProtKB/TrEMBL;Acc:A0A4E0R4S2]	Smp_198750
early vitellocytes	D915_007213	0.742	0.344965	0.484	0.49768	0.704	0.283	SUZ domain-containing protein [Source:UniProtKB/TrEMBL;Acc:A0A4E0R3P9]	NA
early vitellocytes	D915_007854	0.742	0.484083	0.484	0.698385	0.96	0.685	GTP-binding nuclear protein [Source:UniProtKB/TrEMBL;Acc:A0A4E0R6E1]	Smp_079430
early vitellocytes	D915_008808	0.742	0.372115	0.484	0.536849	0.877	0.545	LsmAD domain-containing protein [Source:UniProtKB/TrEMBL;Acc:A0A4E0QYH8]	NA
early vitellocytes	D915_000556	0.741	0.359444	0.482	0.518568	0.678	0.253	Zinc finger protein [Source:UniProtKB/TrEMBL;Acc:A0A4E0RY67]	NA
early vitellocytes	D915_002372	0.741	0.367466	0.482	0.530141	0.869	0.511	Cap-specific mRNA (nucleoside-2'-O-)-methyltransferase 1 [Source:UniProtKB/TrEMBL;Acc:A0A4E0RHW1]	Smp_122730,Smp_327640
early vitellocytes	D915_002934	0.741	0.314847	0.482	0.454228	0.739	0.308	Phosphoacetylglucosamine mutase [Source:UniProtKB/TrEMBL;Acc:A0A4E0S1C1]	Smp_157710
early vitellocytes	D915_004484	0.741	0.396779	0.482	0.572431	0.819	0.468	5'-AMP-activated protein kinase regulatory beta subunit [Source:UniProtKB/TrEMBL;Acc:A0A4E0RTL0]	Smp_170160
early vitellocytes	D915_006578	0.741	0.433348	0.482	0.625189	0.952	0.649	Cytochrome c oxidase polypeptide VIIc [Source:UniProtKB/TrEMBL;Acc:A0A2H1C6I2]	NA
early vitellocytes	D915_008583	0.741	0.304451	0.482	0.439231	0.731	0.309	ATP synthase subunit s, mitochondrial [Source:UniProtKB/TrEMBL;Acc:A0A4E0R2Y5]	Smp_039390
early vitellocytes	D915_009085	0.741	0.32131	0.482	0.463552	0.693	0.262	TAFII55_N domain-containing protein [Source:UniProtKB/TrEMBL;Acc:A0A4E0QYU1]	Smp_130330
early vitellocytes	D915_009310	0.741	0.358075	0.482	0.516593	0.766	0.373	Elongation factor Tu [Source:UniProtKB/TrEMBL;Acc:A0A4E0RDH4]	Smp_073500
early vitellocytes	D915_009820	0.741	0.31729	0.482	0.457752	0.653	0.202	Leucine-rich repeat and WD repeat-containing protein 1 isoform X1 [Source:UniProtKB/TrEMBL;Acc:A0A4E0RWI1]	Smp_171170
early vitellocytes	D915_009933	0.741	0.299224	0.482	0.431689	0.709	0.276	Nuclear cap-binding protein subunit 2 [Source:UniProtKB/TrEMBL;Acc:A0A4E0RWA8]	Smp_166430
early vitellocytes	D915_003155	0.74	0.387657	0.48	0.559271	0.485	0.005	Zinc finger protein [Source:UniProtKB/TrEMBL;Acc:A0A4E0S0W5]	Smp_145470
early vitellocytes	D915_003459	0.74	0.317222	0.48	0.457655	0.804	0.426	Elongin-C [Source:UniProtKB/TrEMBL;Acc:A0A2H1CI87]	Smp_009320
early vitellocytes	D915_003566/inx.14	0.74	0.419016	0.48	0.604512	0.518	0.036	Innexin [Source:UniProtKB/TrEMBL;Acc:A0A4E0RW48]	NA
early vitellocytes	D915_003569	0.74	0.363469	0.48	0.524375	0.736	0.336	UBA domain-containing protein [Source:UniProtKB/TrEMBL;Acc:A0A4E0RAY3]	Smp_001095
early vitellocytes	D915_004781	0.74	0.297399	0.48	0.429056	0.633	0.188	Ran-binding protein 3 [Source:UniProtKB/TrEMBL;Acc:A0A4E0RU52]	NA
early vitellocytes	D915_005962	0.74	0.27846	0.48	0.401733	0.764	0.347	Splicing factor 3A subunit [Source:UniProtKB/TrEMBL;Acc:A0A4E0R5E6]	Smp_003630
early vitellocytes	D915_006960	0.74	0.279196	0.48	0.402795	0.698	0.261	Putative Sorting nexin [Source:UniProtKB/TrEMBL;Acc:A0A4E0R4W1]	Smp_148940
early vitellocytes	D915_010165	0.74	0.35542	0.48	0.512763	0.879	0.54	Dihydrolipoyllysine-residue succinyltransferase component of 2-oxoglutarate dehydrogenase complex, mitochondrial [Source:UniProtKB/TrEMBL;Acc:A0A4E0RCR2]	Smp_104330
early vitellocytes	D915_000867	0.739	0.493529	0.478	0.712012	0.492	0.014	Centromere protein L [Source:UniProtKB/TrEMBL;Acc:A0A4E0RHV7]	NA
early vitellocytes	D915_001546	0.739	0.274391	0.478	0.395863	0.693	0.26	MFS transporter PAT family beta-lactamase induction signal transducer ampG [Source:UniProtKB/TrEMBL;Acc:A0A4E0RFI1]	Smp_247450
early vitellocytes	D915_002205	0.739	0.332236	0.478	0.479315	0.701	0.277	Single-stranded DNA-binding protein 3 [Source:UniProtKB/TrEMBL;Acc:A0A4E0RMI2]	Smp_324710,Smp_092880
early vitellocytes	D915_002377	0.739	0.268792	0.478	0.387785	0.648	0.198	PHD finger and CXXC domain-containing protein [Source:UniProtKB/TrEMBL;Acc:A0A4E0RKT7]	Smp_022020
early vitellocytes	D915_002666	0.739	0.296273	0.478	0.427431	0.676	0.219	CLK4-associating serine/arginine rich protein [Source:UniProtKB/TrEMBL;Acc:A0A4E0RFX5]	Smp_124100
early vitellocytes	D915_004081	0.739	0.399008	0.478	0.575646	0.92	0.622	SWI:SNF matrix associated [Source:UniProtKB/TrEMBL;Acc:A0A4E0RVC4]	NA
early vitellocytes	D915_005064	0.739	0.302934	0.478	0.437041	0.563	0.093	ATP dependent RNA helicase DHX35 [Source:UniProtKB/TrEMBL;Acc:A0A4E0RCA2]	Smp_093580
early vitellocytes	D915_005703	0.739	0.33873	0.478	0.488684	0.884	0.509	U6 snRNA-associated Sm-like protein LSm2 [Source:UniProtKB/TrEMBL;Acc:A0A2H1C9X7]	Smp_319220
early vitellocytes	D915_008011	0.739	0.901028	0.478	1.29991	0.568	0.151	UTP--glucose-1-phosphate uridylyltransferase [Source:UniProtKB/TrEMBL;Acc:A0A4E0RY39]	Smp_133600
early vitellocytes	D915_008056	0.739	0.252644	0.478	0.364488	0.661	0.208	Host cell factor [Source:UniProtKB/TrEMBL;Acc:A0A4E0R4D2]	Smp_090450
early vitellocytes	D915_010229	0.739	0.363931	0.478	0.525041	0.814	0.438	Pre-mRNA 3' end processing protein WDR33 [Source:UniProtKB/TrEMBL;Acc:A0A4E0QZW3]	Smp_049510
early vitellocytes	D915_010986	0.739	0.394335	0.478	0.568905	0.922	0.576	proteasome endopeptidase complex [Source:UniProtKB/TrEMBL;Acc:A0A4E0QV48]	Smp_034490
early vitellocytes	D915_000600	0.738	0.341927	0.476	0.493296	0.877	0.496	NA	Smp_322240
early vitellocytes	D915_002341	0.738	0.35968	0.476	0.518908	0.862	0.521	Mitochondrial import inner membrane translocase subunit TIM50 [Source:UniProtKB/TrEMBL;Acc:A0A4E0RK35]	Smp_024360
early vitellocytes	D915_002911	0.738	0.273937	0.476	0.395207	0.696	0.268	Coiled-coil and C2 domain-containing protein 1A [Source:UniProtKB/TrEMBL;Acc:A0A4E0RX64]	Smp_045980
early vitellocytes	D915_003290	0.738	0.395131	0.476	0.570053	0.535	0.077	Autophagy-related protein 9 [Source:UniProtKB/TrEMBL;Acc:A0A4E0RA66]	Smp_149960
early vitellocytes	D915_003328	0.738	0.294892	0.476	0.42544	0.814	0.422	U4:U6 small nuclear ribonucleoprotein Prp3 [Source:UniProtKB/TrEMBL;Acc:A0A4E0RBA2]	Smp_060900
early vitellocytes	D915_004261	0.738	0.369512	0.476	0.533093	0.771	0.384	Ras gene family member T1 [Source:UniProtKB/TrEMBL;Acc:A0A4E0RAX5]	Smp_344200
early vitellocytes	D915_006697	0.738	0.26399	0.476	0.380857	0.628	0.162	Glucose-6-phosphate 1-dehydrogenase [Source:UniProtKB/TrEMBL;Acc:A0A4E0R9Q2]	Smp_340850
early vitellocytes	D915_007797	0.738	0.421663	0.476	0.608331	0.744	0.386	Eukaryotic elongation factor 2 kinase [Source:UniProtKB/TrEMBL;Acc:A0A4E0R214]	Smp_149500
early vitellocytes	D915_000642	0.737	0.311618	0.474	0.449569	0.724	0.312	E3 SUMO-protein ligase pli1 [Source:UniProtKB/TrEMBL;Acc:A0A4E0RNM5]	Smp_153010
early vitellocytes	D915_001023	0.737	0.323606	0.474	0.466864	0.859	0.49	Histone deacetylase complex subunit SAP18 [Source:UniProtKB/TrEMBL;Acc:A0A4E0RQN4]	Smp_085480
early vitellocytes	D915_001432	0.737	0.279201	0.474	0.402802	0.588	0.129	Elongation factor Tu GTP-binding domain-containing protein 1 [Source:UniProtKB/TrEMBL;Acc:A0A4E0S3N3]	Smp_000110
early vitellocytes	D915_002078	0.737	0.469735	0.474	0.677684	0.822	0.473	Transcription factor EB [Source:UniProtKB/TrEMBL;Acc:A0A4E0RI08]	Smp_160710
early vitellocytes	D915_002204	0.737	0.306539	0.474	0.442243	0.754	0.347	Putative cytoplasmic exosomal rna helicase ski2 dead-box superfamily protein [Source:UniProtKB/TrEMBL;Acc:A0A4E0RHA8]	Smp_120360
early vitellocytes	D915_003069	0.737	0.241474	0.474	0.348373	0.754	0.304	Tegument antigen (I(H)A) [Source:UniProtKB/TrEMBL;Acc:A0A4E0REX7]	NA
early vitellocytes	D915_007057	0.737	0.323825	0.474	0.467181	0.714	0.305	Paired amphipathic helix protein Sin3a [Source:UniProtKB/TrEMBL;Acc:A0A4E0R851]	Smp_301160
early vitellocytes	D915_008389	0.737	0.293284	0.474	0.423119	0.616	0.171	CI016 protein [Source:UniProtKB/TrEMBL;Acc:A0A4E0R5D4]	NA
early vitellocytes	D915_008624	0.737	0.247396	0.474	0.356918	0.628	0.158	Phosphorylase b kinase regulatory subunit [Source:UniProtKB/TrEMBL;Acc:A0A4E0RXL7]	Smp_149040
early vitellocytes	D915_010222	0.737	0.32801	0.474	0.473219	0.648	0.219	Putative guanine nucleotide-binding protein 3 [Source:UniProtKB/TrEMBL;Acc:A0A4E0R070]	Smp_021070
early vitellocytes	D915_000297	0.736	0.283367	0.472	0.408813	0.628	0.181	Tetratricopeptide repeat protein 27 [Source:UniProtKB/TrEMBL;Acc:A0A4E0RLM3]	Smp_152860
early vitellocytes	D915_001081	0.736	0.332766	0.472	0.48008	0.52	0.053	phosphatidylserine decarboxylase [Source:UniProtKB/TrEMBL;Acc:A0A4E0RJW9]	NA
early vitellocytes	D915_001964	0.736	0.296127	0.472	0.42722	0.814	0.437	Tyrosine--tRNA ligase, cytoplasmic [Source:UniProtKB/TrEMBL;Acc:A0A4E0RY21]	Smp_129210
early vitellocytes	D915_003369	0.736	1.21876	0.472	1.7583	0.475	0.004	Fatty acid-binding protein type 3 [Source:UniProtKB/TrEMBL;Acc:A0A4E0RIB8]	NA
early vitellocytes	D915_003903	0.736	0.261234	0.472	0.376881	0.661	0.221	Pseudouridylate synthase 7 [Source:UniProtKB/TrEMBL;Acc:A0A4E0R8H9]	Smp_129630
early vitellocytes	D915_004760	0.736	0.309107	0.472	0.445948	0.485	0.011	SH3 domain-containing protein [Source:UniProtKB/TrEMBL;Acc:A0A4E0RZC1]	NA
early vitellocytes	D915_005630	0.736	0.647861	0.472	0.934666	0.706	0.303	Ribonucleoside-diphosphate reductase [Source:UniProtKB/TrEMBL;Acc:A0A4E0R952]	Smp_009030
early vitellocytes	D915_005774	0.736	0.258598	0.472	0.373078	0.681	0.23	Calcium channel flower [Source:UniProtKB/TrEMBL;Acc:A0A4E0R8N3]	Smp_088240
early vitellocytes	D915_005971	0.736	0.40562	0.472	0.585186	0.942	0.634	NADH-ubiquinone oxidoreductase subunit mitochondrial [Source:UniProtKB/TrEMBL;Acc:A0A4E0RX66]	Smp_069770
early vitellocytes	D915_006758	0.736	0.277865	0.472	0.400875	0.688	0.252	Amyloid protein-binding protein 2 [Source:UniProtKB/TrEMBL;Acc:A0A4E0R4C5]	Smp_181120
early vitellocytes	D915_007527	0.736	0.334689	0.472	0.482855	0.849	0.464	Serine/threonine-protein phosphatase [Source:UniProtKB/TrEMBL;Acc:A0A4E0RKS8]	Smp_030710
early vitellocytes	D915_008574	0.736	0.288506	0.472	0.416226	0.709	0.286	Putative rab5-interacting protein [Source:UniProtKB/TrEMBL;Acc:A0A4E0RXL0]	NA
early vitellocytes	D915_008992	0.736	0.330889	0.472	0.477371	0.648	0.215	Adenosylhomocysteinase [Source:UniProtKB/TrEMBL;Acc:A0A4E0R1A0]	Smp_028440
early vitellocytes	D915_009803	0.736	0.284722	0.472	0.410766	0.688	0.26	39S ribosomal protein L44 mitochondrial [Source:UniProtKB/TrEMBL;Acc:A0A4E0QWP3]	Smp_138280
early vitellocytes	D915_009817	0.736	0.64923	0.472	0.93664	0.558	0.083	Histone deacetylase [Source:UniProtKB/TrEMBL;Acc:A0A2H1BWU2]	Smp_162370
early vitellocytes	D915_010532	0.736	0.296944	0.472	0.4284	0.761	0.368	C2H2-type domain-containing protein [Source:UniProtKB/TrEMBL;Acc:A0A2H1BSM3]	Smp_320940,Smp_158740
early vitellocytes	D915_001488	0.735	0.290862	0.47	0.419625	0.731	0.306	High affinity cAMP-specific 3' 5'-cyclic phosphodiesterase 7A [Source:UniProtKB/TrEMBL;Acc:A0A4E0RH57]	Smp_153640
early vitellocytes	D915_001857	0.735	0.297369	0.47	0.429013	0.736	0.332	Cysteinyl tRNA synthetase [Source:UniProtKB/TrEMBL;Acc:A0A4E0RY18]	Smp_170800
early vitellocytes	D915_003210	0.735	0.280068	0.47	0.404053	0.761	0.35	NA	NA
early vitellocytes	D915_003745	0.735	0.287485	0.47	0.414753	0.573	0.118	NopRA1 domain-containing protein [Source:UniProtKB/TrEMBL;Acc:A0A4E0S256]	Smp_157140
early vitellocytes	D915_004578	0.735	0.536183	0.47	0.773548	0.54	0.061	Cysteine-rich intestinal protein 1 [Source:UniProtKB/TrEMBL;Acc:A0A4E0RAR7]	NA
early vitellocytes	D915_006164	0.735	0.302811	0.47	0.436865	0.741	0.328	Splicing factor 3B subunit [Source:UniProtKB/TrEMBL;Acc:A0A2H1C8P4]	Smp_067420
early vitellocytes	D915_006215	0.735	0.282248	0.47	0.407197	0.802	0.399	Protein kish [Source:UniProtKB/TrEMBL;Acc:A0A4E0RR18]	Smp_028410
early vitellocytes	D915_006431	0.735	0.2901	0.47	0.418526	0.563	0.104	ATP dependent RNA helicase DHX37 [Source:UniProtKB/TrEMBL;Acc:A0A4E0RQL0]	Smp_123500
early vitellocytes	D915_007076	0.735	0.46908	0.47	0.67674	0.749	0.337	Replication protein A subunit [Source:UniProtKB/TrEMBL;Acc:A0A4E0RMY1]	Smp_080530
early vitellocytes	D915_007514	0.735	0.266886	0.47	0.385035	0.59	0.128	Integrator complex subunit 11 [Source:UniProtKB/TrEMBL;Acc:A0A4E0RLU8]	Smp_073830
early vitellocytes	D915_009266	0.735	0.301441	0.47	0.434888	0.698	0.28	DDE_Tnp_IS1595 domain-containing protein [Source:UniProtKB/TrEMBL;Acc:A0A2H1BVT6]	NA
early vitellocytes	D915_009690	0.735	0.335868	0.47	0.484556	0.827	0.468	Mitochondrial import inner membrane translocase subunit TIM22 [Source:UniProtKB/TrEMBL;Acc:A0A2H1BV48]	Smp_038630
early vitellocytes	D915_010101	0.735	0.346631	0.47	0.500083	0.894	0.548	non-specific serine/threonine protein kinase [Source:UniProtKB/TrEMBL;Acc:A0A4E0QVK5]	Smp_067810
early vitellocytes	D915_000665	0.734	0.25162	0.468	0.363011	0.603	0.15	SWI/SNF matrix-associated actin-dependent regulator of chromatin subfamily B member 1 [Source:UniProtKB/TrEMBL;Acc:A0A4E0RZZ7]	Smp_056860
early vitellocytes	D915_001405	0.734	0.285749	0.468	0.412249	0.633	0.182	Cleft lip and palate associated transmembrane protein 1 [Source:UniProtKB/TrEMBL;Acc:A0A4E0RIH9]	Smp_198530
early vitellocytes	D915_001710	0.734	0.608188	0.468	0.87743	0.482	0.015	Putative calcium-activated potassium channel alpha subunit [Source:UniProtKB/TrEMBL;Acc:A0A4E0RJC8]	Smp_302020
early vitellocytes	D915_002865	0.734	0.380052	0.468	0.5483	0.595	0.15	MAP kinase-activating death domain protein [Source:UniProtKB/TrEMBL;Acc:A0A4E0RFF6]	Smp_150300
early vitellocytes	D915_003853	0.734	0.311693	0.468	0.449677	0.759	0.367	RING finger protein [Source:UniProtKB/TrEMBL;Acc:A0A4E0R9Q0]	NA
early vitellocytes	D915_004697	0.734	0.338045	0.468	0.487697	0.889	0.542	DNA-directed RNA polymerase subunit [Source:UniProtKB/TrEMBL;Acc:A0A4E0RZ98]	Smp_156670
early vitellocytes	D915_005401	0.734	0.519531	0.468	0.749524	0.985	0.768	Transmembrane emp24 domain trafficking protein 2 [Source:UniProtKB/TrEMBL;Acc:A0A2H1CAV1]	Smp_046250
early vitellocytes	D915_005706	0.734	0.368252	0.468	0.531275	0.977	0.854	Eukaryotic translation initiation factor 5 [Source:UniProtKB/TrEMBL;Acc:A0A4E0RAY8]	Smp_122840
early vitellocytes	D915_006470	0.734	0.4451	0.468	0.642143	0.912	0.632	Putative Microtubule-associated protein RP/EB family member [Source:UniProtKB/TrEMBL;Acc:A0A4E0R703]	Smp_054540
early vitellocytes	D915_007216	0.734	0.328319	0.468	0.473664	0.678	0.284	NA	Smp_129990
early vitellocytes	D915_000322	0.733	0.321977	0.466	0.464515	0.47	0.003	Protein F37C4.5 [Source:UniProtKB/TrEMBL;Acc:A0A4E0S474]	Smp_139100
early vitellocytes	D915_001799	0.733	0.213048	0.466	0.307363	0.593	0.111	HECT domain-containing protein [Source:UniProtKB/TrEMBL;Acc:A0A4E0RJ83]	NA
early vitellocytes	D915_001825	0.733	0.354434	0.466	0.51134	0.867	0.538	Splicing factor 3B subunit [Source:UniProtKB/TrEMBL;Acc:A0A4E0RIR5]	Smp_141630
early vitellocytes	D915_002516	0.733	0.307149	0.466	0.443122	0.51	0.037	Regulating synaptic membrane exocytosis protein 2 [Source:UniProtKB/TrEMBL;Acc:A0A4E0S1K9]	Smp_241950
early vitellocytes	D915_003011	0.733	0.265425	0.466	0.382928	0.598	0.153	Large subunit GTPase 1 [Source:UniProtKB/TrEMBL;Acc:A0A4E0RES9]	Smp_147850
early vitellocytes	D915_004121	0.733	0.32174	0.466	0.464173	0.862	0.514	Smooth isoform P [Source:UniProtKB/TrEMBL;Acc:A0A4E0R8G6]	Smp_149700
early vitellocytes	D915_005240	0.733	0.347795	0.466	0.501762	0.94	0.618	MICOS complex subunit [Source:UniProtKB/TrEMBL;Acc:A0A4E0RCI6]	NA
early vitellocytes	D915_007091	0.733	0.337893	0.466	0.487477	0.902	0.582	26S proteasome regulatory subunit 7 [Source:UniProtKB/TrEMBL;Acc:A0A2H1C342]	Smp_012470
early vitellocytes	D915_007444	0.733	0.352387	0.466	0.508387	0.947	0.627	Nuclear transport factor 2 [Source:UniProtKB/TrEMBL;Acc:A0A4E0R2X6]	Smp_037700
early vitellocytes	D915_008883	0.733	0.384694	0.466	0.554995	0.932	0.591	Casein kinase II subunit beta [Source:UniProtKB/TrEMBL;Acc:A0A4E0RX98]	Smp_025010
early vitellocytes	D915_009316	0.733	0.283247	0.466	0.408639	0.671	0.247	mRNA export protein rae1 [Source:UniProtKB/TrEMBL;Acc:A0A4E0RFM7]	Smp_060170
early vitellocytes	D915_009421	0.733	0.307642	0.466	0.443834	0.862	0.492	protein-serine/threonine phosphatase [Source:UniProtKB/TrEMBL;Acc:A0A4E0QWA4]	Smp_090860
early vitellocytes	D915_010619	0.733	0.270319	0.466	0.389988	0.643	0.216	PHD and RING finger domain-containing protein 1 [Source:UniProtKB/TrEMBL;Acc:A0A4E0QUL1]	Smp_179000
early vitellocytes	D915_000544	0.732	0.278261	0.464	0.401446	0.616	0.178	PAP-associated domain-containing protein 5 [Source:UniProtKB/TrEMBL;Acc:A0A4E0RY41]	Smp_145600
early vitellocytes	D915_001113	0.732	0.24246	0.464	0.349796	0.668	0.236	IK cytokine down-regulator of HLA II [Source:UniProtKB/TrEMBL;Acc:A0A4E0S2V7]	Smp_004480
early vitellocytes	D915_005419	0.732	0.272046	0.464	0.392479	0.643	0.198	Sphingomyelin phosphodiesterase 4 [Source:UniProtKB/TrEMBL;Acc:A0A4E0R8S9]	Smp_104600
early vitellocytes	D915_005986	0.732	0.278588	0.464	0.401918	0.693	0.256	Nodal modulator 1 [Source:UniProtKB/TrEMBL;Acc:A0A4E0R686]	Smp_143730
early vitellocytes	D915_007987	0.732	0.380453	0.464	0.548878	0.638	0.233	Actin-related protein 2/3 complex subunit 5 [Source:UniProtKB/TrEMBL;Acc:A0A4E0RKA7]	Smp_073720
early vitellocytes	D915_008346	0.732	0.309828	0.464	0.446987	0.676	0.255	Mitotic checkpoint protein BUB3 [Source:UniProtKB/TrEMBL;Acc:A0A4E0R3J9]	Smp_045060
early vitellocytes	D915_009439	0.732	0.384806	0.464	0.555158	0.947	0.644	26S proteasome non-ATPase regulatory subunit 2 [Source:UniProtKB/TrEMBL;Acc:A0A4E0QY70]	Smp_000030
early vitellocytes	D915_002209	0.731	0.325102	0.462	0.469023	0.905	0.559	Aminopeptidase [Source:UniProtKB/TrEMBL;Acc:A0A4E0RW77]	Smp_091470
early vitellocytes	D915_002694	0.731	0.449169	0.462	0.648013	0.879	0.583	Serine incorporator 3 [Source:UniProtKB/TrEMBL;Acc:A0A4E0RFP2]	Smp_248030
early vitellocytes	D915_004706	0.731	0.345177	0.462	0.497985	0.927	0.604	Secreted protein [Source:UniProtKB/TrEMBL;Acc:A0A4E0RCY2]	NA
early vitellocytes	D915_007850	0.731	0.274992	0.462	0.39673	0.781	0.382	Microtubule-actin cross-linking factor 1 isoforms 1/2/3/5 [Source:UniProtKB/TrEMBL;Acc:A0A4E0R5T9]	NA
early vitellocytes	D915_009340	0.731	0.298636	0.462	0.430841	0.751	0.342	SCO cytochrome oxidase deficient protein 1 [Source:UniProtKB/TrEMBL;Acc:A0A4E0RFD3]	Smp_034700
early vitellocytes	D915_009673	0.731	0.314883	0.462	0.45428	0.565	0.114	NA	Smp_241450
early vitellocytes	D915_010693	0.731	0.341957	0.462	0.493339	0.819	0.434	DEK_C domain-containing protein [Source:UniProtKB/TrEMBL;Acc:A0A4E0QTV6]	NA
early vitellocytes	D915_002868	0.73	0.472239	0.46	0.681297	0.977	0.787	ATP synthase subunit beta [Source:UniProtKB/TrEMBL;Acc:A0A2H1CLC7]	Smp_038100
early vitellocytes	D915_003025	0.73	0.303069	0.46	0.437236	0.859	0.501	26S proteasome non-ATPase regulatory subunit 6 [Source:UniProtKB/TrEMBL;Acc:A0A4E0S2P7]	Smp_052870
early vitellocytes	D915_003530	0.73	0.294651	0.46	0.425091	0.601	0.171	Ubiquitin carboxyl-terminal hydrolase [Source:UniProtKB/TrEMBL;Acc:A0A4E0RA90]	NA
early vitellocytes	D915_003574	0.73	1.47451	0.46	2.12726	0.482	0.024	NA	NA
early vitellocytes	D915_005270	0.73	0.383744	0.46	0.553625	0.965	0.705	26S proteasome regulatory subunit [Source:UniProtKB/TrEMBL;Acc:A0A4E0RSQ6]	Smp_017070
early vitellocytes	D915_005648	0.73	0.296256	0.46	0.427408	0.568	0.121	NA	NA
early vitellocytes	D915_006344	0.73	0.226447	0.46	0.326694	0.736	0.304	Splicing factor 3B subunit 5 [Source:UniProtKB/TrEMBL;Acc:A0A2H1C630]	Smp_135740
early vitellocytes	D915_000740	0.729	0.281053	0.458	0.405474	0.739	0.334	RNA helicase [Source:UniProtKB/TrEMBL;Acc:A0A4E0RLK4]	Smp_333940
early vitellocytes	D915_003359	0.729	0.236818	0.458	0.341656	0.593	0.148	Putative Golgi pH regulator C [Source:UniProtKB/TrEMBL;Acc:A0A4E0RGK0]	Smp_342980
early vitellocytes	D915_004291	0.729	0.37315	0.458	0.538342	0.965	0.674	NADH dehydrogenase [ubiquinone] 1 alpha subcomplex subunit 13 [Source:UniProtKB/TrEMBL;Acc:A0A4E0RZN7]	Smp_004550
early vitellocytes	D915_004459	0.729	0.274338	0.458	0.395786	0.671	0.25	O-phosphoseryl-tRNA(Sec) selenium transferase [Source:UniProtKB/TrEMBL;Acc:A0A4E0RBW8]	Smp_164050
early vitellocytes	D915_005885	0.729	0.271018	0.458	0.390996	0.626	0.199	Vezatin domain-containing protein [Source:UniProtKB/TrEMBL;Acc:A0A4E0RAQ4]	Smp_242220
early vitellocytes	D915_007380	0.729	0.273492	0.458	0.394566	0.746	0.341	Transcription factor Dp 1 [Source:UniProtKB/TrEMBL;Acc:A0A4E0R379]	Smp_210520
early vitellocytes	D915_007858	0.729	0.267126	0.458	0.385382	0.568	0.12	tRNA-5-taurinomethyluridine 2-sulfurtransferase [Source:UniProtKB/TrEMBL;Acc:A0A4E0R727]	Smp_346570
early vitellocytes	D915_008339	0.729	0.253286	0.458	0.365414	0.771	0.357	Farnesyl pyrophosphate synthase vrtD [Source:UniProtKB/TrEMBL;Acc:A0A4E0R691]	Smp_070710
early vitellocytes	D915_008725	0.729	0.278588	0.458	0.401918	0.616	0.173	Alba domain-containing protein [Source:UniProtKB/TrEMBL;Acc:A0A4E0QYS7]	Smp_032120,Smp_139580
early vitellocytes	D915_008762	0.729	0.296864	0.458	0.428285	0.746	0.359	N-acetyltransferase NAT13 [Source:UniProtKB/TrEMBL;Acc:A0A4E0R4W9]	Smp_006780
early vitellocytes	D915_009019	0.729	0.293391	0.458	0.423274	0.807	0.449	Anamorsin homolog [Source:UniProtKB/TrEMBL;Acc:A0A4E0RX35]	Smp_207000
early vitellocytes	D915_009181	0.729	0.403814	0.458	0.582581	0.54	0.093	MAP kinase-activating death domain protein [Source:UniProtKB/TrEMBL;Acc:A0A4E0R1L6]	Smp_150300
early vitellocytes	D915_010253	0.729	0.365029	0.458	0.526625	0.97	0.675	ATP synthase subunit [Source:UniProtKB/TrEMBL;Acc:A0A2H1BTK4]	Smp_129080
early vitellocytes	D915_010597	0.729	0.260215	0.458	0.375411	0.626	0.193	UDP-N-acetylglucosamine--peptide N-acetylglucosaminyltransferase 110 kDa subunit [Source:UniProtKB/TrEMBL;Acc:A0A4E0QU53]	Smp_046930
early vitellocytes	D915_001017	0.728	0.312917	0.456	0.451444	0.794	0.418	Alanyl tRNA synthetase cytoplasmic [Source:UniProtKB/TrEMBL;Acc:A0A4E0RIY4]	Smp_038240
early vitellocytes	D915_003085	0.728	0.452842	0.456	0.653313	0.97	0.768	Small ubiquitin-related modifier [Source:UniProtKB/TrEMBL;Acc:A0A2H1CJT1]	Smp_045510
early vitellocytes	D915_005313	0.728	0.304564	0.456	0.439393	0.651	0.238	Zinc finger matrin-type protein 2 [Source:UniProtKB/TrEMBL;Acc:A0A2H1CBG3]	Smp_095680
early vitellocytes	D915_008349	0.728	0.306909	0.456	0.442775	0.593	0.16	TOG domain-containing protein [Source:UniProtKB/TrEMBL;Acc:A0A4E0RIW5]	NA
early vitellocytes	D915_009004	0.728	0.222923	0.456	0.32161	0.686	0.259	Oxysterol-binding protein [Source:UniProtKB/TrEMBL;Acc:A0A4E0QYC0]	Smp_058980
early vitellocytes	D915_009499	0.728	0.324779	0.456	0.468557	0.661	0.253	NA	Smp_155790
early vitellocytes	D915_000133	0.727	0.323455	0.454	0.466647	0.829	0.458	Mitochondrial intermembrane space import and assembly protein 40 [Source:UniProtKB/TrEMBL;Acc:A0A4E0RKS1]	Smp_062830
early vitellocytes	D915_001091	0.727	0.516969	0.454	0.745829	0.465	0.011	AKAP7_NLS domain-containing protein [Source:UniProtKB/TrEMBL;Acc:A0A4E0RJX6]	Smp_148700
early vitellocytes	D915_001764	0.727	0.558923	0.454	0.806355	0.467	0.013	Death domain-containing protein [Source:UniProtKB/TrEMBL;Acc:A0A4E0RYL1]	NA
early vitellocytes	D915_002641	0.727	0.419545	0.454	0.605275	0.91	0.659	Proteasome 26S subunit subunit 4 ATPase [Source:UniProtKB/TrEMBL;Acc:A0A4E0RVM4]	Smp_173840
early vitellocytes	D915_003608	0.727	0.327167	0.454	0.472002	0.603	0.17	Zinc finger protein [Source:UniProtKB/TrEMBL;Acc:A0A4E0R9L1]	NA
early vitellocytes	D915_004867	0.727	0.52777	0.454	0.761411	0.651	0.233	Ras GTP-binding protein Rho1 [Source:UniProtKB/TrEMBL;Acc:A0A4E0R7E0]	Smp_072140
early vitellocytes	D915_005144	0.727	1.17022	0.454	1.68827	0.457	0.005	Mediator of rna polymerase ii transcription subunit 26 [Source:UniProtKB/TrEMBL;Acc:A0A4E0RC50]	NA
early vitellocytes	D915_008102	0.727	0.410605	0.454	0.592377	0.997	0.887	Heat shock 70 kDa protein 4 [Source:UniProtKB/TrEMBL;Acc:A0A4E0R492]	Smp_069130
early vitellocytes	D915_009070	0.727	0.269838	0.454	0.389294	0.643	0.209	Histone-lysine N-methyltransferase MLL3 [Source:UniProtKB/TrEMBL;Acc:A0A2H1BWU4]	Smp_138030
early vitellocytes	D915_009704	0.727	0.394101	0.454	0.568568	0.945	0.678	Acetyl-CoA hydrolase [Source:UniProtKB/TrEMBL;Acc:A0A4E0QVH7]	NA
early vitellocytes	D915_003901	0.726	0.449339	0.452	0.648259	0.952	0.734	DEAD-box ATP-dependent RNA helicase 30 [Source:UniProtKB/TrEMBL;Acc:A0A2H1CFJ4]	Smp_013790
early vitellocytes	D915_004075	0.726	0.398469	0.452	0.57487	0.638	0.228	Putative Remodeling and spacing factor 1/sw [Source:UniProtKB/TrEMBL;Acc:A0A4E0RU90]	NA
early vitellocytes	D915_006102	0.726	0.238345	0.452	0.343859	0.736	0.342	Putative Dynamin-associated protein [Source:UniProtKB/TrEMBL;Acc:A0A4E0R9A3]	NA
early vitellocytes	D915_009017	0.726	0.310312	0.452	0.447686	0.862	0.514	N-alpha-acetyltransferase 16 NatA auxiliary subunit [Source:UniProtKB/TrEMBL;Acc:A0A4E0QY80]	Smp_062520
early vitellocytes	D915_001122	0.725	0.349057	0.45	0.503583	0.465	0.014	Homeobox domain-containing protein [Source:UniProtKB/TrEMBL;Acc:A0A4E0S3U6]	Smp_035650
early vitellocytes	D915_001161	0.725	0.333407	0.45	0.481004	0.686	0.289	CTP synthase [Source:UniProtKB/TrEMBL;Acc:A0A4E0RKT6]	Smp_311050
early vitellocytes	D915_001283	0.725	0.246603	0.45	0.355773	0.616	0.182	E3 ubiquitin-protein ligase ZNRF1/2 [Source:UniProtKB/TrEMBL;Acc:A0A2H1CT29]	NA
early vitellocytes	D915_001297	0.725	0.287021	0.45	0.414084	0.53	0.09	Band 4.1 protein 2 [Source:UniProtKB/TrEMBL;Acc:A0A4E0RQ54]	Smp_164880,Smp_327030
early vitellocytes	D915_001424	0.725	0.487203	0.45	0.702886	0.676	0.296	cAMP-dependent protein kinase catalytic subunit alpha [Source:UniProtKB/TrEMBL;Acc:A0A4E0RIC2]	Smp_152330
early vitellocytes	D915_001691	0.725	0.246202	0.45	0.355195	0.739	0.354	Protein phosphatase 2C [Source:UniProtKB/TrEMBL;Acc:A0A4E0S2B4]	NA
early vitellocytes	D915_001854	0.725	0.32078	0.45	0.462787	0.508	0.067	E3 ubiquitin-protein ligase RFWD3 [Source:UniProtKB/TrEMBL;Acc:A0A4E0RHR5]	Smp_337470
early vitellocytes	D915_002396	0.725	0.314495	0.45	0.45372	0.852	0.532	Homeodomain-like superfamily protein [Source:UniProtKB/TrEMBL;Acc:A0A4E0S322]	Smp_309970
early vitellocytes	D915_002935	0.725	0.32771	0.45	0.472785	0.741	0.358	Single-strand DNA-binding protein [Source:UniProtKB/TrEMBL;Acc:A0A4E0RGZ2]	NA
early vitellocytes	D915_003057	0.725	0.251278	0.45	0.362518	0.593	0.169	2-oxoglutarate and iron-dependent oxygenase domain-containing protein 2 [Source:UniProtKB/TrEMBL;Acc:A0A4E0RWX3]	NA
early vitellocytes	D915_003166	0.725	0.270405	0.45	0.390112	0.58	0.141	Putative rna 3' terminal phosphate cyclase [Source:UniProtKB/TrEMBL;Acc:A0A4E0RG75]	Smp_102450
early vitellocytes	D915_004124	0.725	0.548067	0.45	0.790694	0.46	0.009	Tetraspanin-1 [Source:UniProtKB/TrEMBL;Acc:A0A4E0RTX9]	NA
early vitellocytes	D915_004184	0.725	0.259706	0.45	0.374677	0.719	0.329	Cyclin-C [Source:UniProtKB/TrEMBL;Acc:A0A4E0RC68]	NA
early vitellocytes	D915_004188	0.725	0.366148	0.45	0.52824	0.874	0.578	MRH domain-containing protein [Source:UniProtKB/TrEMBL;Acc:A0A4E0RBH6]	Smp_149050
early vitellocytes	D915_004258	0.725	0.287776	0.45	0.415173	0.553	0.107	RecQ-mediated genome instability protein 1 [Source:UniProtKB/TrEMBL;Acc:A0A4E0RTM2]	Smp_073800
early vitellocytes	D915_004897	0.725	0.296377	0.45	0.427581	0.842	0.467	Cyclin-dependent kinase 12 [Source:UniProtKB/TrEMBL;Acc:A0A4E0RYN1]	Smp_007510
early vitellocytes	D915_006146	0.725	0.292499	0.45	0.421987	0.741	0.362	Nuclear RNA export factor 1 [Source:UniProtKB/TrEMBL;Acc:A0A4E0S061]	Smp_345350
early vitellocytes	D915_006545	0.725	0.366409	0.45	0.528617	0.633	0.214	Syntaxin-binding protein 5 [Source:UniProtKB/TrEMBL;Acc:A0A4E0RNV4]	Smp_347640
early vitellocytes	D915_006891	0.725	0.426663	0.45	0.615544	0.995	0.94	Cytoplasmic actin [Source:UniProtKB/TrEMBL;Acc:A0A2H1C3Q6]	Smp_306600,Smp_183710
early vitellocytes	D915_007618	0.725	0.252979	0.45	0.364972	0.568	0.125	GTP binding protein era [Source:UniProtKB/TrEMBL;Acc:A0A4E0R0Z8]	Smp_305120,Smp_305130
early vitellocytes	D915_009852	0.725	0.648958	0.45	0.936249	0.987	0.814	Phosphoglycerate mutase [Source:UniProtKB/TrEMBL;Acc:A0A4E0QVE2]	Smp_096760
early vitellocytes	D915_002322	0.724	0.410656	0.448	0.592452	0.497	0.047	SPRY domain containing protein [Source:UniProtKB/TrEMBL;Acc:A0A4E0RH04]	Smp_194800
early vitellocytes	D915_003334	0.724	0.29218	0.448	0.421526	0.927	0.623	Alpha-adducin [Source:UniProtKB/TrEMBL;Acc:A0A4E0RIL9]	Smp_014670
early vitellocytes	D915_006305	0.724	0.659116	0.448	0.950904	0.802	0.503	Glucose-regulated protein 78 [Source:UniProtKB/TrEMBL;Acc:A0A2H1C9Z2]	Smp_049550
early vitellocytes	D915_006461	0.724	0.295392	0.448	0.426161	0.807	0.439	Cytoskeleton-associated protein 5 [Source:UniProtKB/TrEMBL;Acc:A0A4E0RXG1]	Smp_054790
early vitellocytes	D915_007696	0.724	0.187459	0.448	0.270446	0.621	0.167	WW domain-containing protein [Source:UniProtKB/TrEMBL;Acc:A0A4E0RVI1]	Smp_180160
early vitellocytes	D915_010760	0.724	0.375555	0.448	0.541811	0.93	0.608	Putative ATP-dependent RNA helicase DDX17 [Source:UniProtKB/TrEMBL;Acc:A0A4E0RAS5]	Smp_133120
early vitellocytes	D915_000563	0.723	0.478695	0.446	0.690611	0.992	0.83	phosphoenolpyruvate carboxykinase (GTP) [Source:UniProtKB/TrEMBL;Acc:A0A4E0RNQ1]	NA
early vitellocytes	D915_001770	0.723	0.284625	0.446	0.410627	0.693	0.283	dynamin GTPase [Source:UniProtKB/TrEMBL;Acc:A0A4E0S220]	Smp_129050
early vitellocytes	D915_002295	0.723	0.250318	0.446	0.361132	0.678	0.283	Nucleolar protein 6 [Source:UniProtKB/TrEMBL;Acc:A0A4E0S1W0]	Smp_149070
early vitellocytes	D915_002739	0.723	0.38272	0.446	0.552149	0.91	0.601	Dolichyl-diphosphooligosaccharide--protein glycosyltransferase subunit 1 [Source:UniProtKB/TrEMBL;Acc:A0A4E0RFJ8]	Smp_105680
early vitellocytes	D915_003463	0.723	0.299309	0.446	0.431811	0.698	0.311	Metastasis suppressor protein 1 [Source:UniProtKB/TrEMBL;Acc:A0A4E0RUH2]	Smp_039160
early vitellocytes	D915_003524	0.723	0.320435	0.446	0.46229	0.729	0.311	Lon protease homolog, mitochondrial [Source:UniProtKB/TrEMBL;Acc:A0A4E0S262]	Smp_126490
early vitellocytes	D915_004294	0.723	0.25718	0.446	0.371032	0.789	0.422	E3 ubiquitin-protein ligase [Source:UniProtKB/TrEMBL;Acc:A0A4E0RTW0]	Smp_337110
early vitellocytes	D915_006524	0.723	0.280616	0.446	0.404843	0.653	0.234	Palmitoyl-protein thioesterase 1 [Source:UniProtKB/TrEMBL;Acc:A0A4E0R363]	Smp_142970,Smp_142980
early vitellocytes	D915_008203	0.723	0.260049	0.446	0.375171	0.626	0.205	DNA-repair protein complementing XP-A cell [Source:UniProtKB/TrEMBL;Acc:A0A4E0R1B8]	Smp_010260
early vitellocytes	D915_008205	0.723	0.272609	0.446	0.393291	0.673	0.268	26S proteasome non-ATPase regulatory subunit 5 [Source:UniProtKB/TrEMBL;Acc:A0A4E0R1J4]	Smp_125800
early vitellocytes	D915_008589	0.723	0.275291	0.446	0.397161	0.636	0.225	Vacuolar protein sorting-associated protein 53 [Source:UniProtKB/TrEMBL;Acc:A0A4E0R395]	Smp_168050
early vitellocytes	D915_008800	0.723	0.26974	0.446	0.389152	0.879	0.528	C2H2-type domain-containing protein [Source:UniProtKB/TrEMBL;Acc:A0A4E0RHJ9]	NA
early vitellocytes	D915_009282	0.723	0.264551	0.446	0.381666	0.636	0.21	Lipase maturation factor [Source:UniProtKB/TrEMBL;Acc:A0A4E0QXQ3]	Smp_026910
early vitellocytes	D915_009385	0.723	0.246213	0.446	0.355211	0.573	0.14	Telomerase protein component 1 [Source:UniProtKB/TrEMBL;Acc:A0A4E0RWY5]	Smp_308100,Smp_308110,Smp_157980
early vitellocytes	D915_009846	0.723	0.257383	0.446	0.371324	0.686	0.285	Protein lin 9 [Source:UniProtKB/TrEMBL;Acc:A0A4E0QXX8]	NA
early vitellocytes	D915_000060	0.722	0.27645	0.444	0.398833	0.548	0.117	Superkiller viralicidic activity 2 2 [Source:UniProtKB/TrEMBL;Acc:A0A4E0RN38]	Smp_333030
early vitellocytes	D915_000926	0.722	0.957866	0.444	1.38191	0.495	0.068	G_PROTEIN_RECEP_F1_2 domain-containing protein [Source:UniProtKB/TrEMBL;Acc:A0A4E0RMI5]	Smp_332250
early vitellocytes	D915_002737	0.722	0.243061	0.444	0.350663	0.588	0.156	Protein-serine/threonine kinase [Source:UniProtKB/TrEMBL;Acc:A0A4E0RIT9]	NA
early vitellocytes	D915_004573	0.722	0.251935	0.444	0.363465	0.696	0.294	UV-stimulated scaffold protein A [Source:UniProtKB/TrEMBL;Acc:A0A4E0R768]	Smp_032930
early vitellocytes	D915_005124	0.722	0.653384	0.444	0.942634	0.608	0.207	Glycosyltransferase 1 domain-containing protein 1 [Source:UniProtKB/TrEMBL;Acc:A0A4E0RCH8]	Smp_246400
early vitellocytes	D915_005433	0.722	0.262139	0.444	0.378186	0.744	0.35	Dynactin subunit 1 [Source:UniProtKB/TrEMBL;Acc:A0A4E0RBT7]	Smp_149200
early vitellocytes	D915_006597	0.722	0.228519	0.444	0.329683	0.603	0.168	Actin protein 2/3 complex subunit 1A [Source:UniProtKB/TrEMBL;Acc:A0A4E0R5G9]	Smp_245300
early vitellocytes	D915_010197	0.722	0.236056	0.444	0.340557	0.568	0.137	Methionine aminopeptidase [Source:UniProtKB/TrEMBL;Acc:A0A4E0R0E3]	Smp_142010
early vitellocytes	D915_000362	0.721	0.279495	0.442	0.403226	0.666	0.281	Serine/threonine-protein phosphatase [Source:UniProtKB/TrEMBL;Acc:A0A4E0RIS4]	Smp_035580
early vitellocytes	D915_003214	0.721	0.94786	0.442	1.36747	0.844	0.552	Chromobox protein 1 (Heterochromatin protein 1 beta) [Source:UniProtKB/TrEMBL;Acc:A0A4E0RWP3]	Smp_179650
early vitellocytes	D915_004529	0.721	0.294455	0.442	0.424808	0.626	0.231	NA	NA
early vitellocytes	D915_004580	0.721	0.226875	0.442	0.327312	0.608	0.169	Reactive oxygen species modulator 1 [Source:UniProtKB/TrEMBL;Acc:A0A4E0REJ6]	NA
early vitellocytes	D915_005404	0.721	0.231049	0.442	0.333333	0.726	0.337	1-acylglycerol-3-phosphate O-acyltransferase 6 (Lysophosphatidic acid acyltransferase zeta) [Source:UniProtKB/TrEMBL;Acc:A0A4E0R9T0]	Smp_214350
early vitellocytes	D915_006519	0.721	0.330341	0.442	0.476581	0.907	0.588	Nucleolar and coiled-body phosphoprotein 1 [Source:UniProtKB/TrEMBL;Acc:A0A4E0R675]	Smp_110280
early vitellocytes	D915_006732	0.721	0.259259	0.442	0.374032	0.58	0.163	Mob as tumor suppressor [Source:UniProtKB/TrEMBL;Acc:A0A4E0R987]	Smp_070610
early vitellocytes	D915_007458	0.721	0.269623	0.442	0.388983	0.601	0.169	Alpha-1,3-glucosyltransferase [Source:UniProtKB/TrEMBL;Acc:A0A4E0RJZ3]	Smp_151520
early vitellocytes	D915_008284	0.721	0.24615	0.442	0.355119	0.578	0.151	WD repeat containing protein 36 [Source:UniProtKB/TrEMBL;Acc:A0A4E0R0U9]	Smp_267100
early vitellocytes	D915_008373	0.721	0.243342	0.442	0.351069	0.671	0.273	Leukocyte receptor cluster member 1 [Source:UniProtKB/TrEMBL;Acc:A0A4E0R074]	Smp_058780
[truncated: 3,667 more rows]
