# Supplementary material for: Single-cell transcriptomics identifies a p21-activated kinase important for survival of the zoonotic parasite Fasciola hepatica
Source: iScience. 2026 Jul 16;29(8):116778. doi: 10.1016/j.isci.2026.116778 (PMC13400776; doi:10.1016/j.isci.2026.116778)
Supplement: Table S3. GO terms enriched in clusters [file mmc4.xlsx]

## Sheet: GO terms
Table S3. GO terms enriched in clusters
Each cluster has individual tab with list of GO terms enriched in the cluster

## Sheet: gut
Type	GO.ID	Term	Annotated	Significant	Expected	topGO	Genes
MF	GO:0008234	cysteine-type peptidase activity	93	17	1.92	1.1e-08	D915_000674,D915_002224,D915_002992,D915_005527,D915_005957,D915_005958,D915_007020,D915_008045,D915_009243,D915_009311,D915_009795,D915_010438,D915_010675,D915_010874,D915_010977,D915_011077,D915_011152
MF	GO:0004197	cysteine-type endopeptidase activity	21	5	0.43	3.2e-05	D915_000674,D915_002992,D915_005958,D915_007020,D915_008045
MF	GO:0005544	calcium-dependent phospholipid binding	11	4	0.23	5.1e-05	D915_000997,D915_002889,D915_003086,D915_007003
MF	GO:0005509	calcium ion binding	216	13	4.45	0.00045	D915_000674,D915_000803,D915_000997,D915_001367,D915_001370,D915_002161,D915_002889,D915_003086,D915_003183,D915_003622,D915_004312,D915_005342,D915_007003
MF	GO:0032934	sterol binding	4	2	0.08	0.00246	D915_009347,D915_010479
MF	GO:0140359	ABC-type transporter activity	25	3	0.52	0.01409	D915_001064,D915_007008,D915_007376
MF	GO:0004866	endopeptidase inhibitor activity	26	3	0.54	0.01569	D915_004028,D915_007753,D915_009335
MF	GO:0003735	structural constituent of ribosome	129	7	2.66	0.01665	D915_003622,D915_003653,D915_011250,D915_011251,D915_011252,D915_011253,D915_011255
MF	GO:0004180	carboxypeptidase activity	12	2	0.25	0.02428	D915_001069,D915_009593
MF	GO:0008236	serine-type peptidase activity	31	3	0.64	0.02519	D915_001069,D915_006213,D915_009593
BP	GO:0006508	proteolysis	273	21	5.48	5e-08	D915_000674,D915_001069,D915_002224,D915_002992,D915_005527,D915_005957,D915_005958,D915_006213,D915_007020,D915_007503,D915_008045,D915_009243,D915_009311,D915_009593,D915_009795,D915_010438,D915_010675,D915_010874,D915_010977,D915_011077,D915_011152
BP	GO:0015918	sterol transport	5	3	0.1	7.6e-05	D915_000724,D915_009347,D915_010479
BP	GO:0050790	regulation of catalytic activity	50	4	1	0.003	D915_001894,D915_005958,D915_007020,D915_008045
BP	GO:1903818	positive regulation of voltage-gated pot...	7	2	0.14	0.0078	D915_008235,D915_009743
BP	GO:0030431	sleep	7	2	0.14	0.0078	D915_008235,D915_009743
BP	GO:0032222	regulation of synaptic transmission, cho...	7	2	0.14	0.0078	D915_008235,D915_009743
BP	GO:0006099	tricarboxylic acid cycle	16	2	0.32	0.0398	D915_006076,D915_006584
BP	GO:0007155	cell adhesion	80	5	1.6	0.041	D915_000663,D915_000704,D915_001746,D915_002161,D915_005342

## Sheet: unknown 3
Type	GO.ID	Term	Annotated	Significant	Expected	topGO	Genes
MF	GO:0003735	structural constituent of ribosome	129	7	0.53	5.4e-07	D915_011250,D915_011251,D915_011252,D915_011253,D915_011254,D915_011255,D915_011317
MF	GO:0004867	serine-type endopeptidase inhibitor acti...	21	2	0.09	0.0033	D915_002386,D915_004276
MF	GO:0016615	malate dehydrogenase activity	4	1	0.02	0.0164	D915_004345
MF	GO:0050661	NADP binding	5	1	0.02	0.0204	D915_008934
MF	GO:0005484	SNAP receptor activity	6	1	0.02	0.0245	D915_004724
MF	GO:0005245	voltage-gated calcium channel activity	6	1	0.02	0.0245	D915_003986
MF	GO:0042802	identical protein binding	8	1	0.03	0.0325	D915_000539
MF	GO:0005507	copper ion binding	8	1	0.03	0.0325	D915_001520
MF	GO:0016831	carboxy-lyase activity	11	1	0.05	0.0444	D915_004205
MF	GO:0016620	oxidoreductase activity, acting on the a...	12	1	0.05	0.0484	D915_008934
BP	GO:0006006	glucose metabolic process	8	2	0.02	0.0036	D915_004205,D915_008934
BP	GO:0043648	dicarboxylic acid metabolic process	6	1	0.01	0.0123	D915_004345
BP	GO:0006094	gluconeogenesis	6	1	0.01	0.0123	D915_004205
BP	GO:0061025	membrane fusion	7	1	0.01	0.0143	D915_004724
BP	GO:0009263	deoxyribonucleotide biosynthetic process	7	1	0.01	0.0143	D915_009802
BP	GO:0006890	retrograde vesicle-mediated transport, G...	8	1	0.02	0.0163	D915_004724
BP	GO:0090502	RNA phosphodiester bond hydrolysis, endo...	16	1	0.03	0.0324	D915_007390
BP	GO:0006099	tricarboxylic acid cycle	16	1	0.03	0.0324	D915_004345
BP	GO:0006096	glycolytic process	17	1	0.03	0.0344	D915_008934
BP	GO:0006888	endoplasmic reticulum to Golgi vesicle-m...	20	1	0.04	0.0403	D915_004724
BP	GO:0070588	calcium ion transmembrane transport	23	1	0.05	0.0462	D915_003986

## Sheet: elf5+
Type	GO.ID	Term	Annotated	Significant	Expected	topGO	Genes
MF	GO:0004114	3',5'-cyclic-nucleotide phosphodiesteras...	15	5	0.34	1.5e-05	D915_000083,D915_001058,D915_001488,D915_001976,D915_004033
MF	GO:0005245	voltage-gated calcium channel activity	6	3	0.14	0.00022	D915_000024,D915_001184,D915_003986
MF	GO:0005516	calmodulin binding	21	4	0.48	0.00117	D915_001447,D915_002445,D915_003293,D915_005852
MF	GO:0005509	calcium ion binding	216	12	4.95	0.00375	D915_000024,D915_000166,D915_000996,D915_001184,D915_001675,D915_002606,D915_002889,D915_003622,D915_003764,D915_005205,D915_005342,D915_007850
MF	GO:0005085	guanyl-nucleotide exchange factor activi...	56	5	1.28	0.0088	D915_000270,D915_001383,D915_001504,D915_002024,D915_002862
MF	GO:0003735	structural constituent of ribosome	129	8	2.96	0.00921	D915_003622,D915_003653,D915_011250,D915_011251,D915_011252,D915_011253,D915_011254,D915_011255
MF	GO:0004714	transmembrane receptor protein tyrosine ...	7	2	0.16	0.01016	D915_002360,D915_003452
MF	GO:0005544	calcium-dependent phospholipid binding	11	2	0.25	0.02507	D915_000996,D915_002889
MF	GO:0106310	protein serine kinase activity	11	2	0.25	0.02507	D915_004859,D915_006871
MF	GO:0015297	antiporter activity	21	3	0.48	0.03919	D915_002037,D915_003293,D915_005707
MF	GO:0004970	ionotropic glutamate receptor activity	14	2	0.32	0.03967	D915_002434,D915_005100
MF	GO:0003777	microtubule motor activity	60	4	1.38	0.04173	D915_003224,D915_003777,D915_006285,D915_007419
BP	GO:0007165	signal transduction	456	27	9.87	0.00026	D915_000071,D915_000083,D915_000158,D915_000217,D915_000270,D915_000663,D915_000810,D915_001058,D915_001447,D915_001488,D915_001976,D915_002024,D915_002353,D915_002434,D915_002617,D915_002954,D915_003325,D915_003452,D915_003733,D915_004033,D915_004110,D915_004627,D915_004729,D915_004859,D915_005100,D915_006627,D915_006871
BP	GO:0034765	regulation of ion transmembrane transpor...	28	5	0.61	0.0006	D915_000024,D915_000810,D915_001184,D915_003986,D915_004562
BP	GO:0070588	calcium ion transmembrane transport	23	4	0.5	0.00133	D915_000024,D915_001184,D915_003986,D915_004562
BP	GO:0007154	cell communication	482	30	10.44	0.00962	D915_000071,D915_000083,D915_000158,D915_000217,D915_000270,D915_000663,D915_000810,D915_001058,D915_001447,D915_001488,D915_001976,D915_002024,D915_002353,D915_002434,D915_002617,D915_002954,D915_003293,D915_003325,D915_003452,D915_003733,D915_004033,D915_004066,D915_004110,D915_004627,D915_004729,D915_004859,D915_005100,D915_005205,D915_006627,D915_006871
BP	GO:0006468	protein phosphorylation	262	12	5.67	0.01024	D915_000217,D915_001383,D915_001424,D915_002353,D915_002360,D915_003066,D915_003452,D915_004414,D915_004859,D915_005773,D915_006871,D915_006901
BP	GO:0051640	organelle localization	10	2	0.22	0.02147	D915_003224,D915_008218
BP	GO:0000165	MAPK cascade	12	2	0.26	0.02659	D915_004729,D915_006871
BP	GO:0009966	regulation of signal transduction	53	6	1.15	0.0291	D915_000270,D915_000810,D915_002353,D915_003325,D915_003733,D915_004729
BP	GO:0055085	transmembrane transport	419	20	9.07	0.03022	D915_000024,D915_000714,D915_000810,D915_001139,D915_001184,D915_001348,D915_002037,D915_002434,D915_002445,D915_003293,D915_003762,D915_003986,D915_004562,D915_005100,D915_005185,D915_005707,D915_005867,D915_006345,D915_006539,D915_006986
BP	GO:0030154	cell differentiation	38	3	0.82	0.03532	D915_000663,D915_001884,D915_004627
BP	GO:0035235	ionotropic glutamate receptor signaling ...	14	2	0.3	0.03565	D915_002434,D915_005100
BP	GO:0006836	neurotransmitter transport	8	2	0.17	0.04246	D915_000468,D915_004066
BP	GO:0007010	cytoskeleton organization	133	7	2.88	0.04561	D915_001787,D915_003953,D915_004146,D915_006285,D915_006770,D915_007850,D915_008873
BP	GO:0007155	cell adhesion	80	5	1.73	0.04981	D915_000663,D915_001675,D915_001787,D915_002617,D915_005342

## Sheet: muscle
Type	GO.ID	Term	Annotated	Significant	Expected	topGO	Genes
MF	GO:0003735	structural constituent of ribosome	129	52	11.28	5.9e-23	D915_000137,D915_000449,D915_000500,D915_000739,D915_000741,D915_000829,D915_000853,D915_000892,D915_002180,D915_002305,D915_003546,D915_003622,D915_003699,D915_004390,D915_004715,D915_005060,D915_006140,D915_006559,D915_006691,D915_006726,D915_006821,D915_006838,D915_006887,D915_006893,D915_007092,D915_007252,D915_007487,D915_007530,D915_007671,D915_007713,D915_007794,D915_007907,D915_007937,D91…
MF	GO:0046961	proton-transporting ATPase activity, rot...	18	13	1.57	8.6e-11	D915_001512,D915_001810,D915_002533,D915_002654,D915_004925,D915_005137,D915_006385,D915_006459,D915_007823,D915_009263,D915_009386,D915_009965,D915_010873
MF	GO:0003924	GTPase activity	117	23	10.23	0.00016	D915_000946,D915_002049,D915_002539,D915_002606,D915_002776,D915_002781,D915_003116,D915_003335,D915_003764,D915_004684,D915_004867,D915_004963,D915_005140,D915_006445,D915_006516,D915_006540,D915_006627,D915_008871,D915_009307,D915_009647,D915_010000,D915_010211,D915_010866
MF	GO:0005245	voltage-gated calcium channel activity	6	4	0.52	0.00075	D915_000024,D915_001184,D915_003509,D915_003837
MF	GO:0030246	carbohydrate binding	21	7	1.84	0.00109	D915_000259,D915_000520,D915_004109,D915_005477,D915_005908,D915_007938,D915_008658
MF	GO:0004867	serine-type endopeptidase inhibitor acti...	21	7	1.84	0.00147	D915_000722,D915_002386,D915_008388,D915_008549,D915_009286,D915_010055,D915_010962
MF	GO:0005516	calmodulin binding	21	7	1.84	0.00147	D915_001189,D915_001447,D915_002445,D915_003293,D915_005082,D915_005852,D915_008624
MF	GO:0005092	GDP-dissociation inhibitor activity	4	3	0.35	0.00249	D915_001249,D915_001250,D915_009732
MF	GO:0005525	GTP binding	176	26	15.39	0.00515	D915_000563,D915_000946,D915_002049,D915_002398,D915_002539,D915_002606,D915_002776,D915_002781,D915_003116,D915_003335,D915_003764,D915_004572,D915_004684,D915_004867,D915_004963,D915_005140,D915_006445,D915_006516,D915_006540,D915_006627,D915_008871,D915_009307,D915_009647,D915_010000,D915_010211,D915_010866
MF	GO:0004114	3',5'-cyclic-nucleotide phosphodiesteras...	15	5	1.31	0.00718	D915_000083,D915_001058,D915_001488,D915_001976,D915_004033
MF	GO:0046527	glucosyltransferase activity	8	4	0.7	0.00759	D915_001151,D915_005138,D915_005405,D915_007458
MF	GO:0046873	metal ion transmembrane transporter acti...	104	16	9.09	0.00942	D915_000024,D915_000036,D915_000714,D915_000930,D915_001126,D915_001184,D915_002445,D915_003213,D915_003293,D915_003509,D915_003837,D915_004496,D915_004505,D915_004676,D915_005121,D915_006465
MF	GO:0008236	serine-type peptidase activity	31	5	2.71	0.01088	D915_000345,D915_001479,D915_002073,D915_004933,D915_006293
MF	GO:0005544	calcium-dependent phospholipid binding	11	4	0.96	0.01158	D915_000996,D915_000997,D915_002889,D915_003086
MF	GO:0140662	ATP-dependent protein folding chaperone	34	7	2.97	0.02519	D915_000807,D915_005310,D915_006305,D915_006307,D915_006625,D915_007833,D915_010139
MF	GO:0016740	transferase activity	1001	87	87.53	0.0273	D915_000161,D915_000217,D915_000307,D915_000427,D915_000444,D915_000563,D915_000785,D915_000932,D915_001108,D915_001140,D915_001151,D915_001189,D915_001383,D915_001424,D915_001491,D915_001559,D915_001574,D915_001604,D915_001688,D915_001777,D915_002072,D915_002086,D915_002360,D915_002398,D915_002503,D915_002504,D915_002676,D915_002707,D915_002865,D915_002958,D915_003108,D915_003405,D915_003452,D91…
MF	GO:0016836	hydro-lyase activity	21	5	1.84	0.0361	D915_004517,D915_005925,D915_006988,D915_007479,D915_008288
MF	GO:0030276	clathrin binding	9	3	0.79	0.03744	D915_001920,D915_007766,D915_010649
MF	GO:0140358	P-type transmembrane transporter activit...	10	3	0.87	0.04057	D915_001188,D915_003762,D915_004496
MF	GO:0102756	very-long-chain 3-ketoacyl-CoA synthase ...	4	2	0.35	0.04064	D915_002072,D915_004203
BP	GO:1902600	proton transmembrane transport	37	14	3.47	2.7e-06	D915_001512,D915_001810,D915_002533,D915_002654,D915_004925,D915_005137,D915_006385,D915_006459,D915_007823,D915_009263,D915_009386,D915_009965,D915_010253,D915_010873
BP	GO:0006412	translation	434	64	40.76	3.9e-05	D915_000137,D915_000444,D915_000449,D915_000500,D915_000739,D915_000741,D915_000829,D915_000853,D915_000892,D915_002180,D915_002305,D915_002707,D915_002981,D915_003459,D915_003546,D915_003622,D915_003699,D915_004390,D915_004415,D915_004715,D915_004993,D915_005060,D915_005512,D915_006140,D915_006559,D915_006691,D915_006726,D915_006821,D915_006838,D915_006887,D915_006893,D915_007092,D915_007252,D91…
BP	GO:0015031	protein transport	166	32	15.59	0.00019	D915_000231,D915_000269,D915_000330,D915_000960,D915_001249,D915_001250,D915_001920,D915_002140,D915_002910,D915_003242,D915_003299,D915_003805,D915_003886,D915_004068,D915_004180,D915_004213,D915_004279,D915_004993,D915_005661,D915_006917,D915_006941,D915_006997,D915_007067,D915_007651,D915_007673,D915_007766,D915_008210,D915_008871,D915_009947,D915_010262,D915_010649,D915_010866
BP	GO:0007265	Ras protein signal transduction	18	5	1.69	0.00082	D915_000273,D915_003351,D915_004963,D915_006516,D915_009732
BP	GO:0016192	vesicle-mediated transport	147	27	13.81	0.00168	D915_000231,D915_000330,D915_000468,D915_000799,D915_001920,D915_002140,D915_002216,D915_002516,D915_002910,D915_003242,D915_003361,D915_003805,D915_003886,D915_003936,D915_004279,D915_004572,D915_004869,D915_005661,D915_006038,D915_006772,D915_007067,D915_007766,D915_008177,D915_008871,D915_009947,D915_010649,D915_010866
BP	GO:0007229	integrin-mediated signaling pathway	12	5	1.13	0.00323	D915_000882,D915_001333,D915_001746,D915_002617,D915_004583
BP	GO:0006869	lipid transport	40	8	3.76	0.00817	D915_000724,D915_001797,D915_002140,D915_003458,D915_004524,D915_007413,D915_007899,D915_008218
BP	GO:0006457	protein folding	68	13	6.39	0.00945	D915_000748,D915_000807,D915_004076,D915_004285,D915_004868,D915_005234,D915_005310,D915_006305,D915_006307,D915_006625,D915_007833,D915_009870,D915_010139
BP	GO:0006099	tricarboxylic acid cycle	16	5	1.5	0.01301	D915_006533,D915_006584,D915_007479,D915_010165,D915_010830
BP	GO:0070588	calcium ion transmembrane transport	23	6	2.16	0.01675	D915_000024,D915_000036,D915_001184,D915_003213,D915_003509,D915_003837
BP	GO:0030001	metal ion transport	134	24	12.58	0.01915	D915_000024,D915_000036,D915_000714,D915_000810,D915_000930,D915_001126,D915_001184,D915_001356,D915_002445,D915_002859,D915_002959,D915_003213,D915_003293,D915_003435,D915_003509,D915_003837,D915_004003,D915_004496,D915_004505,D915_004676,D915_005121,D915_006465,D915_008235,D915_009743
BP	GO:1903818	positive regulation of voltage-gated pot...	7	3	0.66	0.02159	D915_002959,D915_008235,D915_009743
BP	GO:0098869	cellular oxidant detoxification	7	3	0.66	0.02159	D915_000373,D915_003265,D915_003308
BP	GO:0032222	regulation of synaptic transmission, cho...	7	3	0.66	0.02159	D915_002959,D915_008235,D915_009743
BP	GO:0030431	sleep	7	3	0.66	0.02159	D915_002959,D915_008235,D915_009743
BP	GO:0008654	phospholipid biosynthetic process	55	6	5.17	0.03247	D915_000074,D915_000932,D915_001140,D915_001604,D915_006117,D915_006805
BP	GO:0006950	response to stress	140	9	13.15	0.03355	D915_002094,D915_003308,D915_004076,D915_004574,D915_005105,D915_006543,D915_007601,D915_007861,D915_008024
BP	GO:0007264	small GTPase mediated signal transductio...	49	12	4.6	0.03425	D915_000273,D915_001249,D915_001250,D915_002539,D915_003325,D915_003351,D915_004684,D915_004867,D915_004963,D915_006516,D915_009307,D915_009732
BP	GO:0006793	phosphorus metabolic process	639	47	60.01	0.03595	D915_000074,D915_000217,D915_000427,D915_000563,D915_000932,D915_001140,D915_001189,D915_001383,D915_001424,D915_001604,D915_002273,D915_002360,D915_002707,D915_002865,D915_003292,D915_003405,D915_003452,D915_003511,D915_004177,D915_004241,D915_004391,D915_004414,D915_004792,D915_004859,D915_005424,D915_005773,D915_005925,D915_006004,D915_006097,D915_006117,D915_006530,D915_006642,D915_006769,D91…
BP	GO:0006886	intracellular protein transport	88	14	8.26	0.03717	D915_000330,D915_000960,D915_001920,D915_003242,D915_003805,D915_003886,D915_004993,D915_005661,D915_006941,D915_007067,D915_007651,D915_007673,D915_007766,D915_010649

## Sheet: early female germ cells
Type	GO.ID	Term	Annotated	Significant	Expected	topGO	Genes
MF	GO:0003735	structural constituent of ribosome	129	47	8.85	3.4e-23	D915_000137,D915_000449,D915_000500,D915_000739,D915_000741,D915_000789,D915_000829,D915_000853,D915_000892,D915_001706,D915_002096,D915_002180,D915_002305,D915_002466,D915_003546,D915_004390,D915_004715,D915_005060,D915_006559,D915_006726,D915_006821,D915_006887,D915_006893,D915_007092,D915_007252,D915_007487,D915_007907,D915_008094,D915_008178,D915_008191,D915_008456,D915_008652,D915_008673,D91…
MF	GO:0003723	RNA binding	482	61	33.08	5.3e-11	D915_000214,D915_000449,D915_000503,D915_000612,D915_000625,D915_001505,D915_001706,D915_002362,D915_002616,D915_002775,D915_003260,D915_003546,D915_003752,D915_003830,D915_003871,D915_003904,D915_003977,D915_004032,D915_004050,D915_004141,D915_004390,D915_004397,D915_004699,D915_004863,D915_004968,D915_005194,D915_005286,D915_005406,D915_005600,D915_006456,D915_006492,D915_006652,D915_006665,D91…
MF	GO:0050661	NADP binding	5	4	0.34	0.0001	D915_006097,D915_006697,D915_008934,D915_009851
MF	GO:0030515	snoRNA binding	6	4	0.41	0.00029	D915_002775,D915_003752,D915_004050,D915_005286
MF	GO:0003743	translation initiation factor activity	71	12	4.87	0.0029	D915_002362,D915_002707,D915_004397,D915_004914,D915_004931,D915_005523,D915_006541,D915_006940,D915_007619,D915_007885,D915_009148,D915_009342
MF	GO:0005544	calcium-dependent phospholipid binding	11	4	0.75	0.00489	D915_000996,D915_000997,D915_003086,D915_003500
MF	GO:0004601	peroxidase activity	6	3	0.41	0.00549	D915_000373,D915_003265,D915_006815
MF	GO:0016274	protein-arginine N-methyltransferase act...	6	3	0.41	0.00549	D915_001715,D915_006741,D915_007414
MF	GO:0003724	RNA helicase activity	42	8	2.88	0.00684	D915_000740,D915_003260,D915_003534,D915_004945,D915_006168,D915_006456,D915_006940,D915_007619
MF	GO:0016616	oxidoreductase activity, acting on the C...	27	6	1.85	0.00864	D915_004108,D915_004345,D915_006097,D915_006697,D915_009078,D915_009432
MF	GO:0051087	chaperone binding	8	3	0.55	0.01385	D915_004285,D915_005578,D915_005617
MF	GO:0003676	nucleic acid binding	1056	106	72.47	0.01763	D915_000214,D915_000444,D915_000449,D915_000503,D915_000612,D915_000625,D915_000740,D915_001351,D915_001505,D915_001706,D915_001948,D915_002205,D915_002289,D915_002362,D915_002372,D915_002616,D915_002707,D915_002773,D915_002775,D915_002825,D915_002864,D915_003260,D915_003459,D915_003524,D915_003534,D915_003546,D915_003752,D915_003830,D915_003871,D915_003904,D915_003977,D915_004032,D915_004050,D91…
MF	GO:0016615	malate dehydrogenase activity	4	2	0.27	0.02569	D915_004108,D915_004345
MF	GO:0051879	Hsp90 protein binding	4	2	0.27	0.02569	D915_000410,D915_005617
MF	GO:0009055	electron transfer activity	15	4	1.03	0.02666	D915_002650,D915_006145,D915_006533,D915_006977
MF	GO:0051537	2 iron, 2 sulfur cluster binding	11	3	0.75	0.03498	D915_005971,D915_006145,D915_006977
MF	GO:0030527	structural constituent of chromatin	19	4	1.3	0.03716	D915_002825,D915_002864,D915_008031,D915_011048
MF	GO:0016491	oxidoreductase activity	216	34	14.82	0.03794	D915_000144,D915_000373,D915_002492,D915_002650,D915_003265,D915_003308,D915_003829,D915_004003,D915_004108,D915_004322,D915_004345,D915_005630,D915_005971,D915_006097,D915_006145,D915_006436,D915_006533,D915_006584,D915_006697,D915_006815,D915_006977,D915_007140,D915_007335,D915_007359,D915_007575,D915_008322,D915_008922,D915_008934,D915_009078,D915_009231,D915_009432,D915_009802,D915_009851,D91…
MF	GO:0045182	translation regulator activity	106	19	7.27	0.03887	D915_000444,D915_002362,D915_002707,D915_003459,D915_004397,D915_004914,D915_004931,D915_005512,D915_005523,D915_006541,D915_006652,D915_006940,D915_007475,D915_007619,D915_007885,D915_007890,D915_009148,D915_009342,D915_009462
MF	GO:0003746	translation elongation factor activity	28	5	1.92	0.03933	D915_000444,D915_003459,D915_004397,D915_005512,D915_007475
BP	GO:0006412	translation	434	69	30.57	1.9e-09	D915_000137,D915_000444,D915_000445,D915_000449,D915_000500,D915_000739,D915_000741,D915_000789,D915_000829,D915_000853,D915_000892,D915_001706,D915_002096,D915_002180,D915_002305,D915_002362,D915_002466,D915_002707,D915_002981,D915_003459,D915_003546,D915_004390,D915_004397,D915_004715,D915_004914,D915_004931,D915_005060,D915_005512,D915_005523,D915_006541,D915_006559,D915_006609,D915_006652,D91…
BP	GO:0006364	rRNA processing	47	13	3.31	8.2e-06	D915_000808,D915_002775,D915_004050,D915_004141,D915_005600,D915_006798,D915_007196,D915_007506,D915_007738,D915_008456,D915_009603,D915_010749,D915_010757
BP	GO:0006099	tricarboxylic acid cycle	16	7	1.13	5.3e-05	D915_001822,D915_004345,D915_006533,D915_006584,D915_006977,D915_007479,D915_010830
BP	GO:0009263	deoxyribonucleotide biosynthetic process	7	5	0.49	0.00034	D915_003387,D915_003456,D915_005630,D915_007359,D915_009802
BP	GO:0006397	mRNA processing	114	15	8.03	0.00056	D915_000625,D915_000781,D915_002289,D915_002372,D915_003677,D915_005194,D915_005406,D915_006926,D915_007541,D915_008472,D915_008941,D915_009475,D915_010598,D915_010842,D915_011156
BP	GO:0098869	cellular oxidant detoxification	7	4	0.49	0.00071	D915_000373,D915_003265,D915_003308,D915_006815
BP	GO:0042274	ribosomal small subunit biogenesis	4	3	0.28	0.00131	D915_000808,D915_004050,D915_007196
BP	GO:0018216	peptidyl-arginine methylation	5	3	0.35	0.00311	D915_001715,D915_006741,D915_007414
BP	GO:0042273	ribosomal large subunit biogenesis	5	3	0.35	0.00311	D915_005624,D915_007330,D915_008456
BP	GO:0006744	ubiquinone biosynthetic process	5	3	0.35	0.00311	D915_000717,D915_006205,D915_007140
BP	GO:0006413	translational initiation	71	12	5	0.00347	D915_002362,D915_002707,D915_004397,D915_004914,D915_004931,D915_005523,D915_006541,D915_006940,D915_007619,D915_007885,D915_009148,D915_009342
BP	GO:0009130	pyrimidine nucleoside monophosphate bios...	6	3	0.42	0.00492	D915_003387,D915_003456,D915_004640
BP	GO:0006006	glucose metabolic process	8	3	0.56	0.00493	D915_004205,D915_006697,D915_008934
BP	GO:0006270	DNA replication initiation	11	4	0.77	0.00536	D915_004862,D915_006290,D915_009119,D915_009918
BP	GO:0015986	proton motive force-driven ATP synthesis	11	4	0.77	0.00536	D915_002783,D915_002868,D915_004973,D915_009698
BP	GO:0006334	nucleosome assembly	6	3	0.42	0.0059	D915_002687,D915_008031,D915_009359
BP	GO:0006457	protein folding	68	11	4.79	0.00723	D915_000410,D915_000748,D915_004285,D915_005234,D915_005309,D915_005310,D915_007099,D915_007833,D915_007964,D915_008572,D915_010139
BP	GO:0022900	electron transport chain	31	6	2.18	0.00856	D915_002650,D915_006145,D915_006533,D915_006584,D915_006969,D915_006977
BP	GO:0009070	serine family amino acid biosynthetic pr...	7	3	0.49	0.00979	D915_004602,D915_007517,D915_009851
BP	GO:1902600	proton transmembrane transport	37	7	2.61	0.01319	D915_001810,D915_002654,D915_002783,D915_002868,D915_004973,D915_006145,D915_009698

## Sheet: late female germ cells
Type	GO.ID	Term	Annotated	Significant	Expected	topGO	Genes
MF	GO:0004879	nuclear receptor activity	5	3	0.23	0.00089	D915_002517,D915_003526,D915_005878
MF	GO:0005525	GTP binding	176	15	8.07	0.01462	D915_002095,D915_003104,D915_003649,D915_003670,D915_003990,D915_004205,D915_004587,D915_006445,D915_006516,D915_006595,D915_007440,D915_008451,D915_008689,D915_009058,D915_009356
MF	GO:0016462	pyrophosphatase activity	243	17	11.15	0.01484	D915_000100,D915_001391,D915_002095,D915_003104,D915_003387,D915_003670,D915_003761,D915_003990,D915_004587,D915_004624,D915_005105,D915_006445,D915_006516,D915_006595,D915_007290,D915_007440,D915_009356
MF	GO:0019104	DNA N-glycosylase activity	5	2	0.23	0.01912	D915_000397,D915_002571
MF	GO:0045182	translation regulator activity	106	5	4.86	0.01935	D915_002707,D915_006652,D915_007570,D915_007619,D915_010831
MF	GO:0031683	G-protein beta/gamma-subunit complex bin...	14	3	0.64	0.02384	D915_002095,D915_003990,D915_009356
MF	GO:0004601	peroxidase activity	6	2	0.28	0.02782	D915_000373,D915_006815
MF	GO:0016616	oxidoreductase activity, acting on the C...	27	4	1.24	0.03304	D915_002017,D915_003959,D915_004345,D915_010573
MF	GO:0003924	GTPase activity	117	10	5.37	0.04141	D915_002095,D915_003104,D915_003670,D915_003990,D915_004587,D915_006445,D915_006516,D915_006595,D915_007440,D915_009356
MF	GO:0005085	guanyl-nucleotide exchange factor activi...	56	6	2.57	0.04188	D915_000182,D915_001109,D915_001244,D915_001504,D915_002024,D915_004450
MF	GO:0140640	catalytic activity, acting on a nucleic ...	293	9	13.44	0.04689	D915_000397,D915_001391,D915_001948,D915_002038,D915_002571,D915_006104,D915_006474,D915_007619,D915_008529
BP	GO:0006024	glycosaminoglycan biosynthetic process	4	3	0.18	0.00032	D915_003445,D915_004542,D915_009146
BP	GO:0015012	heparan sulfate proteoglycan biosyntheti...	4	3	0.18	0.00032	D915_003445,D915_004542,D915_009146
BP	GO:0030522	intracellular receptor signaling pathway	6	3	0.26	0.0015	D915_002517,D915_003526,D915_005878
BP	GO:0009263	deoxyribonucleotide biosynthetic process	7	3	0.31	0.00551	D915_003387,D915_007359,D915_009802
BP	GO:0007062	sister chromatid cohesion	12	3	0.53	0.01355	D915_003238,D915_006835,D915_008593
BP	GO:1902600	proton transmembrane transport	37	5	1.62	0.02126	D915_002020,D915_003189,D915_004925,D915_007298,D915_009698
BP	GO:0006749	glutathione metabolic process	6	2	0.26	0.02544	D915_005783,D915_008760
BP	GO:0006284	base-excision repair	6	2	0.26	0.02544	D915_000397,D915_002571
BP	GO:0006099	tricarboxylic acid cycle	16	3	0.7	0.03033	D915_001822,D915_004345,D915_006076
BP	GO:0016043	cellular component organization	501	28	21.93	0.03295	D915_001217,D915_001391,D915_001684,D915_001948,D915_002033,D915_002042,D915_003238,D915_003649,D915_003878,D915_003923,D915_004576,D915_005398,D915_005548,D915_005936,D915_005949,D915_006053,D915_006525,D915_006748,D915_006835,D915_007413,D915_007846,D915_008031,D915_008173,D915_008472,D915_008529,D915_008593,D915_009141,D915_010824
BP	GO:0034330	cell junction organization	7	2	0.31	0.0346	D915_006748,D915_007846
BP	GO:0009166	nucleotide catabolic process	7	2	0.31	0.0346	D915_003387,D915_010124
BP	GO:0098869	cellular oxidant detoxification	7	2	0.31	0.0346	D915_000373,D915_006815
BP	GO:0022607	cellular component assembly	196	9	8.58	0.03504	D915_003923,D915_004576,D915_006053,D915_006748,D915_007846,D915_008031,D915_008472,D915_009141,D915_010824
BP	GO:0006793	phosphorus metabolic process	639	42	27.97	0.0388	D915_000232,D915_000682,D915_000864,D915_001140,D915_001236,D915_001553,D915_002017,D915_002707,D915_003189,D915_003387,D915_003959,D915_004127,D915_004177,D915_004205,D915_004230,D915_005042,D915_005151,D915_005833,D915_005995,D915_006187,D915_006242,D915_006298,D915_006992,D915_007142,D915_007359,D915_007665,D915_008007,D915_008016,D915_008047,D915_008189,D915_008246,D915_008288,D915_008318,D91…
BP	GO:0007165	signal transduction	456	28	19.96	0.04245	D915_000083,D915_000182,D915_000428,D915_001109,D915_001255,D915_001566,D915_001684,D915_001910,D915_002024,D915_002095,D915_002218,D915_002517,D915_003104,D915_003526,D915_003990,D915_004560,D915_005042,D915_005345,D915_005878,D915_006516,D915_006722,D915_007696,D915_007893,D915_008150,D915_008302,D915_009024,D915_009356,D915_010499
BP	GO:0046390	ribose phosphate biosynthetic process	45	5	1.97	0.04329	D915_003189,D915_008189,D915_008547,D915_008689,D915_009698
BP	GO:0009147	pyrimidine nucleoside triphosphate metab...	6	2	0.26	0.04359	D915_003387,D915_008547

## Sheet: early male germ cells
Type	GO.ID	Term	Annotated	Significant	Expected	topGO	Genes
MF	GO:0003735	structural constituent of ribosome	129	26	3.93	4.8e-15	D915_000449,D915_000500,D915_000739,D915_000789,D915_000829,D915_002096,D915_002180,D915_002466,D915_003699,D915_004007,D915_004390,D915_004715,D915_006140,D915_006559,D915_006726,D915_006838,D915_006893,D915_007530,D915_007713,D915_007794,D915_007937,D915_008139,D915_008850,D915_009545,D915_010261,D915_010967
MF	GO:0003723	RNA binding	482	42	14.68	3.3e-14	D915_000449,D915_000612,D915_002616,D915_002943,D915_003699,D915_003871,D915_003977,D915_004390,D915_004568,D915_004699,D915_004826,D915_004863,D915_004894,D915_004968,D915_005248,D915_005781,D915_006012,D915_006140,D915_006492,D915_006581,D915_006787,D915_006903,D915_006923,D915_007416,D915_007531,D915_007541,D915_007804,D915_008184,D915_008728,D915_008911,D915_008990,D915_009015,D915_009045,D91…
MF	GO:0140662	ATP-dependent protein folding chaperone	34	6	1.04	0.00048	D915_001461,D915_006305,D915_006307,D915_006625,D915_007964,D915_010020
MF	GO:0051082	unfolded protein binding	27	5	0.82	0.00116	D915_000748,D915_004076,D915_006625,D915_007964,D915_008114
MF	GO:0046933	proton-transporting ATP synthase activit...	5	2	0.15	0.00868	D915_002868,D915_009698
MF	GO:0030544	Hsp70 protein binding	5	2	0.15	0.00868	D915_000410,D915_004076
MF	GO:0016860	intramolecular oxidoreductase activity	8	2	0.24	0.02289	D915_004613,D915_007160
MF	GO:0003682	chromatin binding	9	2	0.27	0.02885	D915_001223,D915_008682
MF	GO:0051287	NAD binding	25	3	0.76	0.03907	D915_000260,D915_001245,D915_006004
MF	GO:0016616	oxidoreductase activity, acting on the C...	27	3	0.82	0.04755	D915_000260,D915_001245,D915_006004
MF	GO:0016763	pentosyltransferase activity	16	3	0.49	0.04936	D915_005516,D915_009620,D915_010124
BP	GO:0006412	translation	434	30	11.57	1.2e-07	D915_000449,D915_000500,D915_000739,D915_000789,D915_000829,D915_001153,D915_002096,D915_002180,D915_002466,D915_003699,D915_004007,D915_004390,D915_004715,D915_006140,D915_006559,D915_006726,D915_006838,D915_006893,D915_007516,D915_007530,D915_007713,D915_007794,D915_007937,D915_008139,D915_008850,D915_009545,D915_010261,D915_010523,D915_010751,D915_010967
BP	GO:0006457	protein folding	68	11	1.81	1.3e-06	D915_000410,D915_000748,D915_001461,D915_004076,D915_006305,D915_006307,D915_006625,D915_007964,D915_008114,D915_009870,D915_010020
BP	GO:0008380	RNA splicing	79	10	2.11	1.8e-06	D915_002943,D915_005336,D915_007541,D915_008184,D915_008472,D915_008911,D915_009050,D915_009315,D915_009510,D915_010598
BP	GO:0006397	mRNA processing	114	13	3.04	4.8e-05	D915_002943,D915_005336,D915_006696,D915_007541,D915_007804,D915_008184,D915_008472,D915_009050,D915_009315,D915_010229,D915_010598,D915_010842,D915_011156
BP	GO:0033365	protein localization to organelle	40	6	1.07	6.9e-05	D915_001223,D915_002097,D915_006581,D915_007239,D915_007399,D915_008682
BP	GO:0015986	proton motive force-driven ATP synthesis	11	3	0.29	0.0026	D915_002868,D915_004973,D915_009698
BP	GO:0007275	multicellular organism development	51	4	1.36	0.0066	D915_001223,D915_002943,D915_007310,D915_008682
BP	GO:0010468	regulation of gene expression	370	12	9.87	0.0067	D915_001223,D915_001245,D915_005107,D915_005781,D915_006832,D915_007541,D915_008682,D915_009173,D915_009464,D915_010019,D915_010446,D915_010751
BP	GO:0000387	spliceosomal snRNP assembly	5	2	0.13	0.0067	D915_008472,D915_009050
BP	GO:0032787	monocarboxylic acid metabolic process	46	5	1.23	0.0095	D915_000260,D915_002030,D915_006030,D915_006789,D915_007925
BP	GO:0006334	nucleosome assembly	6	2	0.16	0.0099	D915_002687,D915_009359
BP	GO:0006094	gluconeogenesis	6	2	0.16	0.0099	D915_000563,D915_009479
BP	GO:0007064	mitotic sister chromatid cohesion	6	2	0.16	0.0099	D915_001223,D915_008682
BP	GO:0009166	nucleotide catabolic process	7	2	0.19	0.0136	D915_003387,D915_010124
BP	GO:0006633	fatty acid biosynthetic process	9	2	0.24	0.0225	D915_006030,D915_006789
BP	GO:0009116	nucleoside metabolic process	11	2	0.29	0.0331	D915_005516,D915_010124
BP	GO:0031124	mRNA 3'-end processing	12	2	0.32	0.0391	D915_006696,D915_010229
BP	GO:0043603	cellular amide metabolic process	471	33	12.56	0.0429	D915_000449,D915_000500,D915_000739,D915_000789,D915_000829,D915_001153,D915_001561,D915_002030,D915_002096,D915_002180,D915_002466,D915_003699,D915_004007,D915_004390,D915_004715,D915_006140,D915_006559,D915_006726,D915_006838,D915_006893,D915_007516,D915_007530,D915_007713,D915_007794,D915_007925,D915_007937,D915_008139,D915_008850,D915_009545,D915_010261,D915_010523,D915_010751,D915_010967

## Sheet: late male germ cells
Type	GO.ID	Term	Annotated	Significant	Expected	topGO	Genes
MF	GO:0005200	structural constituent of cytoskeleton	30	15	1.08	1.2e-14	D915_001281,D915_001685,D915_003963,D915_005132,D915_005133,D915_005427,D915_005428,D915_005429,D915_005431,D915_005547,D915_005810,D915_006002,D915_006200,D915_006332,D915_009894
MF	GO:0008017	microtubule binding	70	13	2.51	8.5e-07	D915_000315,D915_000644,D915_000920,D915_001471,D915_002307,D915_002324,D915_003230,D915_003741,D915_005914,D915_005923,D915_006797,D915_007109,D915_010303
MF	GO:0005525	GTP binding	176	20	6.31	3.8e-06	D915_001281,D915_001685,D915_003963,D915_004187,D915_005132,D915_005133,D915_005427,D915_005428,D915_005429,D915_005431,D915_005547,D915_005809,D915_005810,D915_006002,D915_006200,D915_006332,D915_007070,D915_007477,D915_008485,D915_009894
MF	GO:0004127	cytidylate kinase activity	4	3	0.14	0.00018	D915_002247,D915_002472,D915_005331
MF	GO:0016787	hydrolase activity	923	37	33.08	0.00045	D915_001281,D915_001282,D915_001341,D915_001633,D915_001635,D915_001685,D915_002844,D915_002855,D915_003963,D915_004018,D915_004187,D915_004500,D915_005006,D915_005132,D915_005133,D915_005427,D915_005428,D915_005429,D915_005431,D915_005452,D915_005547,D915_005809,D915_005810,D915_005897,D915_005939,D915_005940,D915_006002,D915_006200,D915_006266,D915_006332,D915_007070,D915_007477,D915_008162,D91…
MF	GO:0019205	nucleobase-containing compound kinase ac...	26	7	0.93	0.00152	D915_002247,D915_002472,D915_005331,D915_006041,D915_006232,D915_006398,D915_007566
MF	GO:0017018	myosin phosphatase activity	22	4	0.79	0.00705	D915_001633,D915_001635,D915_002844,D915_004018
MF	GO:0016776	phosphotransferase activity, phosphate g...	16	5	0.57	0.0116	D915_002247,D915_002472,D915_005331,D915_006041,D915_006398
MF	GO:0004017	adenylate kinase activity	5	2	0.18	0.0119	D915_002472,D915_005331
MF	GO:0005515	protein binding	1477	72	52.93	0.0149	D915_000131,D915_000268,D915_000315,D915_000644,D915_000672,D915_000843,D915_000893,D915_000920,D915_001075,D915_001076,D915_001231,D915_001267,D915_001302,D915_001318,D915_001422,D915_001444,D915_001471,D915_001803,D915_001811,D915_001900,D915_001937,D915_001995,D915_002055,D915_002156,D915_002307,D915_002324,D915_002782,D915_003006,D915_003230,D915_003291,D915_003588,D915_003601,D915_003611,D91…
MF	GO:0071949	FAD binding	6	2	0.22	0.01743	D915_000467,D915_008442
MF	GO:0003777	microtubule motor activity	60	6	2.15	0.01969	D915_000644,D915_001471,D915_002324,D915_003230,D915_006797,D915_010303
MF	GO:0004712	protein serine/threonine/tyrosine kinase...	8	2	0.29	0.03103	D915_003126,D915_007819
MF	GO:0004181	metallocarboxypeptidase activity	9	2	0.32	0.03897	D915_001341,D915_005452
BP	GO:0007010	cytoskeleton organization	133	25	4.37	1e-13	D915_001076,D915_001281,D915_001685,D915_003741,D915_003963,D915_004964,D915_005132,D915_005133,D915_005223,D915_005427,D915_005428,D915_005429,D915_005431,D915_005547,D915_005551,D915_005810,D915_005916,D915_006002,D915_006200,D915_006332,D915_006389,D915_007345,D915_008960,D915_009365,D915_009894
BP	GO:0007017	microtubule-based process	217	42	7.12	3.6e-11	D915_000644,D915_001076,D915_001281,D915_001471,D915_001685,D915_001784,D915_001868,D915_002060,D915_002324,D915_003230,D915_003278,D915_003741,D915_003963,D915_004000,D915_004808,D915_004964,D915_005117,D915_005132,D915_005133,D915_005223,D915_005427,D915_005428,D915_005429,D915_005431,D915_005547,D915_005551,D915_005810,D915_005916,D915_006002,D915_006200,D915_006234,D915_006332,D915_006797,D91…
BP	GO:0060271	cilium assembly	45	15	1.48	1.3e-08	D915_001175,D915_001784,D915_001868,D915_002060,D915_003278,D915_004964,D915_005117,D915_005223,D915_005245,D915_005551,D915_005916,D915_006234,D915_007386,D915_008401,D915_008960
BP	GO:0060294	cilium movement involved in cell motilit...	15	7	0.49	1.8e-07	D915_001784,D915_001868,D915_003278,D915_005117,D915_006234,D915_007386,D915_008401
BP	GO:0006139	nucleobase-containing compound metabolic...	1004	28	32.96	1.5e-06	D915_001192,D915_001231,D915_001282,D915_001422,D915_001995,D915_002242,D915_002247,D915_002472,D915_003356,D915_003570,D915_004519,D915_004663,D915_005129,D915_005331,D915_005897,D915_006041,D915_006232,D915_006398,D915_007105,D915_007474,D915_007566,D915_008162,D915_008267,D915_008319,D915_009365,D915_009548,D915_009722,D915_009852
BP	GO:0007018	microtubule-based movement	93	18	3.05	0.0019	D915_000644,D915_001471,D915_001784,D915_001868,D915_002060,D915_002324,D915_003230,D915_003278,D915_004000,D915_004808,D915_005117,D915_006234,D915_006797,D915_007349,D915_007386,D915_008401,D915_008960,D915_010303
BP	GO:0006165	nucleoside diphosphate phosphorylation	20	5	0.66	0.003	D915_003570,D915_004663,D915_006041,D915_006398,D915_009852
BP	GO:0070286	axonemal dynein complex assembly	10	3	0.33	0.0035	D915_005223,D915_005551,D915_008960
BP	GO:0018095	protein polyglutamylation	4	2	0.13	0.0061	D915_004453,D915_005519
BP	GO:0006241	CTP biosynthetic process	4	2	0.13	0.0061	D915_006041,D915_006398
BP	GO:0010608	post-transcriptional regulation of gene ...	42	3	1.38	0.0062	D915_001231,D915_006116,D915_008162
BP	GO:0035082	axoneme assembly	15	5	0.49	0.0097	D915_004964,D915_005223,D915_005551,D915_005916,D915_008960
BP	GO:0006096	glycolytic process	17	3	0.56	0.0168	D915_003570,D915_004663,D915_009852
BP	GO:1903047	mitotic cell cycle process	35	4	1.15	0.0259	D915_001192,D915_004632,D915_007345,D915_008795
BP	GO:0031047	gene silencing by RNA	8	2	0.26	0.0263	D915_001231,D915_008162
BP	GO:0003341	cilium movement	24	9	0.79	0.0304	D915_001784,D915_001868,D915_002060,D915_003278,D915_005117,D915_006234,D915_007386,D915_008401,D915_008960
BP	GO:0016310	phosphorylation	428	26	14.05	0.0307	D915_000316,D915_000924,D915_000952,D915_001641,D915_002247,D915_002472,D915_003126,D915_003160,D915_003570,D915_004618,D915_004663,D915_005331,D915_005701,D915_006041,D915_006232,D915_006330,D915_006398,D915_006957,D915_007566,D915_007740,D915_007741,D915_007819,D915_007891,D915_008813,D915_009611,D915_009852
BP	GO:0090305	nucleic acid phosphodiester bond hydroly...	29	2	0.95	0.0328	D915_001422,D915_008162
BP	GO:0042073	intraciliary transport	9	2	0.3	0.0331	D915_004000,D915_007349

## Sheet: early vitellocytes
Type	GO.ID	Term	Annotated	Significant	Expected	topGO	genes
MF	GO:0003723	RNA binding	482	151	80.66	9.6e-29	D915_000060,D915_000288,D915_000310,D915_000449,D915_000612,D915_000625,D915_000998,D915_001133,D915_001473,D915_001505,D915_001517,D915_001706,D915_001779,D915_001825,D915_001964,D915_002204,D915_002295,D915_002362,D915_002383,D915_002616,D915_002742,D915_002775,D915_002847,D915_003260,D915_003391,D915_003457,D915_003468,D915_003522,D915_003546,D915_003580,D915_003699,D915_003752,D915_003825,D91…
MF	GO:0003735	structural constituent of ribosome	129	73	21.59	2.4e-25	D915_000137,D915_000449,D915_000500,D915_000739,D915_000741,D915_000789,D915_000829,D915_000853,D915_000892,D915_001706,D915_002096,D915_002180,D915_002305,D915_002466,D915_003546,D915_003622,D915_003699,D915_004010,D915_004390,D915_004715,D915_005060,D915_006140,D915_006559,D915_006691,D915_006726,D915_006821,D915_006838,D915_006887,D915_006893,D915_007092,D915_007199,D915_007252,D915_007487,D91…
MF	GO:0003743	translation initiation factor activity	71	30	11.88	3e-07	D915_002362,D915_002514,D915_002521,D915_002561,D915_002679,D915_002707,D915_003205,D915_003391,D915_004017,D915_004397,D915_004914,D915_004995,D915_005523,D915_005706,D915_005806,D915_006195,D915_006940,D915_007326,D915_007619,D915_007885,D915_008225,D915_008251,D915_008333,D915_008846,D915_008914,D915_009084,D915_009148,D915_009342,D915_009853,D915_010752
MF	GO:0003676	nucleic acid binding	1056	269	176.73	1.3e-05	D915_000060,D915_000209,D915_000288,D915_000310,D915_000444,D915_000449,D915_000572,D915_000612,D915_000625,D915_000697,D915_000740,D915_000815,D915_000998,D915_001017,D915_001122,D915_001133,D915_001173,D915_001351,D915_001391,D915_001432,D915_001473,D915_001505,D915_001517,D915_001706,D915_001779,D915_001825,D915_001964,D915_001975,D915_002204,D915_002205,D915_002289,D915_002295,D915_002362,D91…
MF	GO:0003724	RNA helicase activity	42	19	7.03	1.4e-05	D915_000060,D915_000740,D915_001173,D915_002204,D915_003260,D915_003522,D915_003534,D915_003901,D915_004945,D915_006168,D915_006431,D915_006456,D915_006940,D915_007081,D915_007619,D915_008057,D915_008557,D915_008561,D915_010344
MF	GO:0043022	ribosome binding	6	6	1	2.2e-05	D915_001632,D915_004397,D915_004417,D915_006195,D915_007890,D915_008806
MF	GO:0031369	translation initiation factor binding	6	6	1	2.2e-05	D915_002514,D915_003391,D915_004914,D915_005806,D915_009342,D915_009853
MF	GO:0019843	rRNA binding	14	9	2.34	8.9e-05	D915_000310,D915_000998,D915_004010,D915_005600,D915_007747,D915_008094,D915_008194,D915_009639,D915_010416
MF	GO:0003746	translation elongation factor activity	28	13	4.69	0.00023	D915_000444,D915_001432,D915_003459,D915_004397,D915_005272,D915_005512,D915_007475,D915_007516,D915_007797,D915_009258,D915_009310,D915_009943,D915_010914
MF	GO:0050661	NADP binding	5	4	0.84	0.00338	D915_006097,D915_006697,D915_008934,D915_009851
MF	GO:0004812	aminoacyl-tRNA ligase activity	46	17	7.7	0.00377	D915_000445,D915_001017,D915_001842,D915_001857,D915_001964,D915_002166,D915_002574,D915_002733,D915_003125,D915_003494,D915_003580,D915_004031,D915_004929,D915_005168,D915_006356,D915_008436,D915_008474
MF	GO:0051537	2 iron, 2 sulfur cluster binding	11	6	1.84	0.00466	D915_005971,D915_006145,D915_006977,D915_009019,D915_009713,D915_010960
MF	GO:0030515	snoRNA binding	6	4	1	0.0088	D915_002775,D915_003752,D915_004050,D915_005286
MF	GO:0005198	structural molecule activity	211	91	35.31	0.00958	D915_000137,D915_000231,D915_000449,D915_000500,D915_000739,D915_000741,D915_000789,D915_000829,D915_000853,D915_000892,D915_001016,D915_001706,D915_001787,D915_001920,D915_002051,D915_002096,D915_002180,D915_002305,D915_002466,D915_002582,D915_002825,D915_003546,D915_003622,D915_003699,D915_003805,D915_004010,D915_004390,D915_004715,D915_005060,D915_005777,D915_006140,D915_006333,D915_006388,D91…
MF	GO:0000049	tRNA binding	17	7	2.85	0.01487	D915_001964,D915_002362,D915_004459,D915_004929,D915_005614,D915_007684,D915_007858
MF	GO:0009055	electron transfer activity	15	7	2.51	0.01556	D915_004038,D915_006145,D915_006533,D915_006977,D915_009019,D915_009491,D915_009713
MF	GO:0004826	phenylalanine-tRNA ligase activity	4	3	0.67	0.01636	D915_003494,D915_003580,D915_004929
MF	GO:0051879	Hsp90 protein binding	4	3	0.67	0.01636	D915_000410,D915_005617,D915_010779
MF	GO:0016831	carboxy-lyase activity	11	5	1.84	0.02479	D915_000563,D915_001081,D915_004046,D915_004205,D915_009272
MF	GO:0015453	oxidoreduction-driven active transmembra...	7	4	1.17	0.02791	D915_004038,D915_006145,D915_009491,D915_009713
BP	GO:0006364	rRNA processing	47	28	8.19	9.1e-11	D915_000094,D915_000310,D915_000808,D915_000998,D915_001768,D915_002775,D915_002826,D915_003345,D915_004050,D915_004141,D915_004238,D915_005262,D915_005600,D915_006798,D915_007196,D915_007506,D915_007596,D915_007738,D915_008194,D915_008284,D915_008456,D915_008735,D915_009501,D915_009603,D915_009803,D915_009804,D915_010749,D915_010757
BP	GO:0001732	formation of cytoplasmic translation ini...	8	8	1.39	8.2e-07	D915_002521,D915_003205,D915_003391,D915_006195,D915_008846,D915_009148,D915_009853,D915_010752
BP	GO:0000398	mRNA splicing, via spliceosome	63	33	10.97	1.6e-06	D915_001475,D915_001825,D915_003328,D915_003462,D915_003858,D915_003923,D915_004210,D915_004267,D915_004313,D915_004824,D915_004921,D915_005313,D915_005406,D915_005703,D915_005962,D915_006344,D915_006734,D915_006926,D915_007081,D915_007318,D915_007541,D915_008082,D915_008472,D915_008535,D915_008561,D915_008857,D915_009050,D915_009933,D915_010151,D915_010254,D915_010259,D915_010536,D915_010917
BP	GO:0006397	mRNA processing	114	55	19.85	3.9e-06	D915_000625,D915_000781,D915_001475,D915_001825,D915_002289,D915_002372,D915_003328,D915_003462,D915_003673,D915_003677,D915_003858,D915_003923,D915_004210,D915_004267,D915_004313,D915_004824,D915_004921,D915_004991,D915_005313,D915_005406,D915_005703,D915_005962,D915_006344,D915_006506,D915_006604,D915_006734,D915_006926,D915_007081,D915_007318,D915_007404,D915_007541,D915_007804,D915_008082,D91…
BP	GO:0006412	translation	434	133	75.58	1.4e-05	D915_000137,D915_000444,D915_000445,D915_000449,D915_000500,D915_000739,D915_000741,D915_000789,D915_000829,D915_000853,D915_000892,D915_001017,D915_001432,D915_001706,D915_001964,D915_002096,D915_002166,D915_002180,D915_002305,D915_002362,D915_002466,D915_002514,D915_002521,D915_002561,D915_002574,D915_002679,D915_002707,D915_002733,D915_003125,D915_003205,D915_003391,D915_003459,D915_003494,D91…
BP	GO:0000387	spliceosomal snRNP assembly	5	5	0.87	0.00016	D915_006734,D915_007318,D915_008472,D915_009050,D915_010917
BP	GO:0006414	translational elongation	38	17	6.62	0.00019	D915_000444,D915_001432,D915_003459,D915_004397,D915_004715,D915_004993,D915_005272,D915_005512,D915_007475,D915_007516,D915_007797,D915_008194,D915_009258,D915_009310,D915_009943,D915_010801,D915_010914
BP	GO:0006413	translational initiation	71	30	12.36	0.0004	D915_002362,D915_002514,D915_002521,D915_002561,D915_002679,D915_002707,D915_003205,D915_003391,D915_004017,D915_004397,D915_004914,D915_004995,D915_005523,D915_005706,D915_005806,D915_006195,D915_006940,D915_007326,D915_007619,D915_007885,D915_008225,D915_008251,D915_008333,D915_008846,D915_008914,D915_009084,D915_009148,D915_009342,D915_009853,D915_010752
BP	GO:0042274	ribosomal small subunit biogenesis	4	4	0.7	0.00091	D915_000808,D915_001768,D915_004050,D915_007196
BP	GO:0008380	RNA splicing	79	41	13.76	0.00231	D915_001475,D915_001825,D915_003328,D915_003462,D915_003677,D915_003858,D915_003923,D915_004210,D915_004267,D915_004313,D915_004824,D915_004921,D915_005313,D915_005406,D915_005703,D915_005962,D915_006344,D915_006506,D915_006734,D915_006926,D915_007081,D915_007318,D915_007404,D915_007541,D915_008082,D915_008184,D915_008472,D915_008535,D915_008561,D915_008857,D915_008911,D915_009050,D915_009315,D91…
BP	GO:0006396	RNA processing	240	103	41.8	0.00267	D915_000094,D915_000310,D915_000625,D915_000781,D915_000808,D915_000824,D915_000998,D915_001475,D915_001768,D915_001825,D915_002289,D915_002372,D915_002742,D915_002775,D915_002826,D915_003166,D915_003328,D915_003345,D915_003412,D915_003462,D915_003468,D915_003673,D915_003677,D915_003858,D915_003903,D915_003923,D915_004050,D915_004141,D915_004210,D915_004238,D915_004267,D915_004313,D915_004459,D91…
BP	GO:0006888	endoplasmic reticulum to Golgi vesicle-m...	20	9	3.48	0.00281	D915_000231,D915_000330,D915_000516,D915_001016,D915_007146,D915_007446,D915_008177,D915_010063,D915_010228
BP	GO:0006099	tricarboxylic acid cycle	16	8	2.79	0.00282	D915_004345,D915_006076,D915_006533,D915_006584,D915_006977,D915_007479,D915_010165,D915_010830
BP	GO:0006479	protein methylation	18	10	3.13	0.00386	D915_001715,D915_004106,D915_004987,D915_006741,D915_007277,D915_007414,D915_007807,D915_008491,D915_009070,D915_009450
BP	GO:0042273	ribosomal large subunit biogenesis	5	4	0.87	0.00394	D915_005624,D915_007330,D915_008456,D915_008713
BP	GO:0006886	intracellular protein transport	88	29	15.33	0.00742	D915_000330,D915_000960,D915_001016,D915_001715,D915_001920,D915_002489,D915_003805,D915_003886,D915_004300,D915_004678,D915_004701,D915_004993,D915_005106,D915_005582,D915_006758,D915_006941,D915_007146,D915_007181,D915_007428,D915_007444,D915_007651,D915_007673,D915_007969,D915_008486,D915_009631,D915_009690,D915_009927,D915_009954,D915_010649
BP	GO:0006457	protein folding	68	20	11.84	0.00972	D915_000410,D915_000748,D915_000807,D915_001461,D915_004076,D915_004285,D915_004926,D915_005234,D915_005310,D915_006305,D915_006307,D915_007099,D915_007833,D915_008102,D915_008572,D915_008806,D915_009870,D915_010020,D915_011133,D915_011209
BP	GO:0007064	mitotic sister chromatid cohesion	6	4	1.04	0.01018	D915_001544,D915_003008,D915_004955,D915_008682
BP	GO:0006334	nucleosome assembly	6	4	1.04	0.01018	D915_002582,D915_008031,D915_009359,D915_009817
BP	GO:0045292	mRNA cis splicing, via spliceosome	6	4	1.04	0.01018	D915_007318,D915_008082,D915_009933,D915_010254

[truncated: 6 more sheets: late vitellocytes, stem cells, Mehlis gland, unknown 1, unknown 2, testes related]
