# Supplementary material for: Single-cell transcriptomics identifies a p21-activated kinase important for survival of the zoonotic parasite Fasciola hepatica
Source: iScience. 2026 Jul 16;29(8):116778. doi: 10.1016/j.isci.2026.116778 (PMC13400776; doi:10.1016/j.isci.2026.116778)
Supplement: Table S4. KEGG pathways enriched per clusters [file mmc5.xlsx]

## Sheet: KEGG Pathways
Table S4. Pathways enriched in clusters
Each cluster has individual tab with list of KEGG pathways enriched in the cluster

## Sheet: gut
ID	Description	GeneRatio	BgRatio	pvalue	p.adjust	qvalue	geneID	Count	gene_id
map04214	Apoptosis - fly	11/82	50/2758	1.18708e-07	1.19895e-05	8.49701e-06	K07295/K04361/K20216/K04459/K14819/K21946/K05695/K12386/K16686/K17436/K09031	11	D915_003315/D915_003452/D915_001236/D915_010352/D915_000032/D915_000305/D915_003851
map04142	Lysosome biogenesis	13/82	109/2758	1.26715e-05	0.000639913	0.000453508	K01365/K01363/K12386/K16686/K17436/K12309/K01369/K01373/K19363/K13443/K01368/K14995/K13289	13	D915_005527/D915_009243/D915_011077/D915_011152/D915_008045/D915_007020/D915_005958/D915_005957/D915_000305/D915_004222/D915_002224/D915_004028/D915_006740/D915_009082/D915_009311/D915_009347/D915_009348/D915_009349/D915_010479/D915_010675/D915_009880/D915_001928/D915_001069
map04391	Hippo signaling pathway - fly	8/82	48/2758	6.21317e-05	0.00209177	0.00148244	K05692/K10354/K12386/K16686/K17436/K16682/K16669/K09236	8	D915_007443/D915_000305/D915_006310/D915_000491/D915_004873
map04392	Hippo signaling pathway - multiple species	5/82	17/2758	9.60774e-05	0.00242595	0.00171928	K12386/K16686/K17436/K16682/K16669	5	D915_000305/D915_006310/D915_000491

## Sheet: unknown 3
ID	Description	GeneRatio	BgRatio	pvalue	p.adjust	qvalue	geneID	Count	gene_id
map03010	Ribosome	31/144	164/2758	6.65763e-11	6.79078e-09	6.02691e-09	K02877/K15276/K02924/K02868/K00761/K02881/K02878/K02997/K02981/K02943/K02973/K02902/K02921/K02889/K02971/K02938/K02885/K02922/K02934/K02941/K02925/K02998/K21848/K02880/K02942/K02920/K02993/K16912/K02923/K02979/K02985	31	D915_000137/D915_000741/D915_000853/D915_003101/D915_003653/D915_004010/D915_004390/D915_004715/D915_005060/D915_006468/D915_006726/D915_006821/D915_007252/D915_007487/D915_007782/D915_008094/D915_008673/D915_008951/D915_009586/D915_009746/D915_010435/D915_010801/D915_010970/D915_011129/D915_011143/D915_010757/D915_008178/D915_000449

## Sheet: elf5+
ID	Description	GeneRatio	BgRatio	pvalue	p.adjust	qvalue	geneID	Count	gene_id
map04512	ECM-receptor interaction	20/366	30/2758	1.50992e-11	2.24978e-09	1.60528e-09	K06259/K12384/K13885/K02599/K06636/K19719/K24628/K19721/K04595/K06254/K07377/K11887/K06476/K06487/K06584/K06485/K06583/K06585/K05637/K06255	20	D915_001284/D915_005205/D915_001501/D915_005268/D915_000679/D915_001333/D915_001746/D915_003379/D915_000229/D915_002192
map04014	Ras signaling pathway	37/366	91/2758	3.1964e-11	2.38131e-09	1.69914e-09	K04527/K02183/K04513/K07857/K04371/K02677/K04345/K04543/K04546/K10400/K05702/K02583/K03099/K17635/K06619/K04361/K04375/K04376/K09430/K04349/K12326/K05092/K05096/K04362/K05093/K05094/K04153/K04163/K05209/K05210/K07059/K08770/K17633/K05734/K05736/K19613/K25768	37	D915_005874/D915_002137/D915_002539/D915_004867/D915_006871/D915_001614/D915_002081/D915_006901/D915_010657/D915_001424/D915_002918/D915_000663/D915_001764/D915_001902/D915_003471/D915_002360/D915_002361/D915_003188/D915_003452/D915_000270/D915_000931/D915_005046/D915_007307/D915_000694/D915_005905/D915_001759/D915_001111/D915_004414/D915_008473/D915_008647/D915_005544
map04510	Focal adhesion	38/366	98/2758	9.3102e-11	4.62407e-09	3.2994e-09	K04513/K07857/K04371/K01110/K02677/K05703/K12757/K06277/K03099/K17635/K04361/K04375/K04376/K09430/K04349/K12326/K05092/K05096/K04437/K05695/K05700/K00889/K06636/K19719/K24628/K19721/K05734/K05736/K06476/K06487/K06584/K06485/K06583/K06585/K05725/K05637/K06271/K05760	38	D915_002539/D915_004867/D915_006871/D915_001614/D915_001265/D915_002081/D915_004177/D915_006901/D915_010657/D915_003945/D915_001109/D915_001902/D915_002360/D915_002361/D915_003188/D915_003452/D915_000270/D915_000931/D915_003281/D915_004146/D915_000032/D915_007989/D915_001093/D915_001501/D915_005268/D915_004414/D915_001333/D915_001746/D915_002353/D915_003379/D915_001787/D915_006875
map04010	MAPK signaling pathway	38/366	102/2758	3.74622e-10	1.39547e-08	9.95707e-09	K04527/K04348/K04851/K04371/K02677/K04345/K08018/K04373/K02583/K03099/K17635/K04361/K04375/K04376/K09430/K03283/K06070/K04849/K04349/K12326/K05092/K05096/K20216/K04422/K04423/K04860/K04437/K04863/K04439/K04858/K04861/K02308/K04362/K05093/K05094/K04458/K20220/K05695	38	D915_005874/D915_001447/D915_003837/D915_006871/D915_001614/D915_002081/D915_006901/D915_010657/D915_001424/D915_003638/D915_000217/D915_001764/D915_001902/D915_004859/D915_002360/D915_002361/D915_003188/D915_003452/D915_010139/D915_003066/D915_000024/D915_000270/D915_000931/D915_001236/D915_001387/D915_002671/D915_002672/D915_003281/D915_003509/D915_003894/D915_004146/D915_004562/D915_004664/D91…
map04260	Cardiac muscle contraction	15/366	30/2758	1.23939e-06	3.69337e-05	2.63533e-05	K05849/K01540/K04851/K04961/K04962/K10352/K04860/K04863/K04858/K04861/K00411/K12045/K12046/K10371/K12044	15	D915_003293/D915_003435/D915_003837/D915_002172/D915_003152/D915_002671/D915_002672/D915_003509/D915_004562/D915_009713/D915_003194/D915_005504
map04015	Rap1 signaling pathway	28/366	87/2758	2.885e-06	7.16441e-05	5.11201e-05	K04527/K02183/K04513/K07857/K04371/K02677/K05702/K08018/K05631/K06277/K02583/K04361/K04534/K06070/K05092/K05096/K04362/K05093/K05094/K04458/K05209/K05210/K05695/K06082/K06476/K06487/K06584/K06271	28	D915_005874/D915_002137/D915_002539/D915_004867/D915_006871/D915_001614/D915_002081/D915_006901/D915_010657/D915_000663/D915_003638/D915_005625/D915_005876/D915_001109/D915_001764/D915_002360/D915_002361/D915_003452/D915_006627/D915_003066/D915_000931/D915_005046/D915_007307/D915_008940/D915_005905/D915_000032/D915_002862/D915_001333/D915_001746/D915_001787
map04810	Regulation of actin cytoskeleton	29/366	93/2758	3.91944e-06	8.3428e-05	5.95283e-05	K04513/K07857/K04371/K10352/K12757/K05758/K03099/K17635/K04361/K04362/K05093/K05094/K05695/K05700/K02085/K00889/K05734/K05736/K06476/K06487/K06584/K06485/K06583/K06585/K05725/K05743/K05744/K05760/K05768	29	D915_002539/D915_004867/D915_006871/D915_001614/D915_003152/D915_003945/D915_006617/D915_001902/D915_002360/D915_002361/D915_003452/D915_005046/D915_007307/D915_000032/D915_007989/D915_001684/D915_001093/D915_004414/D915_001333/D915_001746/D915_002353/D915_008380/D915_006875/D915_001001
map04261	Adrenergic signaling in cardiomyocytes	21/366	59/2758	9.09112e-06	0.000165583	0.000118148	K09048/K02183/K05849/K01540/K04851/K04371/K02677/K04345/K04961/K04962/K10352/K04515/K04860/K04863/K04858/K04861/K04153/K12045/K12046/K10371/K12044	21	D915_004940/D915_002137/D915_003293/D915_003435/D915_003837/D915_006871/D915_001614/D915_002081/D915_006901/D915_010657/D915_001424/D915_002172/D915_003152/D915_001189/D915_002671/D915_002672/D915_003509/D915_004562/D915_000694/D915_003194/D915_005504
map04151	PI3K-Akt signaling pathway	31/366	107/2758	1.00017e-05	0.000165583	0.000118148	K09048/K04527/K04371/K01110/K02677/K04543/K04546/K10400/K02583/K03099/K17635/K06630/K04361/K05092/K05096/K04362/K05093/K05094/K06636/K19719/K24628/K19721/K06476/K06487/K06584/K06485/K06583/K06585/K05725/K05855/K05637	31	D915_004940/D915_005874/D915_006871/D915_001614/D915_001265/D915_002081/D915_006901/D915_010657/D915_002918/D915_001764/D915_001902/D915_003354/D915_002360/D915_002361/D915_003452/D915_000931/D915_005046/D915_007307/D915_001501/D915_005268/D915_001333/D915_001746/D915_002353/D915_003312/D915_003379
map04713	Circadian entrainment	15/366	36/2758	2.07458e-05	0.000309112	0.000220561	K02183/K07376/K04851/K04371/K02677/K04345/K04961/K04962/K04543/K04546/K10400/K04515/K04534/K05209/K05210	15	D915_002137/D915_002422/D915_002486/D915_003018/D915_003837/D915_006871/D915_001614/D915_002081/D915_006901/D915_010657/D915_001424/D915_002172/D915_002918/D915_001189/D915_006627/D915_005905
map04974	Protein digestion and absorption	12/366	26/2758	4.20033e-05	0.000568954	0.000405965	K05849/K01540/K06636/K19719/K24628/K06823/K08135/K01278/K01389/K08635/K14210/K19721	12	D915_003293/D915_003435/D915_001501/D915_000354/D915_001479/D915_003364/D915_003404/D915_005268
map04921	Oxytocin signaling pathway	23/366	75/2758	5.48443e-05	0.000671172	0.000478901	K07200/K08292/K04348/K02183/K04513/K07857/K04851/K04371/K02677/K04345/K04961/K04962/K04515/K04361/K04375/K04376/K09430/K04534/K04860/K04863/K04858/K04861/K01242	23	D915_001630/D915_009696/D915_001447/D915_002137/D915_002539/D915_003837/D915_004867/D915_006871/D915_001614/D915_002081/D915_006901/D915_010657/D915_001424/D915_002172/D915_001189/D915_002360/D915_002361/D915_003188/D915_003452/D915_006627/D915_002671/D915_002672/D915_003509/D915_004562/D915_003108
map04012	ErbB signaling pathway	16/366	43/2758	5.85586e-05	0.000671172	0.000478901	K04371/K02677/K04515/K03099/K17635/K06619/K04361/K04375/K04376/K09430/K05695/K05734/K05736/K05725/K05455/K05456	16	D915_006871/D915_001614/D915_002081/D915_006901/D915_010657/D915_001189/D915_001902/D915_003471/D915_002360/D915_002361/D915_003188/D915_003452/D915_000032/D915_004414/D915_002353/D915_000704
map04724	Glutamatergic synapse	16/366	45/2758	0.000110746	0.00117865	0.000841003	K04348/K04851/K04371/K02677/K04345/K04543/K04546/K10400/K04534/K05209/K05210/K08193/K12302/K15009/K05613/K12495	16	D915_001447/D915_003837/D915_006871/D915_001614/D915_002081/D915_006901/D915_010657/D915_001424/D915_002918/D915_006627/D915_005905/D915_001024/D915_001025/D915_002435/D915_005867/D915_007144/D915_004509/D915_003351
map04726	Serotonergic synapse	16/366	46/2758	0.000149559	0.00139284	0.000993829	K04851/K04371/K02677/K04345/K04543/K04546/K10400/K04534/K04849/K04153/K04163/K08155/K00461/K01593/K22329/K05695	16	D915_003837/D915_006871/D915_001614/D915_002081/D915_006901/D915_010657/D915_001424/D915_002918/D915_006627/D915_000024/D915_000694/D915_006345/D915_007426/D915_007781/D915_003461/D915_000032
map04011	MAPK signaling pathway - yeast	13/366	33/2758	0.000149566	0.00139284	0.000993829	K04513/K07857/K02677/K10591/K13305/K06630/K01104/K09614/K10360/K13022/K19839/K20644/K00889	13	D915_002539/D915_004867/D915_002081/D915_006901/D915_010657/D915_007521/D915_003354/D915_000032/D915_000158/D915_001093
map04728	Dopaminergic synapse	18/366	57/2758	0.000238214	0.00208787	0.00148976	K09048/K04348/K02183/K04851/K02677/K04345/K04543/K04546/K10400/K04515/K04534/K04849/K04439/K05209/K05210/K08155/K01593/K22329	18	D915_004940/D915_001447/D915_002137/D915_003837/D915_002081/D915_006901/D915_010657/D915_001424/D915_002918/D915_001189/D915_006627/D915_000024/D915_003894/D915_005345/D915_005905/D915_006345/D915_007781/D915_003461
map04020	Calcium signaling pathway	20/366	68/2758	0.0003177	0.00262985	0.00187647	K04348/K02183/K05849/K04851/K02677/K04718/K04345/K04961/K04962/K04515/K04361/K04849/K04153/K04163/K01242/K07190/K05209/K05210/K18437/K13293	20	D915_001447/D915_002137/D915_003293/D915_003837/D915_002081/D915_006901/D915_008700/D915_010319/D915_010657/D915_001424/D915_002172/D915_001189/D915_002360/D915_002361/D915_003452/D915_000024/D915_000694/D915_003108/D915_005082/D915_005905/D915_008624/D915_001976/D915_001058/D915_001946/D915_004033
map04371	Apelin signaling pathway	20/366	69/2758	0.000393759	0.00308055	0.00219806	K07200/K02183/K05849/K04371/K04718/K04345/K04961/K04962/K09204/K09207/K17845/K17846/K04543/K04546/K10400/K04500/K04676/K09203/K02599/K06052	20	D915_001630/D915_002137/D915_003293/D915_006871/D915_001614/D915_008700/D915_010319/D915_001424/D915_002172/D915_002912/D915_002918/D915_004036/D915_004418/D915_005205/D915_000679
map04725	Cholinergic synapse	13/366	36/2758	0.000413497	0.00308055	0.00219806	K09048/K04851/K04371/K02677/K05703/K04345/K04543/K04546/K10400/K04515/K04534/K04849/K04930	13	D915_004940/D915_003837/D915_006871/D915_001614/D915_002081/D915_004177/D915_006901/D915_010657/D915_001424/D915_002918/D915_001189/D915_006627/D915_000024/D915_000261/D915_002445
map03320	PPAR signaling pathway	12/366	32/2758	0.000462853	0.00328405	0.00234327	K06259/K12384/K13885/K01897/K02927/K07059/K08770/K12163/K01641/K08745/K08752/K08756	12	D915_001284/D915_000766/D915_001759/D915_000932/D915_006414/D915_008422
map04740	Olfactory transduction	11/366	28/2758	0.00050249	0.00340323	0.0024283	K02183/K07376/K05849/K04345/K04543/K04546/K10400/K04515/K04439/K18437/K13293	11	D915_002137/D915_002422/D915_002486/D915_003018/D915_003293/D915_001424/D915_002918/D915_001189/D915_003894/D915_005345/D915_001976/D915_001058/D915_001946/D915_004033
map04926	Relaxin signaling pathway	16/366	52/2758	0.000730533	0.00473259	0.00337684	K09048/K04371/K02677/K04345/K04543/K04546/K10400/K04500/K04676/K03099/K17635/K04361/K04534/K04439/K19719/K19721	16	D915_004940/D915_006871/D915_001614/D915_002081/D915_006901/D915_010657/D915_001424/D915_002918/D915_004036/D915_001902/D915_002360/D915_002361/D915_003452/D915_006627/D915_003894/D915_005345/D915_001501/D915_005268

## Sheet: muscle
ID	Description	GeneRatio	BgRatio	pvalue	p.adjust	qvalue	geneID	Count	gene_id
map03010	Ribosome	83/602	164/2758	4.59114e-17	7.02444e-15	5.26773e-15	K02877/K15276/K02873/K02953/K02924/K02949/K02966/K02868/K02984/K02989/K02947/K02927/K07059/K08770/K12163/K02896/K02976/K02910/K02951/K02882/K02908/K02975/K10886/K02898/K02969/K02997/K02981/K02943/K02936/K02973/K01893/K02902/K02964/K02995/K02872/K02921/K02889/K02974/K02957/K02901/K02903/K02893/K02971/K02916/K02938/K02978/K02875/K02915/K02885/K02894/K02930/K02883/K21442/K02922/K02962/K02900/K02937/…	83	D915_000137/D915_000500/D915_000739/D915_000741/D915_000789/D915_000829/D915_000853/D915_000892/D915_001706/D915_001745/D915_001759/D915_002043/D915_002096/D915_002180/D915_002305/D915_002466/D915_002616/D915_002726/D915_003546/D915_003699/D915_004010/D915_004390/D915_004715/D915_004863/D915_005060/D915_005168/D915_006140/D915_006559/D915_006691/D915_006726/D915_006821/D915_006838/D915_006887/D91…
map04145	Phagosome	34/602	61/2758	5.52042e-09	3.20457e-07	2.40315e-07	K06528/K10355/K05692/K10354/K02149/K02152/K03661/K02124/K02155/K02147/K02154/K02144/K02146/K02148/K02145/K02153/K02150/K03662/K10956/K09481/K07375/K08054/K06476/K06487/K06584/K06485/K06583/K06585/K10416/K10415/K10413/K08057/K08488/K06560	34	D915_006397/D915_006891/D915_001512/D915_001810/D915_002533/D915_002654/D915_004925/D915_005137/D915_006385/D915_006459/D915_007823/D915_009263/D915_009386/D915_009965/D915_010873/D915_008500/D915_007124/D915_008486/D915_000946/D915_000748/D915_001333/D915_001746/D915_000433/D915_000599/D915_003777/D915_003778/D915_003779/D915_008114/D915_007266/D915_008180
map04517	IgSF CAM signaling	27/602	43/2758	6.28347e-09	3.20457e-07	2.40315e-07	K04513/K07857/K04371/K18584/K05702/K10352/K12757/K04393/K11366/K04353/K07836/K17260/K06093/K05754/K00275/K05755/K10355/K05692/K10354/K05758/K05700/K07375/K10418/K20128/K26226/K20251/K25874	27	D915_002539/D915_004867/D915_009307/D915_006871/D915_001614/D915_000264/D915_000663/D915_003152/D915_003945/D915_004684/D915_004963/D915_005896/D915_006516/D915_007864/D915_007987/D915_007389/D915_006891/D915_006617/D915_007989/D915_000946/D915_000252/D915_001827/D915_006708/D915_001800/D915_003463/D915_003403/D915_000729/D915_000115
map04141	Protein processing in endoplasmic reticulum	53/602	121/2758	2.63542e-08	1.00805e-06	7.55951e-07	K16196/K08852/K09487/K04079/K03283/K09488/K09490/K10956/K09540/K09481/K02932/K14004/K08054/K08056/K09582/K05546/K12317/K14007/K11718/K10082/K10083/K11519/K13989/K13249/K12666/K12667/K09502/K09503/K09505/K09584/K10950/K10976/K09518/K04571/K13251/K14015/K07151/K01456/K14010/K10666/K08057/K14005/K08288/K07765/K09201/K12669/K19478/K09525/K14001/K13250/K01228/K28202/K00966	53	D915_002707/D915_005804/D915_006625/D915_010139/D915_000807/D915_006305/D915_006307/D915_007124/D915_007181/D915_008486/D915_010416/D915_000231/D915_000748/D915_007160/D915_000259/D915_000330/D915_000655/D915_001457/D915_002094/D915_002715/D915_002739/D915_002958/D915_004076/D915_004613/D915_004868/D915_005311/D915_005534/D915_006941/D915_007112/D915_007344/D915_007601/D915_007641/D915_007650/D91…
map04721	Synaptic vesicle cycle	24/602	40/2758	1.58951e-07	4.86391e-06	3.64752e-06	K04849/K15294/K08193/K12302/K02149/K02152/K04646/K03661/K02124/K15292/K02155/K15293/K06027/K11826/K02147/K02154/K02144/K02146/K11824/K02148/K02145/K02153/K02150/K08155	24	D915_000024/D915_000468/D915_001024/D915_001025/D915_001512/D915_001810/D915_001920/D915_002533/D915_002603/D915_002654/D915_003847/D915_004279/D915_004486/D915_004925/D915_005137/D915_006385/D915_006459/D915_006772/D915_007766/D915_007823/D915_009263/D915_009386/D915_009965/D915_010873/D915_006345
map04966	Collecting duct acid secretion	13/602	16/2758	6.63226e-07	1.69123e-05	1.26827e-05	K02149/K02152/K02155/K02147/K02154/K02146/K02148/K02145/K02153/K02150/K13856/K01672/K18245	13	D915_001512/D915_001810/D915_002654/D915_004925/D915_005137/D915_006459/D915_007823/D915_009263/D915_009386/D915_009965/D915_010873/D915_000149/D915_006988
map00190	Oxidative phosphorylation	40/602	90/2758	9.33618e-07	2.04062e-05	1.53029e-05	K02149/K02152/K03661/K02124/K02155/K02147/K02154/K02144/K02146/K02148/K02145/K02153/K02150/K03952/K03936/K11353/K03954/K03935/K00333/K03960/K03946/K03940/K00331/K03950/K03939/K03945/K03938/K01507/K11726/K00236/K00234/K00239/K00235/K00240/K03662/K00416/K02140/K00237/K08738/K00420	40	D915_001512/D915_001810/D915_002533/D915_002654/D915_004925/D915_005137/D915_006385/D915_006459/D915_007823/D915_009263/D915_009386/D915_009965/D915_010873/D915_001693/D915_002650/D915_004291/D915_005929/D915_007575/D915_008961/D915_009030/D915_009491/D915_009792/D915_009841/D915_007653/D915_007592/D915_004133/D915_006533/D915_006584/D915_006977/D915_008500/D915_009668/D915_010253/D915_010830/D91…
map00510	N-Glycan biosynthesis	21/602	37/2758	3.45523e-06	6.60813e-05	4.95553e-05	K00729/K03027/K05546/K12317/K12666/K12667/K07151/K12669/K19478/K01228/K28202/K03848/K01231/K03846/K03849/K00726/K00721/K01001/K03845/K12345/K00717	21	D915_005405/D915_000259/D915_002739/D915_002958/D915_007344/D915_007650/D915_009615/D915_011019/D915_011147/D915_001151/D915_004109/D915_007397/D915_007458/D915_007922/D915_008667/D915_010067/D915_010332/D915_007799/D915_000785
map04142	Lysosome biogenesis	42/602	109/2758	4.00702e-05	0.000681193	0.000510836	K06528/K20180/K02149/K02152/K04646/K03661/K02124/K02155/K02147/K02154/K02144/K02146/K11824/K02148/K02145/K02153/K02150/K03662/K12373/K12387/K12393/K12399/K06497/K12391/K12400/K12347/K21398/K19363/K01052/K12394/K20456/K20463/K17544/K15014/K20399/K14209/K06636/K19719/K24628/K24738/K20185/K18466	42	D915_006397/D915_007673/D915_001512/D915_001810/D915_001920/D915_002533/D915_002654/D915_004925/D915_005137/D915_006385/D915_006459/D915_007766/D915_007823/D915_009263/D915_009386/D915_009965/D915_010873/D915_008500/D915_002418/D915_003216/D915_003242/D915_003886/D915_005397/D915_005661/D915_006465/D915_006740/D915_007763/D915_010649/D915_005910/D915_004524/D915_004198/D915_002474/D915_001569/D91…
map04810	Regulation of actin cytoskeleton	37/602	93/2758	5.20448e-05	0.000796286	0.000597146	K04513/K07857/K06269/K04371/K07827/K18584/K10352/K12757/K04393/K11366/K17260/K05754/K00275/K05755/K10355/K05692/K10354/K05758/K04361/K05700/K01081/K05760/K05734/K05736/K06476/K06487/K06584/K06485/K06583/K06585/K05764/K06643/K05725/K05743/K05744/K05757/K05768	37	D915_002539/D915_004867/D915_009307/D915_010080/D915_006871/D915_001614/D915_001317/D915_000264/D915_003152/D915_003945/D915_004684/D915_005896/D915_007987/D915_007389/D915_006891/D915_006617/D915_002360/D915_002361/D915_003452/D915_007989/D915_001319/D915_004414/D915_001333/D915_001746/D915_002042/D915_002353/D915_008380/D915_006875/D915_006597/D915_001001
map04144	Endocytosis	47/602	132/2758	0.000141832	0.00183948	0.00137945	K07902/K07903/K07905/K04513/K07857/K06269/K11248/K21269/K04674/K18584/K04393/K11366/K17260/K06093/K06069/K05754/K00275/K05755/K05758/K04361/K03283/K04646/K11826/K11824/K10396/K14209/K05764/K06643/K03251/K18443/K17920/K12196/K10364/K18442/K12188/K19476/K18466/K10365/K12194/K05757/K12199/K07937/K07939/K07977/K12200/K12483/K12495	47	D915_003335/D915_003670/D915_002539/D915_004867/D915_009307/D915_010080/D915_008330/D915_004792/D915_000264/D915_004684/D915_005896/D915_007864/D915_008611/D915_007987/D915_007389/D915_006617/D915_002360/D915_002361/D915_003452/D915_010139/D915_001920/D915_004486/D915_007766/D915_010591/D915_001569/D915_002042/D915_007326/D915_000273/D915_000623/D915_001141/D915_002183/D915_002254/D915_002910/D91…
map04512	ECM-receptor interaction	16/602	30/2758	0.000144273	0.00183948	0.00137945	K02599/K06636/K19719/K24628/K19721/K04595/K06254/K07377/K11887/K06476/K06487/K06584/K06485/K06583/K06585/K06255	16	D915_005205/D915_001501/D915_005268/D915_000679/D915_001333/D915_001746/D915_000229

## Sheet: early female germ cells
ID	Description	GeneRatio	BgRatio	pvalue	p.adjust	qvalue	geneID	Count	gene_id
map03010	Ribosome	120/1278	164/2758	6.22877e-13	9.71689e-11	8.52359e-11	K02864/K04237/K14358/K02877/K15276/K02863/K02873/K02992/K02953/K02924/K02949/K02966/K02868/K02984/K02355/K02963/K02989/K02947/K02896/K02976/K02910/K02951/K02882/K02908/K02961/K16794/K02975/K10886/K00761/K02881/K02898/K02969/K02997/K02967/K02890/K02981/K02911/K02943/K02936/K02973/K02996/K02964/K02946/K02902/K02995/K02872/K02921/K02889/K02974/K02957/K02901/K02903/K02893/K02971/K02938/K02978/K02895/…	120	D915_004464/D915_000137/D915_000295/D915_000500/D915_000651/D915_000739/D915_000741/D915_000789/D915_000829/D915_000853/D915_000892/D915_001212/D915_001706/D915_001745/D915_002043/D915_002096/D915_002180/D915_002305/D915_002466/D915_002616/D915_002684/D915_002726/D915_003101/D915_003546/D915_003699/D915_004010/D915_004082/D915_004367/D915_004390/D915_004434/D915_004715/D915_004863/D915_005060/D91…
map03015	mRNA surveillance pathway	59/1278	74/2758	2.5286e-09	1.97231e-07	1.73009e-07	K13126/K12590/K12812/K13116/K11584/K04382/K22074/K00948/K03456/K15423/K04354/K06269/K09571/K12487/K06100/K06085/K10769/K14324/K12882/K13288/K14284/K11488/K14404/K03106/K14397/K14411/K13025/K12875/K14401/K08870/K14962/K14405/K00565/K14327/K14326/K08873/K13182/K13114/K14406/K02163/K14396/K14408/K17081/K14403/K11124/K14376/K12876/K14407/K14325/K14416/K03265/K12877/K12883/K03267/K12881/K23600/K13171/…	59	D915_008533/D915_010251/D915_010924/D915_005486/D915_006047/D915_008189/D915_007527/D915_005632/D915_000362/D915_010170/D915_005326/D915_003227/D915_010688/D915_004777/D915_006146/D915_009975/D915_007324/D915_009504/D915_000503/D915_000904/D915_001023/D915_001509/D915_002257/D915_003029/D915_003215/D915_005194/D915_005818/D915_005843/D915_006087/D915_006168/D915_006474/D915_006506/D915_006604/D91…
map03013	Nucleocytoplasmic transport	93/1278	134/2758	2.76817e-08	1.43945e-06	1.26267e-06	K13126/K12590/K12812/K13116/K07205/K03539/K07881/K06085/K10769/K14324/K01164/K12882/K13288/K14284/K07562/K07936/K02516/K17410/K14004/K20478/K03262/K13025/K12875/K14327/K14326/K13182/K13114/K12876/K14325/K12877/K12883/K12881/K13171/K18655/K18656/K12878/K12879/K12880/K14281/K14283/K14304/K03242/K11419/K03240/K03680/K03754/K14319/K14311/K12160/K03250/K12172/K03253/K05019/K03236/K10408/K14292/K14296/…	93	D915_008533/D915_010251/D915_010924/D915_004914/D915_010152/D915_003227/D915_010688/D915_002018/D915_004777/D915_006146/D915_006329/D915_007854/D915_007056/D915_009835/D915_000231/D915_003657/D915_005706/D915_000904/D915_001023/D915_001509/D915_005818/D915_005843/D915_006168/D915_006474/D915_006506/D915_007619/D915_008184/D915_008413/D915_008557/D915_009510/D915_009933/D915_010710/D915_008941/D91…
map00190	Oxidative phosphorylation	66/1278	90/2758	1.17806e-07	4.59442e-06	4.0302e-06	K02152/K03661/K02124/K02155/K02144/K02148/K02150/K03941/K00338/K03952/K03936/K03934/K03962/K11353/K03961/K03964/K03954/K03943/K00334/K03965/K11351/K03935/K00333/K11352/K18160/K03942/K03960/K03946/K03939/K03945/K03938/K03958/K00414/K17732/K02265/K02127/K02133/K02112/K01507/K11726/K02131/K02128/K02264/K00415/K00411/K00236/K02137/K02113/K00234/K00239/K02257/K02263/K00235/K00240/K02136/K02259/K00416/…	66	D915_001810/D915_002533/D915_002654/D915_006385/D915_007298/D915_007823/D915_009965/D915_010873/D915_001663/D915_001693/D915_002650/D915_004038/D915_004160/D915_004291/D915_004884/D915_005687/D915_005929/D915_005971/D915_006010/D915_006965/D915_007575/D915_008670/D915_008943/D915_008961/D915_009030/D915_009841/D915_007653/D915_007592/D915_002876/D915_000138/D915_002506/D915_002783/D915_002868/D91…
map03040	Spliceosome	87/1278	127/2758	2.05844e-07	6.42233e-06	5.63363e-06	K12621/K14998/K12627/K12626/K12590/K12812/K12625/K03283/K12882/K13288/K13025/K12875/K13182/K12876/K12877/K12883/K12881/K12839/K12864/K12841/K12874/K12886/K12828/K11099/K12872/K12815/K12837/K12867/K12888/K15047/K12878/K12843/K12860/K12813/K12854/K12823/K12857/K12849/K11091/K11094/K12859/K09564/K12858/K12896/K12879/K12852/K12848/K12856/K12827/K12829/K07951/K12831/K12832/K19485/K12870/K12842/K12836/…	87	D915_005703/D915_007143/D915_009833/D915_010251/D915_010259/D915_005309/D915_010139/D915_004777/D915_000904/D915_001509/D915_006168/D915_007619/D915_008184/D915_009510/D915_009933/D915_010710/D915_000625/D915_000700/D915_000781/D915_001475/D915_001517/D915_001825/D915_001849/D915_002383/D915_002752/D915_002943/D915_002953/D915_003065/D915_003198/D915_003328/D915_003462/D915_003597/D915_003673/D91…
map04110	Cell cycle	72/1278	103/2758	7.23646e-07	1.88148e-05	1.65042e-05	K04728/K06640/K11584/K04382/K22074/K04503/K10151/K10152/K06627/K21771/K00948/K03456/K15423/K04500/K04676/K04501/K02089/K02091/K02503/K04802/K06630/K06619/K05866/K06645/K16723/K16197/K06636/K19719/K24628/K03348/K03353/K06669/K02542/K02607/K02216/K02605/K02178/K02606/K02541/K02084/K03363/K02540/K03351/K06628/K03352/K02537/K02209/K02604/K20472/K02213/K02212/K02087/K06067/K03364/K05764/K06643/K06641/…	72	D915_004103/D915_002586/D915_005486/D915_006047/D915_006600/D915_007018/D915_008189/D915_007527/D915_000834/D915_004036/D915_004797/D915_005946/D915_011058/D915_003354/D915_003471/D915_007669/D915_001648/D915_007241/D915_008969/D915_007324/D915_001501/D915_004696/D915_000239/D915_001657/D915_001912/D915_001948/D915_002274/D915_002663/D915_002809/D915_004004/D915_004478/D915_004862/D915_006257/D91…
map03008	Ribosome biogenesis in eukaryotes	47/1278	65/2758	1.59173e-05	0.000354728	0.000311165	K12618/K03539/K07881/K03097/K03115/K14556/K07179/K11883/K14568/K14536/K14548/K01164/K14544/K14566/K14553/K14539/K11108/K14565/K14558/K14557/K11128/K14555/K13525/K14575/K12882/K13288/K14549/K14564/K14572/K14284/K14573/K07562/K14521/K02449/K11129/K14560/K14415/K14550/K14567/K07936/K14554/K10304/K15073/K14538/K14563/K14527/K03538	47	D915_005382/D915_010152/D915_000427/D915_004801/D915_008883/D915_000055/D915_000752/D915_000808/D915_000998/D915_001432/D915_001768/D915_002018/D915_002295/D915_002826/D915_002994/D915_003011/D915_003166/D915_003752/D915_003791/D915_004050/D915_004141/D915_004238/D915_004591/D915_004777/D915_005262/D915_005286/D915_005624/D915_006146/D915_006177/D915_006329/D915_006967/D915_007196/D915_007268/D91…
map04113	Meiosis - yeast	34/1278	45/2758	5.63984e-05	0.00109977	0.000964709	K11584/K04382/K22074/K03456/K06269/K09571/K12487/K04345/K06636/K19719/K24628/K03348/K03353/K06669/K02542/K02607/K02216/K02605/K02178/K02606/K02541/K02084/K03363/K02540/K03351/K06628/K03352/K06662/K02537/K02209/K02604/K20472/K02213/K02212	34	D915_005486/D915_006047/D915_008189/D915_007527/D915_000362/D915_010170/D915_001424/D915_001501/D915_004696/D915_000239/D915_001657/D915_001912/D915_001948/D915_002274/D915_002663/D915_002809/D915_004004/D915_004478/D915_004862/D915_006257/D915_006290/D915_007340/D915_007655/D915_008287/D915_008599/D915_008826/D915_008874/D915_009119/D915_009184/D915_009211/D915_009687/D915_009918/D915_002106/D91…
map04714	Thermogenesis	90/1278	145/2758	6.70894e-05	0.00116288	0.00102007	K07204/K07198/K07023/K07203/K09048/K08765/K04688/K07200/K07376/K07827/K04441/K04345/K08266/K10355/K05692/K10354/K03099/K17635/K01897/K03941/K00338/K03952/K03936/K03934/K03962/K11353/K03961/K03964/K03954/K03943/K00334/K03965/K11351/K03935/K00333/K11352/K18160/K03942/K03960/K03946/K03939/K03945/K03938/K03958/K00414/K17732/K02265/K02127/K02133/K02112/K02131/K02128/K02264/K00415/K00411/K00236/K02137/…	90	D915_002922/D915_003004/D915_004858/D915_004940/D915_004952/D915_005679/D915_009964/D915_000314/D915_002422/D915_001317/D915_005042/D915_001424/D915_009474/D915_006891/D915_001902/D915_003783/D915_008005/D915_006712/D915_001663/D915_001693/D915_002650/D915_004038/D915_004160/D915_004291/D915_004884/D915_005687/D915_005929/D915_005971/D915_006010/D915_006965/D915_007575/D915_008670/D915_008943/D91…
map03420	Nucleotide excision repair	39/1278	55/2758	0.000172248	0.00268708	0.00235708	K10739/K07466/K02328/K04802/K14538/K02324/K03008/K03006/K03011/K02326/K03012/K11314/K03013/K03014/K03017/K03010/K03016/K10843/K11270/K10844/K10845/K11663/K03144/K02202/K03141/K02725/K06634/K10610/K03004/K10747/K07915/K10756/K10755/K10754/K10841/K10838/K10847/K10846/K18914	39	D915_007076/D915_007677/D915_008212/D915_011058/D915_010222/D915_001543/D915_002773/D915_004697/D915_004970/D915_005055/D915_006818/D915_006927/D915_009473/D915_009514/D915_010083/D915_010409/D915_003177/D915_003382/D915_003616/D915_003794/D915_005146/D915_006541/D915_006349/D915_007647/D915_008764/D915_007956/D915_004864/D915_004377/D915_004154/D915_003655/D915_008272/D915_005829/D915_006543/D91…

## Sheet: late female germ cells
ID	Description	GeneRatio	BgRatio	pvalue	p.adjust	qvalue	geneID	Count	gene_id
map04517	IgSF CAM signaling	22/516	43/2758	1.31601e-06	0.00010931	8.38848e-05	K04513/K07857/K04371/K04392/K07860/K07861/K04440/K04441/K07374/K17260/K04353/K07836/K06093/K10355/K05692/K10354/K05758/K05700/K07375/K10418/K06491/K20251	22	D915_004867/D915_006871/D915_003104/D915_006573/D915_005042/D915_002738/D915_003648/D915_003649/D915_005896/D915_006516/D915_007864/D915_006891/D915_006617/D915_005834/D915_007989/D915_007990/D915_000946/D915_000570/D915_001800/D915_001445/D915_000729
map04068	FoxO signaling pathway	27/516	59/2758	1.41045e-06	0.00010931	8.38848e-05	K01596/K07298/K04527/K07198/K07023/K04503/K10151/K10152/K06627/K21771/K07200/K04371/K04440/K04441/K04674/K04501/K04361/K04468/K13302/K06631/K05868/K21770/K05764/K06643/K11434/K11439/K10305	27	D915_004205/D915_000563/D915_001717/D915_002717/D915_003004/D915_006600/D915_007018/D915_000314/D915_006871/D915_006573/D915_005042/D915_004792/D915_004797/D915_003452/D915_006114/D915_006273/D915_002076/D915_002275/D915_009973/D915_002042/D915_007414/D915_004402
map04010	MAPK signaling pathway	38/516	102/2758	5.63195e-06	0.000290984	0.000223302	K04527/K04454/K09260/K04346/K04639/K04371/K04451/K10148/K04392/K07860/K07861/K04426/K13986/K04440/K04441/K04674/K04448/K04353/K07836/K04431/K04443/K04444/K14031/K04361/K04428/K03283/K04380/K10431/K20216/K04439/K04468/K04409/K04407/K08840/K04457/K04461/K04460/K11800	38	D915_002717/D915_002797/D915_003990/D915_006101/D915_006871/D915_001973/D915_003104/D915_004118/D915_006573/D915_005042/D915_004792/D915_005155/D915_006516/D915_010193/D915_007665/D915_003452/D915_005277/D915_005309/D915_010139/D915_000995/D915_001236/D915_003894/D915_005345/D915_006114/D915_006992/D915_008211/D915_008880/D915_009421/D915_008150
map04519	Cadherin signaling	23/516	53/2758	2.56048e-05	0.000936338	0.000718548	K06269/K04513/K07857/K04371/K04392/K07860/K07861/K04440/K04441/K17260/K10355/K05692/K10354/K05758/K04361/K05700/K02085/K02353/K08791/K04510/K05750/K06704/K23893	23	D915_003489/D915_004610/D915_004867/D915_006871/D915_003104/D915_006573/D915_005042/D915_005896/D915_006891/D915_006617/D915_003452/D915_007989/D915_007990/D915_001684/D915_005287/D915_008016/D915_006589/D915_001508/D915_008419/D915_000374
map04013	MAPK signaling pathway - fly	31/516	82/2758	3.02044e-05	0.000936338	0.000718548	K04454/K09260/K09265/K04392/K07860/K07861/K04426/K13986/K04440/K04448/K04431/K06279/K17447/K04361/K04428/K20216/K04407/K08840/K04457/K04461/K16197/K14958/K18529/K09031/K00252/K06689/K10746/K17536/K18755/K20223/K20225	31	D915_002797/D915_006101/D915_003104/D915_004118/D915_006573/D915_005155/D915_010193/D915_004246/D915_003452/D915_005277/D915_001236/D915_008211/D915_008880/D915_007241/D915_007690/D915_003851/D915_004065/D915_003020/D915_005582/D915_006158
map04310	Wnt signaling pathway	28/516	73/2758	5.4399e-05	0.00140531	0.00107844	K04503/K10151/K10152/K04513/K07857/K04451/K10148/K04392/K07860/K07861/K04440/K04501/K04448/K04468/K04491/K02105/K00182/K00572/K01384/K02085/K02432/K02353/K03362/K02157/K02185/K18671/K04510/K08957	28	D915_006600/D915_004867/D915_001973/D915_003104/D915_006573/D915_004797/D915_005155/D915_006114/D915_001778/D915_007846/D915_010478/D915_000145/D915_001684/D915_003726/D915_005287/D915_006713/D915_006733/D915_002658/D915_006589/D915_007728
map04530	Tight junction	38/516	114/2758	0.000102695	0.00227397	0.00174505	K07298/K07198/K07023/K04503/K10151/K10152/K00948/K03456/K07200/K04514/K04513/K07857/K04392/K07860/K07861/K04426/K13986/K04440/K05738/K12751/K07374/K04448/K17260/K05699/K04353/K07836/K06091/K19948/K21068/K06093/K13358/K13365/K04431/K10355/K05692/K10354/K05758/K03178	38	D915_001717/D915_003004/D915_006600/D915_008189/D915_000314/D915_002343/D915_004867/D915_003104/D915_004118/D915_006573/D915_008917/D915_002738/D915_003648/D915_003649/D915_005155/D915_005896/D915_005898/D915_006516/D915_006748/D915_007721/D915_007864/D915_008605/D915_010193/D915_006891/D915_006617/D915_005834/D915_006677
map04071	Sphingolipid signaling pathway	23/516	58/2758	0.000140663	0.00272535	0.00209144	K11584/K00948/K03456/K04514/K04346/K04639/K04513/K07857/K04371/K04710/K04451/K10148/K04392/K07860/K07861/K04426/K13986/K05703/K04440/K01634/K20704/K28680/K04441	23	D915_005486/D915_008189/D915_002343/D915_003990/D915_004867/D915_006871/D915_000878/D915_001973/D915_003104/D915_004118/D915_004177/D915_006573/D915_009849/D915_007103/D915_005042
map04152	AMPK signaling pathway	25/516	67/2758	0.000229024	0.00365076	0.0028016	K01596/K03841/K06259/K12384/K13885/K07298/K04527/K04688/K07198/K07023/K07905/K00021/K07205/K11584/K07877/K07878/K04503/K10151/K10152/K06627/K21771/K07297/K00948/K03456/K07200	25	D915_004205/D915_009479/D915_000563/D915_001284/D915_001717/D915_002717/D915_002893/D915_003004/D915_003670/D915_003959/D915_004914/D915_005486/D915_006595/D915_006600/D915_007018/D915_007421/D915_008502/D915_008189/D915_005831/D915_000314/D915_009973
map04390	Hippo signaling pathway	32/516	94/2758	0.000235533	0.00365076	0.0028016	K04503/K10151/K10152/K00948/K03456/K06269/K04451/K10148/K04674/K04501/K06091/K06093/K10355/K05692/K10354/K06630/K04491/K02105/K00182/K00572/K01384/K04680/K17693/K17695/K17696/K02085/K02432/K02353/K03362/K02157/K16197/K08791	32	D915_006600/D915_008189/D915_003489/D915_004610/D915_001973/D915_004792/D915_004797/D915_006748/D915_007864/D915_006891/D915_003354/D915_001778/D915_007846/D915_010478/D915_000145/D915_001142/D915_001684/D915_003726/D915_005287/D915_006713/D915_006733/D915_007241/D915_008016

## Sheet: early male germ cells
ID	Description	GeneRatio	BgRatio	pvalue	p.adjust	qvalue	geneID	Count	gene_id
map03010	Ribosome	55/308	164/2758	1.76174e-15	2.32549e-13	2.18826e-13	K08770/K02991/K17436/K02873/K02953/K02949/K02966/K02989/K02947/K02976/K02910/K02882/K02908/K02975/K10886/K02959/K02969/K02950/K02981/K02943/K02936/K02973/K02964/K02995/K02921/K02974/K02901/K02893/K02978/K02875/K02915/K02894/K02930/K02883/K21442/K02900/K02937/K02977/K14842/K02934/K02917/K02941/K02866/K02865/K04532/K02925/K02940/K02870/K02983/K02932/K02891/K02960/K17421/K02985/K16794	55	D915_010432/D915_009444/D915_008139/D915_000304/D915_000500/D915_000739/D915_000789/D915_000829/D915_001706/D915_001745/D915_002096/D915_002180/D915_002466/D915_002616/D915_002726/D915_003561/D915_003699/D915_004007/D915_004390/D915_004715/D915_004863/D915_005060/D915_006140/D915_006559/D915_006726/D915_006838/D915_006893/D915_007199/D915_007530/D915_007671/D915_007713/D915_007794/D915_007907/D91…
map04141	Protein processing in endoplasmic reticulum	32/308	121/2758	1.32282e-06	8.73059e-05	8.21538e-05	K09485/K09489/K09487/K04079/K09490/K02932/K08054/K09582/K08056/K11718/K09486/K12666/K12667/K00252/K06689/K10746/K09502/K09503/K09505/K09562/K09584/K09517/K04571/K10839/K13251/K02331/K10575/K10601/K08057/K09525/K01228/K26501	32	D915_008102/D915_006625/D915_007964/D915_010892/D915_006305/D915_006307/D915_010416/D915_000748/D915_004169/D915_007160/D915_000655/D915_001461/D915_002739/D915_002958/D915_004065/D915_004076/D915_004309/D915_004613/D915_005249/D915_005534/D915_006138/D915_006941/D915_007278/D915_007886/D915_008114/D915_008174/D915_011019/D915_010424
map00190	Oxidative phosphorylation	26/308	90/2758	2.30879e-06	0.000101587	9.5592e-05	K02153/K03951/K03959/K03955/K03943/K00334/K03966/K03960/K03940/K00331/K03938/K00414/K17732/K02265/K02127/K02133/K02112/K02131/K02128/K02264/K02136/K02138/K02132/K02111/K02140/K02267	26	D915_010548/D915_001669/D915_002723/D915_003924/D915_005971/D915_007599/D915_008961/D915_009923/D915_007592/D915_000138/D915_002506/D915_002783/D915_002868/D915_004735/D915_004973/D915_005442/D915_008341/D915_009069/D915_009698/D915_010253/D915_001419
map03050	Proteasome	14/308	41/2758	7.42707e-05	0.00245093	0.0023063	K06691/K20174/K02728/K02729/K03032/K02732/K03036/K03065/K11599/K03063/K03028/K02726/K02738/K02741	14	D915_000943/D915_002141/D915_002342/D915_002675/D915_003106/D915_003863/D915_003873/D915_004306/D915_007965/D915_009439/D915_010662/D915_010986

## Sheet: late male germ cells
ID	Description	GeneRatio	BgRatio	pvalue	p.adjust	qvalue	geneID	Count	gene_id
map04814	Motor proteins	18/139	53/2758	2.12089e-11	2.82079e-09	2.03159e-09	K07374/K10396/K10394/K07375/K10417/K10418/K01068/K10411/K10419/K10420/K11143/K10412/K10410/K10408/K17770/K24722/K20198/K10393	18	D915_001281/D915_001685/D915_005133/D915_005427/D915_005428/D915_005429/D915_005431/D915_005547/D915_005810/D915_006002/D915_006332/D915_005132/D915_006946/D915_010591/D915_007155/D915_003963/D915_009894/D915_009236/D915_007913/D915_007568/D915_010204/D915_010203/D915_009220/D915_008447/D915_006944/D915_005649/D915_005467/D915_005250/D915_004808/D915_003555/D915_002284/D915_001937/D915_001117/D91…
map00230	Purine metabolism	18/139	108/2758	4.22577e-06	0.000281014	0.000202392	K00873/K01835/K02183/K08049/K02320/K01081/K05760/K18533/K00939/K13758/K03000/K01490/K00940/K20790/K03506/K11656/K13800/K24242	18	D915_001514/D915_001533/D915_005430/D915_009762/D915_005129/D915_001192/D915_001319/D915_001880/D915_002247/D915_002472/D915_003028/D915_003659/D915_004342/D915_005331/D915_006041/D915_006232/D915_006398/D915_006872/D915_007311/D915_007566/D915_007221
map00010	Glycolysis / Gluconeogenesis	9/139	31/2758	1.26531e-05	0.00046729	0.000336552	K00873/K01835/K00844/K00161/K01689/K02183/K01834/K01623/K00016	9	D915_001514/D915_001533/D915_003570/D915_004660/D915_004663/D915_005430/D915_009852/D915_004403/D915_003688/D915_009762
map04921	Oxytocin signaling pathway	14/139	75/2758	1.40538e-05	0.00046729	0.000336552	K01835/K02183/K06269/K04348/K04513/K07857/K08049/K04345/K04632/K04640/K05869/K08794/K17901/K17903	14	D915_001533/D915_005430/D915_001633/D915_001635/D915_003434/D915_004018/D915_004187/D915_005939/D915_005940/D915_008421/D915_009762/D915_005129/D915_002844/D915_004618/D915_007477/D915_007891/D915_007741/D915_008060
map04922	Glucagon signaling pathway	11/139	50/2758	2.46617e-05	0.000656001	0.000472466	K00873/K01835/K00161/K02183/K01834/K00016/K00693/K04348/K04345/K04632/K04640	11	D915_001514/D915_001533/D915_004660/D915_005430/D915_009852/D915_003688/D915_005503/D915_003434/D915_009762/D915_004618/D915_007477
map04910	Insulin signaling pathway	11/139	63/2758	0.000230694	0.00439649	0.00316645	K01835/K00844/K02183/K04688/K00693/K06269/K04345/K01104/K05695/K03259/K04739	11	D915_001533/D915_003570/D915_005430/D915_003160/D915_005503/D915_001633/D915_001635/D915_004018/D915_005939/D915_005940/D915_008421/D915_009762/D915_002844/D915_004618/D915_004665/D915_004798/D915_008931
map04270	Vascular smooth muscle contraction	10/139	53/2758	0.000231394	0.00439649	0.00316645	K01835/K02183/K06269/K04513/K07857/K08049/K04345/K04632/K04640/K05695	10	D915_001533/D915_005430/D915_001633/D915_001635/D915_004018/D915_004187/D915_005939/D915_005940/D915_008421/D915_009762/D915_005129/D915_002844/D915_004618/D915_007477/D915_004665

## Sheet: early vitellocytes
ID	Description	GeneRatio	BgRatio	pvalue	p.adjust	qvalue	geneID	Count	gene_id
map03040	Spliceosome	83/975	127/2758	1.82577e-12	2.8482e-10	2.67139e-10	K12621/K14998/K12627/K12625/K12882/K13288/K12875/K12812/K13182/K13025/K12876/K12877/K12883/K12881/K12839/K12841/K12811/K12874/K12886/K12838/K12828/K11099/K12872/K12819/K12873/K12837/K12888/K15047/K12878/K12843/K12860/K12854/K12823/K12849/K11091/K11094/K12859/K09564/K12858/K12896/K12879/K12897/K12848/K12856/K12827/K12829/K01301/K11984/K07951/K12831/K12832/K19485/K12826/K12842/K12836/K12818/K12880/…	83	D915_005703/D915_007143/D915_010259/D915_004777/D915_001509/D915_006168/D915_007619/D915_008184/D915_009510/D915_009933/D915_010710/D915_000625/D915_000781/D915_000830/D915_001475/D915_001517/D915_001779/D915_001825/D915_001849/D915_002383/D915_002609/D915_002751/D915_002943/D915_003065/D915_003198/D915_003328/D915_003462/D915_003673/D915_003901/D915_004267/D915_004568/D915_004921/D915_004926/D91…
map03010	Ribosome	99/975	164/2758	1.50868e-11	1.17677e-09	1.10372e-09	K02991/K17436/K02877/K15276/K02863/K02873/K02992/K02953/K02924/K02949/K02966/K02868/K02984/K02989/K02947/K02927/K07059/K08770/K12163/K02896/K02976/K02910/K02951/K02882/K02908/K02975/K10886/K02898/K02878/K02969/K02997/K02981/K02943/K02936/K02973/K01893/K02902/K02964/K02995/K02872/K02921/K02889/K02974/K02957/K02901/K02903/K02893/K02971/K02938/K02978/K02912/K02875/K02915/K02894/K02930/K02883/K21442/…	99	D915_008139/D915_000305/D915_000137/D915_000295/D915_000500/D915_000651/D915_000739/D915_000741/D915_000789/D915_000829/D915_000853/D915_000892/D915_001706/D915_001745/D915_001759/D915_002043/D915_002096/D915_002180/D915_002305/D915_002466/D915_002616/D915_002726/D915_003546/D915_003653/D915_003699/D915_004010/D915_004390/D915_004715/D915_004863/D915_005060/D915_005168/D915_006140/D915_006559/D91…
map03013	Nucleocytoplasmic transport	83/975	134/2758	1.2066e-10	6.27431e-09	5.88481e-09	K13126/K13116/K07205/K12882/K13288/K14284/K07562/K14290/K14285/K07936/K02516/K17410/K14004/K20478/K03262/K14324/K12875/K14327/K14326/K12812/K13182/K13114/K13025/K12876/K14325/K12877/K12883/K12881/K13171/K18655/K18656/K12878/K12879/K12880/K14304/K03242/K11419/K03240/K03680/K03754/K14319/K14311/K12160/K03250/K12172/K03253/K05019/K03236/K14296/K10577/K03245/K03249/K14312/K14295/K14310/K14297/K03257/…	83	D915_008533/D915_010924/D915_004914/D915_004777/D915_006146/D915_006329/D915_007168/D915_007276/D915_007854/D915_007056/D915_009835/D915_000231/D915_003657/D915_005706/D915_006285/D915_001023/D915_001509/D915_005818/D915_005843/D915_006168/D915_006474/D915_006506/D915_007619/D915_008184/D915_008413/D915_008557/D915_009510/D915_009933/D915_010710/D915_008941/D915_000740/D915_003198/D915_004991/D91…
map03015	mRNA surveillance pathway	51/975	74/2758	2.68998e-09	1.04909e-07	9.83967e-08	K13126/K13116/K04382/K22074/K00948/K03456/K15423/K04354/K06269/K06100/K12882/K13288/K14284/K14285/K13911/K14398/K14324/K12875/K08870/K14962/K14405/K13917/K00565/K14327/K14326/K08873/K12812/K13182/K13114/K14406/K02163/K14396/K14403/K11124/K14376/K13025/K12876/K14407/K14325/K14416/K03265/K12877/K12883/K03267/K15542/K12881/K23600/K13171/K18655/K18656/K17081	51	D915_008533/D915_010924/D915_006047/D915_008189/D915_007527/D915_005632/D915_000362/D915_005326/D915_004777/D915_006146/D915_007276/D915_007324/D915_009657/D915_001023/D915_001509/D915_003029/D915_003215/D915_005034/D915_005194/D915_005818/D915_005843/D915_006087/D915_006168/D915_006474/D915_006506/D915_006604/D915_006923/D915_007151/D915_007174/D915_007325/D915_007619/D915_008184/D915_008283/D91…
map00190	Oxidative phosphorylation	53/975	90/2758	3.13923e-06	9.79441e-05	9.18639e-05	K03661/K02124/K02155/K02154/K02146/K02152/K02148/K02150/K03963/K09091/K03941/K00338/K03952/K03934/K11353/K03961/K03954/K03943/K00334/K03935/K00333/K03960/K03946/K03940/K00331/K03938/K00414/K17732/K02127/K02133/K02112/K01507/K11726/K02131/K02128/K02264/K00415/K00411/K00236/K00234/K00239/K00235/K00240/K02136/K02259/K00416/K02132/K02111/K02140/K00237/K08738/K00420/K18160	53	D915_002533/D915_002654/D915_005137/D915_006459/D915_007298/D915_007823/D915_009965/D915_010873/D915_000572/D915_001663/D915_001693/D915_004038/D915_004291/D915_004884/D915_005929/D915_005971/D915_007575/D915_008961/D915_009030/D915_009491/D915_007592/D915_000138/D915_002783/D915_002868/D915_004133/D915_004735/D915_004973/D915_005442/D915_005560/D915_006145/D915_006533/D915_006584/D915_006977/D91…
map03008	Ribosome biogenesis in eukaryotes	41/975	65/2758	3.81581e-06	9.92111e-05	9.30523e-05	K03097/K03115/K14556/K07179/K11883/K14568/K14536/K14548/K14544/K14566/K14539/K11108/K14565/K14558/K14557/K11128/K14555/K06943/K12882/K13288/K14549/K14564/K14572/K14552/K14284/K14573/K07562/K14290/K14521/K02449/K11129/K14285/K14415/K14550/K14567/K07936/K14554/K14538/K14563/K14527/K03538	41	D915_000427/D915_004801/D915_008883/D915_000055/D915_000752/D915_000808/D915_000998/D915_001432/D915_001768/D915_002295/D915_002826/D915_003011/D915_003166/D915_003752/D915_003791/D915_004050/D915_004141/D915_004238/D915_004527/D915_004777/D915_005262/D915_005286/D915_005624/D915_005970/D915_006146/D915_006177/D915_006329/D915_007168/D915_007196/D915_007268/D915_007276/D915_007506/D915_007596/D91…
map00970	Aminoacyl-tRNA biosynthesis	26/975	37/2758	1.43101e-05	0.00031891	0.000299113	K01893/K02902/K01869/K01872/K01892/K01883/K01866/K01887/K01867/K10402/K01885/K14163/K01881/K01874/K01875/K14821/K01890/K01868/K22503/K03341/K01889/K01873/K01886/K04567/K01880/K01870	26	D915_005168/D915_000445/D915_001017/D915_001842/D915_001857/D915_001964/D915_002166/D915_002214/D915_002574/D915_002733/D915_003010/D915_003125/D915_003580/D915_003797/D915_004031/D915_004459/D915_004929/D915_006356/D915_006609/D915_008436/D915_008474/D915_009228/D915_010918/D915_000297
map04714	Thermogenesis	72/975	145/2758	0.000196841	0.00383841	0.00360013	K07200/K07204/K07199/K07203/K09048/K07198/K12323/K12324/K08049/K04345/K02991/K10355/K05692/K10354/K03099/K01897/K04362/K05093/K05094/K03963/K09091/K03941/K00338/K03952/K03934/K11353/K03961/K03954/K03943/K00334/K03935/K00333/K03960/K03946/K03940/K00331/K03938/K00414/K17732/K02127/K02133/K02112/K02131/K02128/K02264/K00415/K00411/K00236/K00234/K00239/K00235/K00240/K02136/K02259/K00416/K02132/K02111/…	72	D915_001630/D915_002922/D915_004484/D915_004858/D915_004940/D915_005679/D915_000314/D915_000936/D915_003042/D915_001424/D915_008139/D915_006891/D915_003704/D915_003783/D915_008005/D915_006712/D915_005046/D915_007307/D915_000572/D915_001663/D915_001693/D915_004038/D915_004291/D915_004884/D915_005929/D915_005971/D915_007575/D915_008961/D915_009030/D915_009491/D915_007592/D915_000138/D915_002783/D91…

[truncated: 6 more sheets: late vitellocytes, stem cells, Mehlis gland, unknown 1, unknown 2, testes related]
