# Supplementary material for: Single-cell transcriptomics identifies a p21-activated kinase important for survival of the zoonotic parasite Fasciola hepatica
Source: iScience. 2026 Jul 16;29(8):116778. doi: 10.1016/j.isci.2026.116778 (PMC13400776; doi:10.1016/j.isci.2026.116778)
Supplement: Table S5. List of cathepsins used for definition of the gut cluster [file mmc6.xlsx]

## Sheet: Tabelle1
Table S5. List of cathepsins used for definition of the gut cluster
Gene_id	Gene description
D915_005957	Cathepsin B [Source:UniProtKB/TrEMBL;Acc:A0A4E0R4T4]
D915_005958	Cathepsin B [Source:UniProtKB/TrEMBL;Acc:A0A4E0S045]
D915_007020	Cathepsin B [Source:UniProtKB/TrEMBL;Acc:A0A4E0R514]
D915_008045	Putative cathepsin b endopeptidase ixodes scapularis cathepsin b endopeptidase [Source:UniProtKB/TrEMBL;Acc:A0A2H1C281]
D915_009243	Cathepsin L [Source:UniProtKB/TrEMBL;Acc:A0A2H1BVV3]
D915_010438	Secreted cathepsin L 1 [Source:UniProtKB/TrEMBL;Acc:A0A2H1BTA3]
D915_011152	Cathepsin B [Source:UniProtKB/TrEMBL;Acc:A0A2H1BSG8]
