# Supplementary material for: Single-cell transcriptomics identifies a p21-activated kinase important for survival of the zoonotic parasite Fasciola hepatica
Source: iScience. 2026 Jul 16;29(8):116778. doi: 10.1016/j.isci.2026.116778 (PMC13400776; doi:10.1016/j.isci.2026.116778)
Supplement: Table S6. Sequences and accession numbers used for phylogenetic analysis of PAK [file mmc7.xlsx]

## Sheet: Sheet1
Table S6. Sequences and accession numbers used for phylogenetic analysis of PAK
Gene name	Accession ID	Species	Database	Sequence
PAK1	WBGene00003911	Caenorhabditis elegans	Wormbase Version 290	MKAFSSYDEKPPAPPIRFSSSATRENQVVGLKPLPKEPEATKKKKTMPNPFMKKNKDKKEASEKPVISRPSNFEHTIHVGYDPKTGEFTGMPEAWARLLTDSQISKQEQQQNPQAVLDALKYYTQGESSGQKWLQYDMMFIDDAPSRTPSYGLKPQPYSTSSLPYHGNKIQDPRKMNPMTTSTSSAGYNSKQGVPPTTFSVNENRSSMPPSYAPPPVPHGETPADIVPPAIPDRPARTLSIYTKPKEEEEKIPDLSKGQFGVQARGQKAKKKMTDAEVLTKLRTIVSIGNPDRKYRKVDKIGSGASGSVYTAIEISTEAEVAIKQMNLKDQPKKELIINEILVMRENKHANIVNYLDSYLVCDELWVVMEYLAGGSLTDVVTECQMEDGIIAAVCREVL…
Max-2	WBGene00003144	Caenorhabditis elegans	Wormbase Version 290	MNRTFSLRRKVKKSEISTPSNFEHRIHAGFDARSGTYTGLPKQWQALLGPPRSISRPKPMVDPSCITPVDVAELKTVIRGPSSSFRYNSPLPFGMTNSPMPSVARSNSLRISATASPVVNVSSARHSFRPTLPPVSQRGYPFNDPSYAPLPLRNQKPPMSTTFGVEKPHQYQQIITIVAPSRTTTPQLQPKSPSTPQAMRQQPKCTEGVSDEEFRNALKFVVDGTDPRSDLTDYKQIGEGSTGVVEAAYKISTKQIVAVKRMNLRKQQRRELLFNEVSILRQYQHPNIVRFFSSHLVDDELWVVMEFMEGGSLTDIVTATRMTEPQIATISRQVLGALDFLHARKVIHRDIKSDSILLKRDGTVKLTDFGFCGQLSEEVPRRRSLVGTPYWTAAEVIAR…
PAK2	WBGene00006443	Caenorhabditis elegans	Wormbase Version 290	MSTSKSSKVRIRNFIGRIFSPSDKDKDRDDEMKPSSSAMDISQPYNTVHRVHVGYDGQKFSGLPQPWMDILLRDISLADQKKDPNAVVTALKFYAQSMKENEKTKFMTTNSVFTNSDDDDVDVQLTGQVTEHLRNLQCSNGSATSPSTSVSASSSSARPLTNGNNHLSTASSTDTSLSLSERNNVPSPAPVPYSESAPQLKTFTGETPKLHPRSPFPPQPPVLPQRSKTASAVATTTTNPTTSNGAPPPVPGSKGPPVPPKPSKENSNDKSVGDKNGNTTTNKTTVEPPPPEEPPVRVRASHREKLSDSEVLNQLREIVNPSNPLGKYEMKKQIGVGASGTVFVANVAGSTDVVAVKRMAFKTQPKKEMLLTEIKVMKQYRHPNLVNYIESYLVDADDL…
PAK1	NP_001262313.1	Drosophila melanogaster	NIH GeneBank	MSSEEDKPPAPPVRLTSNRGGNERSGGGVGVGGGGLGGGGMGDVPPDMRPLPKEPDDSDRKKKTLKSKIKGSKPSHTDSKPNISYPTNFEHTVHVGFDAVTGEFTGMPEAWARLLMNSNISKQEQKKNPQAVLDVLKWFDNTTKQRPSSKYMTNAITTHSGSSLSRVSSSSPSSTPTDSELHGSNSGGNLIGVQLGSMTLGPNANNVAVAGQILGNHYQQQQQHLLQQQQPLLHQNHNQHHMGISQSHSYNFVGHTVSSSTSQHSSANEDDMLGPQHPQQQPPPPPVASRPERTKSIYTRPIEDLQPAIIPMPVAPATTPATPLQNHRTPGGISAPAASPMMHNNATTTLDKNKNNANLYTPEPTVAQVSAGGPSSQVAGNQIAVPQAAVAPAATPNTR…
PAK3	NP_001262638.1	Drosophila melanogaster	NIH GeneBank	MSFTKWFKKKGGDGGSISEIGAPTNFQRHFHVSRNQETGDLEGLPAPWVRLMNSQITRDEQDKNPDAAYHAVKYYNYSIKKKENEVFKPFITEDVIHEESKEIENYVNYKNKHKSQDPEKSDDDGSSTATETESSSGCGSSAGNSNSSSINDSSQQSTVPLDALEEVFKELKTNLEHRETLKAAPQEPPPVPPKKSPHTIPPKPQIKPKPRVTQKFSRTSDIRRDEDSDNQHKINTDTIIIKPAVGAQDAGADDNPDETILRRSKEKRAQKTDAEIYVELRAICNSDDPRERYKTTQEVGKGASGIVFIAADLQNESQVAVKTIDMKNQSSKDLILTEIRVLKDFNHKNLVNFLDAYLLEPEDQLWVVMEYMDGGPLTDVVTETVMKERQIACVCRETL…
mushroom bodies tiny	NP_523375.2	Drosophila melanogaster	NIH GeneBank	MFSKKKKKPLISMPSNFEHRVHTGFDKRENKYVGLPLQWASIVGNNQILKSSNRPLPLVDPSEITPTEILDLKTIVRPHHNNNKADTTSLNSSSTMMMGSMAPMNPMAPGAHPMMSHGPGMMMPPETGGIVLPKTSHVARSNSLRSSSPPRVRRVANVPPSVPEEEGPPAAGTPGVGGASSGGFKPPGAHPSLLYNSQHAHANGATGPLAVRTDQTNLQQYRSNLAPPSGGSMPQQQQTSPVGSVASGTRSNHSHTNNGNSGGSYPPMYPTSHQQQQQQQQQAKQGGDQNQNPLHPHAHPHPHHHQHLAKSASRASSSSGGASSAAQQASGASGGAAGQPKQDQRLTHEQFRAALQMVVSAGDPRENLDHFNKIGEGSTGTVCIATDKSTGRQVAVKKM…
PAK2	ENSXETP00000025827	Xenopus laevis	Ensembl Release 110	MTIGDASTTAMSATGKHFLQKGHFVNFGSRKKERERPEISPPSDFEHTIHVGFDAVTGEFTGMPEQWARLLQTSNITKLEQKKNPQAVLDVLKFYDSKHTDKQKYLSFSAPDKDGLPSGVSSAPNAKGSEPSTAATDDDSDDDKAPPPVIAPRPEHTKSMYTRSVIDPIPPPPGDSDSAAKAGDRQKKKTKMSDEEIMEKLRTIVSIGDPKKKYTRYEKIGQGASGTVFTAIDVATGQEVAIKQINLQKQPKKELIINEILVMKELKNPNIVNFLDSFLVSDELYVVMEYLAGGSLTDVVTETCMDEAQIAAVCRECLQALEFLHANQVIHRDIKSDNVLLGMDGSVKLTDFGFCAQITPEQSKRSTMVGTPYWMAPEVVTRKAYGPKVDIWSLGIMAI…
PAK3	ENSXETP00000092599	Xenopus laevis	Ensembl Release 110	MPGWMPANKKKEKERPEISLPSDFEHTIHVGFDAVTGEFTGIPEQWARLLQTSNITKLEQKKNPQAVLDVLKFYDSKETVNNQKYMSFTSGDKSAHGYIAAHSLFLSHVLQNAKTASEPPLAPPVSEEEDEEEEEEEDDNEPPPVIAPRPEHTKSIYTRSVIEPVALTAPAKEASTSPVTPQPENSNSSTSTLYRNTDRQRKKSKMTDEEILEKLRSIVSVGDPKKKYTRFEKIGQGASGTVYTAIDIATGQEVAIKQMNLQQQPKKELIINEILVMRENKNPNIVNYLDSYLVGDELWVVMEYLAGGSLTDVVTETCMDEGQIAAVCRECLQALDFLHSNQVIHRDIKSDNILLGMDGSVKLTDFGFCAQITPEQSKRSTMVGTPYWMAPEVVTRKAY…
PAK1	ENSXETP00000025828	Xenopus laevis	Ensembl Release 110	MSNNALAIEDKAPPPPIRINSTIGGGNTNKWNEKDKKIKKGEEKSQPFNFPHKGNKKVKNPPLVISSPFGYEHIYHVGIDPSTGEFTGMPKQWAQLLQTANISKIDQKKNPQVVLDVLNFYSSETTSKSQKYMSFTDNSREAYNSNSVLDAKPVPEVAEVLPVPEAEDPPAFPPRPDHTKSIYTRSVIEPPVPPLAAKPTTENGSSVTDGAESSVDKTKKKPKMTDEEILEKLRSIVSVGDPKKKYTRFEKIGQGASGTVYIAVDVATGQEVAIKQMNLQQQPKKELIINEILVMRENKHPNIVNYLDSYLVGEELWVVMEYLAGGSLTDVVTETCMQEGEIAAVCRECLQALEFLHSNQVIHRDIKSDNILLGMDGAVKLTDFGFCAQISPEQNKRST…
PAK1	NP_001363202	Homo sapiens	NIH GeneBank	MSNNGLDIQDKPPAPPMRNTSTMIGAGSKDAGTLNHGSKPLPPNPEEKKKKDRFYRSILPGDKTNKKKEKERPEISLPSDFEHTIHVGFDAVTGEFTGMPEQWARLLQTSNITKSEQKKNPQAVLDVLEFYNSKKTSNSQKYMSFTDKSAEDYNSSNALNVKAVSETPAVPPVSEDEDDDDDDATPPPVIAPRPEHTKSVYTRSVIEPLPVTPTRDVATSPISPTENNTTPPDALTRNTEKQKKKPKMSDEEILEKLRSIVSVGDPKKKYTRFEKIGQGASGTVYTAMDVATGQEVAIKQMNLQQQPKKELIINEILVMRENKNPNIVNYLDSYLVGDELWVVMEYLAGGSLTDVVTETCMDEGQIAAVCRECLQALEFLHSNQVIHRDIKSDNILLGM…
PAK2	NP_002568.2	Homo sapiens	NIH GeneBank	MSDNGELEDKPPAPPVRMSSTIFSTGGKDPLSANHSLKPLPSVPEEKKPRHKIISIFSGTEKGSKKKEKERPEISPPSDFEHTIHVGFDAVTGEFTGMPEQWARLLQTSNITKLEQKKNPQAVLDVLKFYDSNTVKQKYLSFTPPEKDGFPSGTPALNAKGTEAPAVVTEEEDDDEETAPPVIAPRPDHTKSIYTRSVIDPVPAPVGDSHVDGAAKSLDKQKKKTKMTDEEIMEKLRTIVSIGDPKKKYTRYEKIGQGASGTVFTATDVALGQEVAIKQINLQKQPKKELIINEILVMKELKNPNIVNFLDSYLVGDELFVVMEYLAGGSLTDVVTETCMDEAQIAAVCRECLQALEFLHANQVIHRDIKSDNVLLGMEGSVKLTDFGFCAQITPEQSK…
PAK3	NP_001121638.1	Homo sapiens	NIH GeneBank	MSDGLDNEEKPPAPPLRMNSNNRDSSALNHSSKPLPMAPEEKNKKARLRSIFPGGGDKTNKKKEKERPEISLPSDFEHTIHVGFDAVTGEFTGIPEQWARLLQTSNITKLEQKKNPQAVLDVLKFYDSKETVNNQKYMSFTSGDKSAHGYIAAHPSSTKTASEPPLAPPVSEEEDEEEEEEEDENEPPPVIAPRPEHTKSIYTRSVVESIASPAVPNKEVTPPSAENANSSTLYRNTDRQRKKSKMTDEEILEKLRSIVSVGDPKKKYTRFEKIGQGASGTVYTALDIATGQEVAIKQMNLQQQPKKELIINEILVMRENKNPNIVNYLDSYLVGDELWVVMEYLAGGSLTDVVTETCMDEGQIAAVCRECLQALDFLHSNQVIHRDIKSDNILLGMDG…
PAK4	NP_001014831.1	Homo sapiens	NIH GeneBank	MFGKRKKRVEISAPSNFEHRVHTGFDQHEQKFTGLPRQWQSLIEESARRPKPLVDPACITSIQPGAPKTIVRGSKGAKDGALTLLLDEFENMSVTRSNSLRRDSPPPPARARQENGMPEEPATTARGGPGKAGSRGRFAGHSEAGGGSGDRRRAGPEKRPKSSREGSGGPQESSRDKRPLSGPDVGTPQPAGLASGAKLAAGRPFNTYPRADTDHPSRGAQGEPHDVAPNGPSAGGLAIPQSSSSSSRPPTRARGAPSPGVLGPHASEPQLAPPACTPAAPAVPGPPGPRSPQREPQRVSHEQFRAALQLVVDPGDPRSYLDNFIKIGEGSTGIVCIATVRSSGKLVAVKKMDLRKQQRRELLFNEVVIMRDYQHENVVEMYNSYLVGDELWVVMEFLE…
PAK5	NP_065074.1	Homo sapiens	NIH GeneBank	MFGKKKKKIEISGPSNFEHRVHTGFDPQEQKFTGLPQQWHSLLADTANRPKPMVDPSCITPIQLAPMKTIVRGNKPCKETSINGLLEDFDNISVTRSNSLRKESPPTPDQGASSHGPGHAEENGFITFSQYSSESDTTADYTTEKYREKSLYGDDLDPYYRGSHAAKQNGHVMKMKHGEAYYSEVKPLKSDFARFSADYHSHLDSLSKPSEYSDLKWEYQRASSSSPLDYSFQFTPSRTAGTSGCSKESLAYSESEWGPSLDDYDRRPKSSYLNQTSPQPTMRQRSRSGSGLQEPMMPFGASAFKTHPQGHSYNSYTYPRLSEPTMCIPKVDYDRAQMVLSPPLSGSDTYPRGPAKLPQSQSKSGYSSSSHQYPSGYHKATLYHHPSLQSSSQYISTAS…
PAK6	NP_001122100.1	Homo sapiens	NIH GeneBank	MFRKKKKKRPEISAPQNFQHRVHTSFDPKEGKFVGLPPQWQNILDTLRRPKPVVDPSRITRVQLQPMKTVVRGSAMPVDGYISGLLNDIQKLSVISSNTLRGRSPTSRRRAQSLGLLGDEHWATDPDMYLQSPQSERTDPHGLYLSCNGGTPAGHKQMPWPEPQSPRVLPNGLAAKAQSLGPAEFQGASQRCLQLGACLQSSPPGASPPTGTNRHGMKAAKHGSEEARPQSCLVGSATGRPGGEGSPSPKTRESSLKRRLFRSMFLSTAATAPPSSSKPGPPPQSKPNSSFRPPQKDNPPSLVAKAQSLPSDQPVGTFSPLTTSDTSSPQKSLRTAPATGQLPGRSSPAGSPRTWHAQISTSNLYLPQDPTVAKGALAGEDTGVVTHEQFKAALRMVVD…
STE20	S000000999	Saccharomyces cerevisiae	Saccharomyces Genome Database	MSNDPSAVSELPDKDSLDNGISNDNERAMGGNGDGGDGLRLPRTTGTLNVNALQKGTNAAHEAGGYKSMDPAKNAETTNDDDNNVVSLDDPIQFTRVSSSSVISGMSSSMSPHSNIDETKSLEAVTPNINTSNITPDHSADNTFSTINASESDHQFNDTLLSKLSLTDSTETIENNATVKHQQPVASSTVNSNKSSTDIRRATPVSTPVISKPSMTTTPRQINSASHSLSNPKHKQHKPKVKPSKPEAKSKPVSVKKSFPSKNPLKNSSPPKKQTEKSYYSSSSKKRKSGSNSGTLRMKDVFTSFVQNIKRNSQDDKRASSSSNNSSSSSITTALRISTPYNAKHIHHVGVDSKTGEYTGLPEEWEKLLTSSGISKREQQQNMQAVMDIVKFYQDVTET…
PAK4	D915_004414	Fasciola hepatica	WormbaseParasite Version 18	MAATPKARSKGVKVNITAPLGFEHRVHTRYDPVQGEYVGLPIQWKSVVSHGIEDKGVIQSEKVKRSKRKASPECHWNNAHGPHELRRSASVIHSKSKPLEAHENGVHTQLHVNSRSRHPSAGHHSHRYPESYATMPTRVTSSGTRSQSHQPSPTHHSSAFTTRGSRAPLTAQTYDRLNSQTTSPRNWSQTNENTLPRSTRISDNAASASSPSGLGGPTSQSPGFVEIVHHTREASRNRDISVKNHRTISSYRSESLKRGQTGAHIGLSASQVRARSRQELINQPEVSGYTKRVDMSDISFEVQPNRQKTSSNGIYENSACFQSSPPNNPRYRDPPNGRLPLREPKVLDDNLIPSGRITAPPGINQHDGMDATEEMVRPMKTVIDDAPEHIQASEFRLPF…
PAK1	D915_004654	Fasciola hepatica	WormbaseParasite Version 18	MKPEQLGYEENTEPPAPPIRSSSTLRQSLPRVAPTKPLPDVPKKAHRGKIRLFRLPKLSNDPKISAPTCVTHDIHVVFDASTGEFRGMPDEWLQWLRAANISIHERERNPELVIEVLQCYDAATHHARRQKFIMTHRTDWGCSPAHRSPNSRDASNRVTSTAQSLSSYTTEAGQSGLPTSSLGDEDCTSVTTSRTDPGPFPQLDPAELARTPPPVPPHFASTCLTSDSNAGGVGKTPMTSDAKSTDSMAPSVTAALVDPNNLSSSTECSSGFQDHERTTNMEDLLGPAISEDFIDCGSFGSYSNIYYGSIASGPLGGSVDAKETGPALDDLAPSFIEEEPYGVEELDFLSDPAANLASREVGSGKFHTVGRTARFHVDKNSDWIGESCSDESVARRHSY…
PAK2	D915_001478	Fasciola hepatica	WormbaseParasite Version 18	MSCFSYGSRGPSSPQYDKNATEPRWTTLPFQESVTEGRARTPPPPLRTSSTAALHYRNEFSQKLNKPLPPTPLEEEKRDRKKGKNKLTKFKPVVMPNISAPLSVLHKVHITVDPVTGDFEGMPPEWSQILGVSGLTKAEQQQNPCVLLNVLNILSNRDYDKEKFMLSCDQGNVDTSPTGQFHLLGDTSLTTGSCFSSPHHGKLTTPETETLSYFTHISGPHGAVGARSSSLSSGRGSSEGVGSQSGSGSGGAVSRSSSSGHGGAGVGSLIAPTTTGATERASAPGPNTTMQSVSHSSSASNCSTGSLSAGMEVNLAASHRSIPTSLPTTNMCSSHQFCSSVTNPARSGPAVAGHSLTNADFTVLPNYSSSHMTVQPPLLSPVAHAPNSAHGMQPPHAES…
PAK3	D915_006992	Fasciola hepatica	WormbaseParasite Version 18	MGKKKNRKSEKVMEISLPTNVQKHINITFDPTTGTFQGINEEFRKMIDNLGITFEDKNKNADKIINAVNVFEESQRPKYIGFDPRTMGDIPECDEVDDDHKPPELVSEPVLPTRVHEPIIMPLPTVKQQDETKKISDDLKSIAVSKLPPKPAPTDEEYRQAKPKEGPAKQAPPTLRRRARKKMSDAEFFTALERVITPGDPHSNYTLIEKVGSGASGTVQRSRDNRTRQMVAIKVMRLDKQPNRDLIISEIEVMKELRHESIVNYLESYLLRQENELWVVMEYLDGGALTEVVTETVMDVPTIAAVTRECVKALAFLHDKNIIHRDIKSDNVLLGRQGQVKVTDFGFCAQLGNRQSKRDTMVGTPYWMAPEVVNKTVQYGQKIDIWSLGIMVIEMIDGE…
Protein kinase C	O96997	Geodia cydonium	UniProt	MADGGSLDVEPRRPVRRNAVRQARVVEVKGHKFVLTYFKTFTFCGHCGRFLWGVTGPQGYQCKLCDFVMHKRCLDYVSFICPDVHIGNGAPSPRKFKTTSFRHPTWCDHCGSFIYGLMNQGKTCGDCGVNVHHRCHEMVPKTCGQQVKETRGRLEMSVRSEDIDDDHIRLHIGIIQGANLPPMDANGYADPYVKLRLLPEASNAAKQKTERQTKTLSPVWEETFFFDVNKADTSFELSRLVIEVWDWDRYTANDLIGGFSIPVPEIVEWSKGGATVCNWYRLLDSKSLKQKYEHVIDTVKLRTDRGVQEEDEDRQGAGTPEGIPDLRRGSEMVPESHGLPKMSLGEFKLIVVLGKGSFGKVFLAEHKESKEVYAIKSLKKDLIVQEDDVECTLNERKVL…
